# Supplementary material for: Plant lamin-like proteins mediate chromatin tethering at the nuclear periphery
Source: Genome Biol. 2019 Apr 30;20:87. doi: 10.1186/s13059-019-1694-3 (PMC6492433; doi:10.1186/s13059-019-1694-3)
Supplement: Supplementary file 2 — Table S1. BAC vectors used for making FISH probes. (XLSX 15 kb) [file 13059_2019_1694_MOESM2_ESM.xlsx]

## Sheet: FISH_BAC_paired_loci
BACs for comparing ~300 kb genomic regions
BAC_name	chromosome	from	to	type
T12P18	1	23661243	23740711	red
F22C12	1	23739672	23850893
F15H21	1	23846788	23947940
F1N19	1	23931714	24044865
F1E22	1	24402490	24494832	green
F12P19	1	24481718	24576124
F15E12	1	24574440	24664687
T6J19	1	24600752	24714167
T27F4	1	24698381	24784055
F18O21	3	20797061	20896552	red
T5P19	3	20889207	20990745
T8M16	3	20984085	21091343
F24I3	3	21071991	21163293
F17J16	3	21786770	21876286	green
F25L23	3	21879703	21986845
T16L24	3	21977058	22068881
T28J14	5	2195755	2300355	green
T2I1	5	2284839	2401589
MIBK20	5	2399513	2487684
T2K12	5	2798547	2881442	red
T5E8	5	2859328	2962753
F17I14	5	2956230	3048720

## Sheet: FISH_BAC_chromosome_painting
BACs for chromosome painting
BAC_name	chromosome	from	to	type
F6D8	1	19528072	19645809	green
F14G24	1	19630929	19757181	green
F8L10	1	19715330	19825940	green
F12M16	1	19801096	19931330	red
T3F20	1	19931131	20031090	red
F22G10	1	19960251	20072148	red
T18A20	1	20064778	20150177	green
F15I1	1	20139673	20244996	green
F20D21	1	20228503	20371688	green
T22H22	1	20364882	20459233	green
F14C21	1	20442994	20545128	green
T7N22	1	20540063	20584602	green
T18I3	1	20643073	20743878	green
T5A14	1	20682970	20770932	green
F20N2	1	20761870	20871029	green
T6H22	1	20933306	21029772	green
F14G9	1	20996737	21108217	green
F13N6	1	21089988	21180685	green
F12K22	1	21343213	21436355	green
F13D13	1	21410223	21497002	green
T18I24	1	21510714	21596483	green
F16M22	1	21547302	21638248	green
F19C14	1	21603875	21689863	green
F9K23	1	21267762	21316652	green
F20B16	1	21695457	21784716	green
T30E16	1	21850893	21950895	green
F23H11	1	21934168	22078557	green
T2K10	1	22072198	22162481	green
T13D8	1	22160034	22276210	green
F8A5	1	22276012	22396781	red
F23C21	1	22390486	22410749	green
T7P1	1	22404923	22507206	green
F11P17	1	22499257	22602586	red
T1F9	1	22594665	22692453	green
T25B24	1	22687213	22771634	green
T13M11	1	22748107	22835492	green
F8K4	1	22823067	22914219	green
F19K23	1	22938507	23035933	green
T3P18	1	23109020	23206059	green
F9N12	1	23441115	23508826	green
F2K11	1	23495971	23596827	green
F24D7	1	23581209	23668774	red
T12P18	1	23661243	23740711	red
F22C12	1	23739672	23850893	red
F15H21	1	23846788	23947940	green
F1N19	1	23931714	24044865	red
F13O11	1	24036587	24154913	green
T23K8	1	24181059	24265703	green
T8F5	1	24233947	24323592	green
F1E22	1	24402490	24494832	green
F12P19	1	24481718	24576124	green
F15E12	1	24574440	24664687	green
T6J19	1	24600752	24714167	green
T27F4	1	24698381	24784055	green
F28G11	1	24731528	24836010	green
T12I7	1	24795026	24896884	green
T4O24	1	24904437	24986219	green
F1O19	1	24970314	25060679	green
F5A8	1	25046400	25148342	green
F1N21	1	25137131	25251850	green
T1F15	1	25251667	25307387	green
F12B7	1	25267551	25359079	green
F12A21	1	25329174	25443363	red
T23K23	1	25442431	25544361	red
T22E19	1	25536056	25642907	green
T2E12	1	25558058	25675471	green
T26J14	1	25658662	25732284	red
F14K14	1	25800728	25897489	green
T6L1	1	25858361	25958868	red
F4N2	1	25948151	26047838	red
F10D13	1	26056685	26163879	red
F24J1	1	26156412	26253864	red
T6C23	1	26183757	26270902	red
T17F3	1	26268624	26353346	red
F20P5	1	26348186	26462675	red
F17O7	1	26462488	26554615	red
F24J13	1	26550088	26637487	red
F5A18	1	26596009	26704584	red
F14O23	1	26940740	27039210	red
F17M19	1	27027663	27108075	red
F28P5	1	27102781	27141409	red
T9N14	1	27136056	27234929	red
T10D10	1	27226190	27313229	red
F28P22	1	27309419	27410511	red
F3N23	1	27397435	27514338	red
T18K17	1	27496878	27567708	red
T9L24	1	27562521	27652966	red
F6D5	1	27647892	27745799	red
F25P22	1	27672065	27777994	red
F2P9	1	27716975	27873173	red
F9E11	1	27835380	27940264	red
F1O17	1	27902147	28014061	red
F1M20	1	27943688	28078075	red
F25A4	1	28059309	28175029	red
F9E10	1	28106104	28203366	red
F22H5	1	28186055	28313033	red
F1B16	1	28261127	28361802	red
F10A5	1	28329769	28459299	red
T4O12	1	28450937	28546899	red
T23E18	1	28543830	28641378	red
F15M4	1	28610978	28705455	red
F14G6	1	28663699	28764504	red
F28O16	1	28763229	28850912	red
F7O12	1	28846608	28977690	red
F22K20	1	28881050	28977691	red
T14N5	1	28971473	29055298	red
F2P24	1	29049586	29096440	red
T5M16	1	29089487	29192827	red
T32E8	1	29192644	29275099	red
F28K19	1	29256736	29367301	red
T11I11	1	29365244	29434737	red
F3F9	1	29430666	29526428	red
