# Supplementary material for: Plant lamin-like proteins mediate chromatin tethering at the nuclear periphery
Source: Genome Biol. 2019 Apr 30;20:87. doi: 10.1186/s13059-019-1694-3 (PMC6492433; doi:10.1186/s13059-019-1694-3)
Supplement: Supplementary file 3 — Table S2. Statistics of Hi-C reads. (XLSX 9 kb) [file 13059_2019_1694_MOESM3_ESM.xlsx]

## Sheet: Sheet1
Number of Hi-C reads (statistics on mapping, PCR duplicates, and finally retained true Hi-C reads)
Sample	Total reads sequenced	Total mapped reads	Total mapped reads after removing PCR duplicates	Total Hi-C reads after filtering
in situ Hi-C, 2C nuclei, wild-type, biological replicate 1	60527861	39934601	24159741	16703665
in situ Hi-C, 2C nuclei, wild-type, biological replicate 2	70393822	46071202	32271652	22558386
in situ Hi-C, 2C nuclei, crwn1, biological replicate 1	49330230	29845157	22146713	16170677
in situ Hi-C, 2C nuclei, crwn1, biological replicate 2	72971475	43482456	33665597	24751583
in situ Hi-C, 2C nuclei, crwn4, biological replicate 1	79200661	48674420	31482412	22162933
in situ Hi-C, 2C nuclei, crwn4, biological replicate 2	58819306	35209504	27525183	19405278
