# Supplementary material for: Plant lamin-like proteins mediate chromatin tethering at the nuclear periphery
Source: Genome Biol. 2019 Apr 30;20:87. doi: 10.1186/s13059-019-1694-3 (PMC6492433; doi:10.1186/s13059-019-1694-3)
Supplement: Supplementary file 4 — Table S3. Differential accessible chromatin regions in morc6 2C nuclei. (XLSX 80 kb) [file 13059_2019_1694_MOESM4_ESM.xlsx]

## Sheet: UP in morc6
chromosome	start	end	peak_name	baseMean	log2FoldChange	lfcSE	stat	pvalue	padj
1	5872	6057	chr_1_4	31.7432	-2.92942	0.552586	-5.30129	1.14989e-07	3.69169e-05
1	8608	9071	chr_1_7	132.973	-0.967093	0.2273	-4.2547	2.09328e-05	0.004318
1	13605	13865	chr_1_9	145.584	-1.0027	0.228431	-4.38952	1.13601e-05	0.00249504
1	14006	14399	chr_1_10	159.655	-0.999781	0.227044	-4.40347	1.06534e-05	0.00235375
1	14641	15151	chr_1_11	133.169	-0.930158	0.225878	-4.11797	3.82232e-05	0.00736135
1	6588006	6588242	chr_1_2798	40.6743	-1.88163	0.425633	-4.42079	9.83414e-06	0.00219503
1	6593152	6593838	chr_1_2799	160.428	-1.07394	0.215581	-4.98161	6.30564e-07	0.000178216
1	6720841	6720980	chr_1_2857	42.6575	-2.14416	0.432051	-4.96274	6.95055e-07	0.00019269
1	8204769	8204889	chr_1_3581	38.1118	-2.14163	0.448753	-4.7724	1.82046e-06	0.000468848
1	8775552	8776132	chr_1_3806	276.564	-0.666516	0.160605	-4.15003	3.32431e-05	0.00657684
1	8789885	8790244	chr_1_3812	116.681	-1.24482	0.24526	-5.0755	3.86481e-07	0.000115216
1	8826836	8827353	chr_1_3826	244.285	-0.667716	0.178344	-3.74398	0.000181127	0.031284
1	10108581	10109000	chr_1_4378	135.722	-1.02665	0.228076	-4.50136	6.75193e-06	0.00154672
1	12079729	12079838	chr_1_5237	22.6334	-2.72667	0.623812	-4.37099	1.23687e-05	0.00267834
1	12287438	12287574	chr_1_5315	20.5568	-3.01884	0.682234	-4.42494	9.647e-06	0.00217557
1	13258746	13259319	chr_1_5558	206.432	-0.692687	0.184944	-3.74538	0.000180119	0.0312339
1	13260305	13260482	chr_1_5559	57.1071	-2.71653	0.39394	-6.89578	5.35697e-12	3.10883e-09
1	13260639	13260817	chr_1_5560	54.0908	-3.15205	0.432661	-7.28527	3.21025e-13	2.0548e-10
1	13851008	13851127	chr_1_5644	22.0933	-2.77453	0.642516	-4.31823	1.57287e-05	0.00332327
1	13866509	13866621	chr_1_5647	24.4496	-2.71142	0.598441	-4.5308	5.87604e-06	0.00136767
1	13866936	13867233	chr_1_5648	58.1707	-2.75411	0.392592	-7.0152	2.29612e-12	1.35052e-09
1	13867501	13867648	chr_1_5649	21.4549	-4.34312	0.873472	-4.97225	6.61796e-07	0.000185837
1	13867819	13868904	chr_1_5650	203.396	-3.42899	0.397176	-8.63342	5.95437e-18	5.89009e-15
1	14005516	14005620	chr_1_5663	30.2915	-2.23188	0.520313	-4.28949	1.7908e-05	0.00372941
1	14185527	14185651	chr_1_5685	28.963	-2.08449	0.510572	-4.08266	4.45237e-05	0.00842562
1	16291032	16291232	chr_1_5757	30.6078	-3.06655	0.563432	-5.44262	5.25023e-08	1.87308e-05
1	16291572	16291676	chr_1_5758	18.7799	-3.03629	0.721907	-4.20592	2.60021e-05	0.005249
1	16302990	16303189	chr_1_5761	22.1478	-3.73468	0.768261	-4.86121	1.16669e-06	0.000311535
1	16352392	16352669	chr_1_5768	42.7808	-2.72897	0.464513	-5.8749	4.23099e-09	1.7879e-06
1	17278913	17279101	chr_1_6024	78.5226	-2.05518	0.326066	-6.30296	2.92007e-10	1.42805e-07
1	18163545	18164637	chr_1_6362	426.938	-4.06074	0.191562	-21.198	9.96122e-100	4.33562e-95
1	18164758	18164885	chr_1_6363	34.3001	-2.91561	0.528122	-5.52071	3.37623e-08	1.25599e-05
1	19428941	19429094	chr_1_6810	87.658	-1.08057	0.285548	-3.7842	0.000154204	0.027173
1	20686637	20686855	chr_1_7363	50.3841	-1.54836	0.377415	-4.10255	4.08628e-05	0.00780068
1	21469495	21470470	chr_1_7664	440.146	-1.89924	0.150667	-12.6056	1.96681e-36	5.0356e-33
1	21471723	21471885	chr_1_7665	79.8356	-2.65251	0.332235	-7.98383	1.41865e-15	1.10262e-12
1	21472037	21472237	chr_1_7666	103.951	-3.26016	0.324105	-10.0589	8.38888e-24	1.21709e-20
1	21472319	21472491	chr_1_7667	65.3395	-1.89792	0.344827	-5.50397	3.71342e-08	1.35821e-05
1	21741775	21741992	chr_1_7774	87.714	-1.52366	0.286913	-5.31051	1.09317e-07	3.57747e-05
1	22163322	22163463	chr_1_7939	34.1975	-2.45056	0.490654	-4.99447	5.89988e-07	0.000167838
1	22163656	22163856	chr_1_7940	44.4451	-1.86407	0.406858	-4.58161	4.61411e-06	0.00110346
1	22163944	22164120	chr_1_7941	38.8226	-2.43527	0.481819	-5.05433	4.31908e-07	0.000124495
1	22166253	22166625	chr_1_7942	130.387	-2.23067	0.259873	-8.58367	9.18934e-18	8.88814e-15
1	22166725	22167093	chr_1_7943	142.873	-2.23147	0.241153	-9.25335	2.17566e-20	2.36739e-17
1	22167190	22167942	chr_1_7944	254.802	-2.78544	0.33361	-8.34941	6.86053e-17	6.49141e-14
1	22168105	22168723	chr_1_7945	228.616	-1.41084	0.179419	-7.86339	3.73863e-15	2.80558e-12
1	22985342	22985561	chr_1_8277	61.5409	-2.25499	0.367974	-6.12812	8.89242e-10	4.11747e-07
1	26195606	26196221	chr_1_9710	396.137	-0.842568	0.137385	-6.13288	8.62996e-10	4.03891e-07
1	26196346	26196970	chr_1_9711	256.936	-3.72787	0.225462	-16.5343	2.07626e-61	1.0041e-57
1	26197045	26197303	chr_1_9712	112.221	-3.30031	0.310972	-10.6129	2.5962e-26	4.51999e-23
2	904145	904390	chr_2_404	82.4971	-1.97448	0.307436	-6.42243	1.34112e-10	6.94908e-08
2	904481	905757	chr_2_405	730.398	-2.03214	0.114915	-17.6839	5.57936e-70	4.85683e-66
2	1740170	1740924	chr_2_669	343.426	-1.26689	0.153529	-8.2518	1.56022e-16	1.38589e-13
2	1741010	1741114	chr_2_670	32.0863	-2.02403	0.492651	-4.10844	3.98333e-05	0.00763764
2	2542212	2542382	chr_2_822	32.9919	-2.10368	0.480712	-4.37619	1.20773e-05	0.00262831
2	2579005	2579299	chr_2_823	66.9919	-1.34011	0.324804	-4.1259	3.69284e-05	0.0071436
2	2579972	2580211	chr_2_824	39.2141	-2.46991	0.458807	-5.38333	7.31212e-08	2.48641e-05
2	2600736	2601114	chr_2_830	71.5192	-2.75367	0.354546	-7.76675	8.05256e-15	5.94047e-12
2	2731126	2731326	chr_2_832	57.924	-1.89642	0.357386	-5.30637	1.11832e-07	3.63245e-05
2	2985078	2985312	chr_2_860	53.9858	-2.08071	0.38447	-5.4119	6.23579e-08	2.18881e-05
2	2985523	2985778	chr_2_861	53.9858	-3.21971	0.436744	-7.37208	1.67988e-13	1.10783e-10
2	3012533	3012746	chr_2_864	56.3959	-1.96331	0.367557	-5.34151	9.21757e-08	3.08611e-05
2	3012850	3013101	chr_2_865	60.6409	-1.69336	0.343355	-4.9318	8.1476e-07	0.00022164
2	3531342	3531461	chr_2_915	26.4153	-3.12985	0.618449	-5.06082	4.17468e-07	0.000121351
2	4077814	4078105	chr_2_959	80.3001	-1.82184	0.306402	-5.94592	2.74915e-09	1.19657e-06
2	4120660	4120761	chr_2_965	16.0165	-3.59354	0.867376	-4.143	3.42791e-05	0.00675112
2	4121054	4121197	chr_2_966	34.1284	-2.95487	0.554611	-5.32783	9.93937e-08	3.27736e-05
2	4121310	4121544	chr_2_967	64.1902	-3.35521	0.41151	-8.15341	3.53792e-16	2.96131e-13
2	4331375	4331661	chr_2_987	54.1782	-2.64716	0.405914	-6.52148	6.96175e-11	3.78763e-08
2	4334402	4334660	chr_2_988	65.2651	-3.25265	0.407215	-7.98755	1.37651e-15	1.08932e-12
2	4334765	4334872	chr_2_989	37.6407	-4.35664	0.65412	-6.6603	2.73277e-11	1.52492e-08
2	4334986	4335207	chr_2_990	39.3343	-3.25879	0.514953	-6.32832	2.47844e-10	1.23993e-07
2	4335300	4336461	chr_2_991	280.271	-3.80837	0.220331	-17.2847	6.12965e-67	4.44655e-63
2	4340347	4340669	chr_2_992	64.1079	-1.39156	0.328478	-4.23639	2.27142e-05	0.00466337
2	4508229	4508611	chr_2_1004	103.455	-1.39188	0.269163	-5.17116	2.32642e-07	7.18139e-05
2	4834598	4834779	chr_2_1016	31.5297	-2.38931	0.508361	-4.70002	2.60133e-06	0.000643313
2	4996534	4997156	chr_2_1025	112.326	-2.71801	0.283995	-9.57061	1.06274e-21	1.25016e-18
2	5021669	5021882	chr_2_1034	36.2703	-3.11084	0.532032	-5.8471	5.00217e-09	2.05396e-06
2	5022205	5023046	chr_2_1035	197.046	-2.17461	0.208776	-10.416	2.09532e-25	3.50765e-22
2	5586012	5586952	chr_2_1074	270.63	-0.707682	0.161254	-4.38861	1.14075e-05	0.00249504
2	5588620	5589287	chr_2_1076	218.781	-1.50417	0.185025	-8.12957	4.30801e-16	3.53785e-13
2	6350162	6350291	chr_2_1200	34.9862	-3.08212	0.535093	-5.75997	8.41282e-09	3.35934e-06
2	6350632	6351044	chr_2_1201	120.987	-2.86328	0.283381	-10.104	5.30274e-24	8.24291e-21
2	6736736	6736840	chr_2_1296	60.6457	-2.31043	0.365902	-6.31435	2.71296e-10	1.34183e-07
2	6738235	6738711	chr_2_1297	185.927	-2.05424	0.206869	-9.93018	3.07707e-23	4.3203e-20
2	6738824	6739042	chr_2_1298	106.361	-2.94923	0.306951	-9.60815	7.38648e-22	8.93045e-19
2	6892985	6893256	chr_2_1340	95.1801	-1.61783	0.277409	-5.83192	5.47929e-09	2.20821e-06
2	7242159	7242340	chr_2_1445	100.449	-2.0833	0.296774	-7.01983	2.22141e-12	1.32448e-09
2	7242674	7242825	chr_2_1446	95.8545	-2.53319	0.303975	-8.33355	7.84516e-17	7.26512e-14
2	7536953	7537053	chr_2_1549	22.4757	-3.01637	0.656596	-4.59395	4.34924e-06	0.00105755
2	7633125	7633625	chr_2_1597	289.545	-0.585434	0.159477	-3.67096	0.000241637	0.0407646
2	8016609	8016821	chr_2_1751	55.2384	-1.83452	0.369198	-4.96893	6.73227e-07	0.000187835
2	9654604	9654928	chr_2_2426	74.7204	-2.20625	0.324913	-6.79028	1.11918e-11	6.40951e-09
2	10973077	10973367	chr_2_2975	138.115	-1.14219	0.225708	-5.06048	4.18211e-07	0.000121351
2	13160220	13160403	chr_2_3955	75.8117	-1.37143	0.316336	-4.33537	1.45516e-05	0.00310471
3	5651191	5651420	chr_3_2336	52.3775	-2.33875	0.609997	-3.83403	0.000126059	0.0226724
3	5652056	5652450	chr_3_2338	86.7507	-2.59462	0.316493	-8.19803	2.44357e-16	2.12712e-13
3	8100896	8101266	chr_3_3336	181.126	-0.742116	0.195999	-3.78632	0.000152894	0.0270517
3	10521997	10522242	chr_3_4411	117.324	-0.875638	0.238128	-3.67717	0.000235831	0.0399399
3	10531909	10532152	chr_3_4415	60.6809	-1.65934	0.348248	-4.76483	1.89012e-06	0.000483927
3	11099380	11099729	chr_3_4605	198.221	-0.948199	0.19146	-4.95246	7.328e-07	0.000201868
3	11099863	11100056	chr_3_4606	116.13	-1.27314	0.247514	-5.14371	2.69367e-07	8.25646e-05
3	11104840	11105071	chr_3_4608	114.87	-1.45765	0.255629	-5.70222	1.18255e-08	4.59557e-06
3	11470664	11471714	chr_3_4699	341.844	-3.59822	0.197395	-18.2285	3.06525e-74	4.44717e-70
3	11472484	11472748	chr_3_4700	102.9	-2.7954	0.30345	-9.21206	3.19924e-20	3.39627e-17
3	11472868	11473249	chr_3_4701	174.408	-2.42049	0.222826	-10.8627	1.73595e-27	3.43442e-24
3	11473758	11474058	chr_3_4702	93.4768	-2.7812	0.314883	-8.83248	1.02376e-18	1.03626e-15
3	11479689	11480717	chr_3_4703	353.219	-3.70806	0.198731	-18.6587	1.0741e-77	2.33752e-73
3	11481687	11481866	chr_3_4704	113.466	-1.845	0.257442	-7.16665	7.68547e-13	4.71141e-10
3	11483106	11483256	chr_3_4706	106.398	-2.55706	0.28944	-8.8345	1.0055e-18	1.03626e-15
3	11483341	11483490	chr_3_4707	77.2304	-2.05329	0.316663	-6.48414	8.92402e-11	4.7368e-08
3	11619548	11619919	chr_3_4735	75.71	-1.93607	0.315164	-6.14304	8.09561e-10	3.83001e-07
3	12121788	12122157	chr_3_4799	84.6895	-1.1537	0.284375	-4.05697	4.9714e-05	0.00932674
3	12348804	12350027	chr_3_4809	453.74	-1.3732	0.136361	-10.0703	7.47259e-24	1.12153e-20
3	12459138	12459356	chr_3_4826	35.6505	-2.18973	0.477253	-4.58819	4.47104e-06	0.00107515
3	12670242	12671417	chr_3_4840	843.121	-0.821415	0.101321	-8.10702	5.18744e-16	4.18117e-13
3	12905043	12905305	chr_3_4842	64.5095	-2.37239	0.356701	-6.65093	2.91256e-11	1.60467e-08
3	13046714	13047476	chr_3_4844	303.248	-1.24932	0.162468	-7.68964	1.47544e-14	1.07031e-11
3	14761014	14762624	chr_3_4914	644.064	-0.635821	0.116425	-5.4612	4.72939e-08	1.70121e-05
3	14782896	14783080	chr_3_4915	48.1872	-2.83734	0.440686	-6.43847	1.20687e-10	6.3288e-08
3	14859829	14860286	chr_3_4921	85.2004	-3.85352	0.396614	-9.71604	2.57606e-22	3.20352e-19
3	14860405	14860504	chr_3_4922	24.6769	-3.32788	0.655997	-5.07301	3.91569e-07	0.000115939
3	14860640	14860874	chr_3_4923	38.4247	-2.99964	0.500178	-5.99715	2.00814e-09	9.01075e-07
3	14949323	14949901	chr_3_4933	126.942	-2.92663	0.275317	-10.63	2.16038e-26	3.91793e-23
3	15080646	15080877	chr_3_4935	46.7373	-2.84128	0.45339	-6.26676	3.68639e-10	1.78278e-07
3	15294538	15295025	chr_3_4966	175.832	-2.91837	0.235496	-12.3924	2.87191e-35	6.94444e-32
3	15295113	15295246	chr_3_4967	28.2779	-2.72384	0.570057	-4.77819	1.76877e-06	0.000458249
3	15295554	15296104	chr_3_4968	90.1116	-3.4628	0.354523	-9.7675	1.55239e-22	1.98729e-19
3	15384691	15385144	chr_3_4984	83.413	-2.77503	0.334373	-8.29919	1.0482e-16	9.5048e-14
3	15780605	15780808	chr_3_5037	99.3405	-1.69017	0.282092	-5.99153	2.07871e-09	9.23225e-07
3	15795739	15796368	chr_3_5039	310.713	-0.909591	0.152976	-5.94599	2.74792e-09	1.19657e-06
3	15796531	15796654	chr_3_5040	44.9009	-1.85449	0.420392	-4.41134	1.02731e-05	0.00228132
3	15796794	15797038	chr_3_5041	101.902	-2.23085	0.28214	-7.90691	2.6385e-15	2.01475e-12
3	15797450	15798210	chr_3_5042	347.62	-1.60589	0.161878	-9.92037	3.39482e-23	4.61748e-20
3	15802288	15802927	chr_3_5047	204.996	-0.784056	0.187688	-4.17744	2.94814e-05	0.00588615
3	15803112	15803494	chr_3_5048	129.119	-1.91964	0.252727	-7.59572	3.06096e-14	2.18407e-11
3	16071875	16072071	chr_3_5134	97.093	-2.16186	0.302627	-7.14362	9.09021e-13	5.49516e-10
3	16681974	16682900	chr_3_5332	230.761	-3.17268	0.215113	-14.7489	3.12577e-49	1.13374e-45
3	16698389	16698510	chr_3_5333	19.9584	-2.4454	0.652617	-3.74707	0.000178912	0.0311486
3	16698791	16699272	chr_3_5334	102.615	-2.80669	0.302363	-9.28252	1.6552e-20	1.84724e-17
3	16699440	16699595	chr_3_5335	42.0544	-2.13653	0.444583	-4.80569	1.54217e-06	0.000404356
3	16700073	16700186	chr_3_5337	43.8297	-3.32002	0.496503	-6.6868	2.28106e-11	1.28939e-08
3	16700328	16701426	chr_3_5338	268.875	-2.54831	0.184646	-13.801	2.51177e-43	7.80893e-40
3	17147128	17147507	chr_3_5491	128.946	-1.45657	0.241385	-6.03424	1.59712e-09	7.31733e-07
3	17640044	17640199	chr_3_5685	63.5544	-1.95289	0.353497	-5.52448	3.30467e-08	1.23996e-05
3	17640329	17640561	chr_3_5686	104.723	-1.61296	0.274804	-5.8695	4.37099e-09	1.8293e-06
3	18068948	18069919	chr_3_5860	442.755	-1.94464	0.1443	-13.4764	2.15444e-41	5.86075e-38
3	18070025	18070378	chr_3_5861	161.09	-2.69263	0.238792	-11.276	1.72343e-29	3.572e-26
4	862559	863256	chr_4_374	209.281	-3.11964	0.230996	-13.5052	1.45709e-41	4.22798e-38
4	863347	863473	chr_4_375	23.3878	-3.89604	0.758854	-5.1341	2.83492e-07	8.56875e-05
4	1373158	1373425	chr_4_598	173.617	-1.22063	0.202922	-6.01527	1.7959e-09	8.14235e-07
4	1756689	1758090	chr_4_679	486.927	-1.4329	0.134556	-10.6491	1.76091e-26	3.33233e-23
4	2169935	2171126	chr_4_736	344.579	-2.99608	0.185552	-16.1469	1.19409e-58	4.72481e-55
4	2244954	2245135	chr_4_743	36.09	-1.61504	0.443575	-3.64097	0.000271612	0.0452947
4	2257512	2257650	chr_4_744	43.5248	-2.45745	0.437102	-5.62215	1.886e-08	7.20073e-06
4	2257942	2258318	chr_4_745	54.7489	-1.74408	0.369011	-4.72635	2.28592e-06	0.000575113
4	2258622	2258992	chr_4_746	80.3663	-1.09476	0.30196	-3.6255	0.000288406	0.0479117
4	2345814	2345945	chr_4_770	29.5342	-3.03352	0.572945	-5.2946	1.19276e-07	3.7894e-05
4	2347106	2347292	chr_4_771	63.5388	-2.84578	0.388292	-7.32895	2.31966e-13	1.50691e-10
4	2366989	2367598	chr_4_776	200.16	-1.03277	0.191661	-5.38851	7.10451e-08	2.43483e-05
4	2605834	2606234	chr_4_866	106.951	-2.80467	0.296999	-9.44335	3.61063e-21	4.1356e-18
4	2606327	2606614	chr_4_867	64.4464	-2.37118	0.36407	-6.51297	7.36777e-11	3.95904e-08
4	2606695	2606809	chr_4_868	35.6963	-2.71377	0.496733	-5.46325	4.67506e-08	1.69568e-05
4	2606955	2607101	chr_4_869	43.0856	-2.45291	0.464135	-5.2849	1.25772e-07	3.96683e-05
4	2734751	2736182	chr_4_908	556.856	-2.13353	0.12919	-16.5147	2.87489e-61	1.2513e-57
4	2809571	2809807	chr_4_926	41.5332	-2.4751	0.463664	-5.33813	9.39096e-08	3.12017e-05
4	2815279	2815497	chr_4_927	42.4369	-1.53913	0.405673	-3.79403	0.000148225	0.0263326
4	4208147	4208452	chr_4_1022	75.1048	-2.64179	0.353731	-7.46837	8.11973e-14	5.43709e-11
4	4208573	4208685	chr_4_1023	27.5002	-3.04164	0.599746	-5.07154	3.94619e-07	0.000116053
4	4208764	4208994	chr_4_1024	26.7385	-2.73156	0.579288	-4.71538	2.41264e-06	0.000603506
4	4219992	4220318	chr_4_1025	47.871	-2.49876	0.436181	-5.72872	1.01192e-08	4.00398e-06
4	4842289	4842390	chr_4_1037	23.769	-2.3141	0.581426	-3.98004	6.89043e-05	0.0127079
4	4842687	4844770	chr_4_1039	715.269	-2.22815	0.123368	-18.061	6.46132e-73	7.03072e-69
4	5144004	5144129	chr_4_1061	38.4251	-1.65644	0.43166	-3.83736	0.000124365	0.0224604
4	6560217	6560331	chr_4_1457	25.3445	-2.00363	0.543185	-3.68867	0.000225427	0.0384773
4	7908645	7908882	chr_4_2005	92.8043	-1.09199	0.273398	-3.99416	6.49238e-05	0.0120671
4	7944779	7945150	chr_4_2020	80.8061	-1.38126	0.303413	-4.55241	5.30336e-06	0.00124102
4	8959327	8959718	chr_4_2401	80.6864	-1.95621	0.306703	-6.37821	1.79164e-10	9.0676e-08
4	8960108	8960562	chr_4_2402	109.158	-2.25642	0.275471	-8.19113	2.58786e-16	2.20857e-13
4	9980331	9981058	chr_4_2832	406.52	-0.692091	0.151103	-4.58028	4.64365e-06	0.00110445
4	11137542	11137779	chr_4_3323	59.4663	-1.91279	0.360855	-5.30071	1.15352e-07	3.69169e-05
4	11138789	11139332	chr_4_3324	150.324	-0.817574	0.217091	-3.76604	0.000165858	0.0289919
5	249703	251133	chr_5_100	429.822	-2.59621	0.150575	-17.2419	1.28656e-66	7.99966e-63
5	5700894	5701644	chr_5_2446	337.945	-0.638395	0.148667	-4.29414	1.75373e-05	0.00366977
5	7038939	7039234	chr_5_3034	73.7814	-1.55081	0.332238	-4.66778	3.04475e-06	0.000748717
5	7777268	7777430	chr_5_3361	50.1186	-1.73316	0.383542	-4.51883	6.21827e-06	0.00143963
5	9281109	9281255	chr_5_3984	64.3136	-1.60552	0.332829	-4.82387	1.40802e-06	0.00037142
5	9303271	9303479	chr_5_3990	77.3464	-1.1419	0.298761	-3.8221	0.000132321	0.0236035
5	9323752	9324008	chr_5_4004	39.5971	-2.29545	0.44932	-5.10874	3.24323e-07	9.73528e-05
5	9872528	9872854	chr_5_4183	153.754	-1.17862	0.229494	-5.13574	2.81034e-07	8.55384e-05
5	9956702	9956820	chr_5_4200	24.3118	-2.2264	0.566166	-3.93242	8.40962e-05	0.015315
5	10239112	10240788	chr_5_4256	592.939	-1.74696	0.123534	-14.1416	2.1051e-45	7.04805e-42
5	10291003	10291155	chr_5_4269	78.594	-1.62675	0.301108	-5.40253	6.57079e-08	2.28795e-05
5	10291688	10292031	chr_5_4270	183.179	-1.45125	0.20193	-7.18692	6.62699e-13	4.12057e-10
5	10420507	10420755	chr_5_4295	50.7961	-1.36143	0.367829	-3.70125	0.000214536	0.0368099
5	10613212	10614369	chr_5_4314	660.484	-1.12445	0.114024	-9.86154	6.11041e-23	8.05926e-20
5	10795813	10795953	chr_5_4334	63.4161	-1.40737	0.329975	-4.26507	1.99836e-05	0.00414184
5	10893025	10893489	chr_5_4349	178.517	-1.11626	0.197477	-5.65259	1.58052e-08	6.08779e-06
5	10903150	10904047	chr_5_4350	252.43	-4.50009	0.270101	-16.6608	2.52819e-62	1.37549e-58
5	12684079	12684661	chr_5_4426	165.171	-3.15622	0.257198	-12.2716	1.28735e-34	2.94905e-31
5	12684746	12684912	chr_5_4427	37.2514	-3.41179	0.550448	-6.19822	5.71071e-10	2.73141e-07
5	12684995	12685130	chr_5_4428	27.5141	-3.46998	0.638257	-5.43665	5.4291e-08	1.92115e-05
5	13096809	13097167	chr_5_4434	59.5131	-3.60338	0.743676	-4.84537	1.26376e-06	0.000335399
5	13097628	13098119	chr_5_4435	113.625	-3.28484	0.317176	-10.3565	3.9095e-25	6.30225e-22
5	13098201	13098633	chr_5_4436	58.849	-2.17296	0.369039	-5.88816	3.90518e-09	1.6664e-06
5	13240130	13240989	chr_5_4450	219.014	-1.01591	0.184144	-5.51694	3.44953e-08	1.27238e-05
5	13356630	13357021	chr_5_4453	241.207	-0.730813	0.173775	-4.20551	2.6049e-05	0.005249
5	13357344	13357538	chr_5_4454	136.757	-1.74992	0.233884	-7.48199	7.32062e-14	4.9786e-11
5	13688675	13688992	chr_5_4505	43.4808	-2.74602	0.464018	-5.91791	3.26056e-09	1.40511e-06
5	13689286	13690597	chr_5_4506	313.556	-2.03743	0.168204	-12.1129	9.02709e-34	1.96452e-30
5	13691325	13691453	chr_5_4508	26.1369	-2.73269	0.597828	-4.57104	4.8531e-06	0.00114799
5	14012424	14012628	chr_5_4588	80.8047	-2.27847	0.315363	-7.22491	5.01431e-13	3.16301e-10
5	14075804	14076196	chr_5_4607	67.8575	-1.40579	0.326902	-4.30035	1.7053e-05	0.00358566
5	15741757	15741910	chr_5_5074	80.6656	-1.19569	0.289018	-4.13709	3.51737e-05	0.00686519
5	15742200	15742403	chr_5_5075	155.436	-1.09637	0.211661	-5.17986	2.22057e-07	6.90358e-05
5	16681295	16681630	chr_5_5452	102.439	-1.57513	0.270006	-5.83368	5.42176e-09	2.20544e-06
5	16681891	16682188	chr_5_5453	47.7526	-2.35394	0.411792	-5.71633	1.08849e-08	4.26815e-06
5	18117918	18119261	chr_5_6050	405.734	-0.734428	0.136028	-5.39911	6.69723e-08	2.31347e-05
5	18132469	18133064	chr_5_6051	160.803	-1.70722	0.228147	-7.48298	7.26557e-14	4.9786e-11
5	18172096	18172560	chr_5_6063	193.632	-0.863658	0.204366	-4.22603	2.37852e-05	0.00483762
5	20527704	20528402	chr_5_7076	209.947	-0.883223	0.181633	-4.86268	1.15809e-06	0.000311146
5	20594837	20595106	chr_5_7100	47.9459	-1.42804	0.385859	-3.70093	0.000214812	0.0368099
5	20628212	20628426	chr_5_7110	48.6581	-2.01256	0.398316	-5.05268	4.3566e-07	0.000124751
5	21164541	21165589	chr_5_7330	241.565	-1.01277	0.182442	-5.55122	2.83685e-08	1.07368e-05

## Sheet: DOWN in morc6
chromosome	start	end	peak_name	baseMean	log2FoldChange	lfcSE	stat	pvalue	padj
1	17695412	17695865	chr_1_6174	239.841	1.04607	0.17839	5.86392	4.52067e-09	1.87393e-06
1	21341676	21341988	chr_1_7613	237.549	0.752444	0.173967	4.3252	1.52392e-05	0.00323554
2	2070349	2070643	chr_2_741	112.781	1.14547	0.251265	4.55881	5.14444e-06	0.00121033
3	22548383	22549565	chr_3_7911	233.937	1.31659	0.175887	7.48542	7.132e-14	4.9786e-11
4	5896751	5897233	chr_4_1241	127.973	1.04075	0.230396	4.51723	6.26534e-06	0.00144285
5	486725	486914	chr_5_214	63.982	1.66433	0.337194	4.93583	7.98096e-07	0.000218472
5	491722	491908	chr_5_215	29.7003	2.23416	0.514673	4.34092	1.41886e-05	0.00305721
5	15828510	15829060	chr_5_5100	233.986	1.11484	0.174661	6.3829	1.73764e-10	8.89773e-08
5	17169539	17170426	chr_5_5643	450.31	0.679274	0.129129	5.26043	1.43718e-07	4.50025e-05
5	17175931	17176385	chr_5_5645	211.562	0.763818	0.181791	4.20163	2.64999e-05	0.00531525
5	21161074	21162084	chr_5_7329	353.873	0.600276	0.149699	4.00989	6.07478e-05	0.0113478
