# Supplementary material for: Plant lamin-like proteins mediate chromatin tethering at the nuclear periphery
Source: Genome Biol. 2019 Apr 30;20:87. doi: 10.1186/s13059-019-1694-3 (PMC6492433; doi:10.1186/s13059-019-1694-3)
Supplement: Supplementary file 5 — Table S4. ATAC-seq count table and peaks among wild-type, crwn1, and kaku4. (XLSX 12773 kb) [file 13059_2019_1694_MOESM5_ESM.xlsx]

## Sheet: ATAC_seq_WT_2C_peaks.xls
chr	start	end	length	abs_summit	pileup	-LOG10(pvalue)	fold_enrichment	-LOG10(qvalue)	name
1	2304	3318	1015	3150	75	18.8549	3.33042	16.1856	ATAC_seq_SE_WT_2C_peak_1
1	3410	3589	180	3507	47	6.0544	2.10342	4.70966	ATAC_seq_SE_WT_2C_peak_2
1	8419	8521	103	8480	42	4.39751	1.88431	3.21537	ATAC_seq_SE_WT_2C_peak_3
1	8606	9073	468	8717	74	18.3107	3.2866	15.7067	ATAC_seq_SE_WT_2C_peak_4
1	13318	13509	192	13363	45	3.73808	1.72738	2.63016	ATAC_seq_SE_WT_2C_peak_5
1	13616	13862	247	13683	71	14.1378	2.8114	12.0142	ATAC_seq_SE_WT_2C_peak_6
1	13991	14346	356	14260	62	10.9293	2.57143	9.12595	ATAC_seq_SE_WT_2C_peak_7
1	14564	14793	230	14723	46	4.67702	1.88075	3.47184	ATAC_seq_SE_WT_2C_peak_8
1	14891	15029	139	14939	59	9.24358	2.38949	7.60279	ATAC_seq_SE_WT_2C_peak_9
1	15893	16127	235	16033	51	4.72332	1.82905	3.50841	ATAC_seq_SE_WT_2C_peak_10
1	16404	16969	566	16671	72	10.734	2.36782	8.95428	ATAC_seq_SE_WT_2C_peak_11
1	20235	21561	1327	20966	86	20.5575	3.24506	17.6796	ATAC_seq_SE_WT_2C_peak_12
1	21656	21779	124	21674	44	4.3257	1.84426	3.1557	ATAC_seq_SE_WT_2C_peak_13
1	22229	22807	579	22752	65	13.336	2.8436	11.2903	ATAC_seq_SE_WT_2C_peak_14
1	22962	23169	208	23139	46	5.46684	2.01803	4.18026	ATAC_seq_SE_WT_2C_peak_15
1	30864	30984	121	30951	51	7.53581	2.27871	6.05254	ATAC_seq_SE_WT_2C_peak_16
1	33072	33903	832	33585	89	26.3612	3.85935	22.7857	ATAC_seq_SE_WT_2C_peak_17
1	37758	38536	779	38153	97	32.1352	4.29449	27.8879	ATAC_seq_SE_WT_2C_peak_18
1	44933	45097	165	45002	66	13.3661	2.82343	11.318	ATAC_seq_SE_WT_2C_peak_19
1	45201	45312	112	45276	58	9.16871	2.3974	7.53361	ATAC_seq_SE_WT_2C_peak_20
1	46870	47083	214	46901	62	7.35309	2.07989	5.8901	ATAC_seq_SE_WT_2C_peak_21
1	49240	49456	217	49272	69	8.57188	2.14724	6.99626	ATAC_seq_SE_WT_2C_peak_22
1	49610	49724	115	49707	49	2.80727	1.53139	1.80356	ATAC_seq_SE_WT_2C_peak_23
1	49842	50049	208	49898	71	9.27319	2.20656	7.63	ATAC_seq_SE_WT_2C_peak_24
1	50165	50305	141	50196	59	5.39759	1.84672	4.11651	ATAC_seq_SE_WT_2C_peak_25
1	51154	51568	415	51427	110	25.9339	3.27048	22.3955	ATAC_seq_SE_WT_2C_peak_26
1	51691	52094	404	51885	84	12.9296	2.43972	10.9276	ATAC_seq_SE_WT_2C_peak_27
1	55289	55708	420	55498	93	15.2158	2.54467	12.9663	ATAC_seq_SE_WT_2C_peak_28
1	56555	57244	690	57146	94	15.9902	2.6056	13.6611	ATAC_seq_SE_WT_2C_peak_29
1	57372	57537	166	57409	70	6.92449	1.93724	5.50043	ATAC_seq_SE_WT_2C_peak_30
1	59860	60004	145	59937	69	4.03578	1.59308	2.89615	ATAC_seq_SE_WT_2C_peak_31
1	62081	62238	158	62097	62	3.31038	1.53397	2.2466	ATAC_seq_SE_WT_2C_peak_32
1	62491	62652	162	62616	64	3.96776	1.6129	2.83394	ATAC_seq_SE_WT_2C_peak_33
1	63879	64400	522	63932	88	8.29381	1.93142	6.74596	ATAC_seq_SE_WT_2C_peak_34
1	64560	64660	101	64609	75	4.75949	1.64716	3.54169	ATAC_seq_SE_WT_2C_peak_35
1	67565	67824	260	67653	79	9.24203	2.10915	7.60136	ATAC_seq_SE_WT_2C_peak_36
1	67924	68170	247	67992	79	9.43996	2.13049	7.78372	ATAC_seq_SE_WT_2C_peak_37
1	68269	69020	752	68859	93	15.5452	2.57675	13.2668	ATAC_seq_SE_WT_2C_peak_38
1	72158	72445	288	72380	61	4.21259	1.66577	3.052	ATAC_seq_SE_WT_2C_peak_39
1	73712	73833	122	73789	57	4.62109	1.75492	3.42063	ATAC_seq_SE_WT_2C_peak_40
1	74644	75088	445	74709	77	11.7912	2.41636	9.90186	ATAC_seq_SE_WT_2C_peak_41
1	75172	75622	451	75392	68	8.06042	2.09663	6.53066	ATAC_seq_SE_WT_2C_peak_42
1	77583	77879	297	77655	71	8.09315	2.066	6.56092	ATAC_seq_SE_WT_2C_peak_43
1	81706	82132	427	81924	67	8.92158	2.21715	7.31245	ATAC_seq_SE_WT_2C_peak_44
1	83032	83658	627	83098	74	13.051	2.61415	11.0387	ATAC_seq_SE_WT_2C_peak_45
1	86585	86796	212	86731	52	4.45374	1.77614	3.26706	ATAC_seq_SE_WT_2C_peak_46
1	88450	88975	526	88680	68	13.8219	2.83834	11.7251	ATAC_seq_SE_WT_2C_peak_47
1	91233	91425	193	91349	67	12.4139	2.67086	10.4643	ATAC_seq_SE_WT_2C_peak_48
1	91536	91675	140	91595	53	6.78018	2.12431	5.36721	ATAC_seq_SE_WT_2C_peak_49
1	95453	96022	570	95747	89	20.1826	3.13152	17.3573	ATAC_seq_SE_WT_2C_peak_50
1	97283	97478	196	97446	50	4.56742	1.81495	3.37145	ATAC_seq_SE_WT_2C_peak_51
1	99193	99897	705	99787	96	19.5158	2.91993	16.7691	ATAC_seq_SE_WT_2C_peak_52
1	101881	101991	111	101956	62	6.49473	1.96507	5.1099	ATAC_seq_SE_WT_2C_peak_53
1	107462	107959	498	107780	88	13.7975	2.4736	11.7028	ATAC_seq_SE_WT_2C_peak_54
1	108192	108353	162	108286	88	13.522	2.44573	11.4605	ATAC_seq_SE_WT_2C_peak_55
1	108882	109012	131	108945	71	7.28531	1.97044	5.82743	ATAC_seq_SE_WT_2C_peak_56
1	112280	113010	731	112362	90	12.9612	2.36425	10.9565	ATAC_seq_SE_WT_2C_peak_57
1	114150	114289	140	114170	54	3.21093	1.56561	2.16264	ATAC_seq_SE_WT_2C_peak_58
1	116066	116328	263	116297	69	4.60944	1.66468	3.40995	ATAC_seq_SE_WT_2C_peak_59
1	116560	116689	130	116584	69	4.43626	1.64319	3.25095	ATAC_seq_SE_WT_2C_peak_60
1	118637	118740	104	118680	74	7.38254	1.95313	5.91727	ATAC_seq_SE_WT_2C_peak_61
1	120450	121416	967	120752	107	21.5905	2.92683	18.5993	ATAC_seq_SE_WT_2C_peak_62
1	128265	128748	484	128519	63	9.23762	2.31884	7.59728	ATAC_seq_SE_WT_2C_peak_63
1	130409	131950	1542	131226	102	28.1981	3.68252	24.3975	ATAC_seq_SE_WT_2C_peak_64
1	135797	136172	376	136095	79	16.1921	2.89226	13.833	ATAC_seq_SE_WT_2C_peak_65
1	138155	138437	283	138350	75	14.289	2.74566	12.1421	ATAC_seq_SE_WT_2C_peak_66
1	139867	140642	776	140444	78	14.7777	2.74496	12.5776	ATAC_seq_SE_WT_2C_peak_67
1	141890	142192	303	141951	59	6.74826	2.03528	5.34373	ATAC_seq_SE_WT_2C_peak_68
1	143383	143554	172	143467	76	13.0833	2.58216	11.0683	ATAC_seq_SE_WT_2C_peak_69
1	145783	145905	123	145839	71	11.0493	2.4218	9.23643	ATAC_seq_SE_WT_2C_peak_70
1	146071	146461	391	146374	68	10.3787	2.38672	8.63468	ATAC_seq_SE_WT_2C_peak_71
1	148228	148335	108	148248	46	4.48547	1.84748	3.29624	ATAC_seq_SE_WT_2C_peak_72
1	148986	149445	460	149374	73	16.2462	3.03901	13.882	ATAC_seq_SE_WT_2C_peak_73
1	149690	150103	414	149997	48	5.22959	1.94831	3.96774	ATAC_seq_SE_WT_2C_peak_74
1	155456	155595	140	155534	65	7.40894	2.05033	5.94156	ATAC_seq_SE_WT_2C_peak_75
1	156207	157044	838	156602	102	22.9672	3.14696	19.7899	ATAC_seq_SE_WT_2C_peak_76
1	158630	158777	148	158661	68	6.17568	1.86486	4.82164	ATAC_seq_SE_WT_2C_peak_77
1	158890	159226	337	159178	76	8.42248	2.0506	6.85853	ATAC_seq_SE_WT_2C_peak_78
1	159334	159652	319	159493	92	14.485	2.4873	12.3209	ATAC_seq_SE_WT_2C_peak_79
1	162704	163448	745	162961	67	9.83045	2.33276	8.13675	ATAC_seq_SE_WT_2C_peak_80
1	167918	168574	657	168023	82	20.8174	3.38223	17.9148	ATAC_seq_SE_WT_2C_peak_81
1	171440	171624	185	171567	65	8.39577	2.1775	6.83388	ATAC_seq_SE_WT_2C_peak_82
1	172923	173069	147	172999	70	9.07258	2.19542	7.45173	ATAC_seq_SE_WT_2C_peak_83
1	173194	173750	557	173308	100	23.4883	3.2403	20.2441	ATAC_seq_SE_WT_2C_peak_84
1	176903	177241	339	177030	85	12.2067	2.35101	10.2831	ATAC_seq_SE_WT_2C_peak_85
1	182277	182861	585	182385	97	14.1469	2.39258	12.0225	ATAC_seq_SE_WT_2C_peak_86
1	183142	183705	564	183482	90	12.0856	2.27899	10.1721	ATAC_seq_SE_WT_2C_peak_87
1	184478	185171	694	185019	78	9.60091	2.15906	7.92527	ATAC_seq_SE_WT_2C_peak_88
1	186900	187089	190	187030	76	8.5758	2.06767	6.99989	ATAC_seq_SE_WT_2C_peak_89
1	189947	190567	621	190398	89	18.7019	2.96932	16.0623	ATAC_seq_SE_WT_2C_peak_90
1	192398	192507	110	192466	58	6.21575	1.97258	4.85855	ATAC_seq_SE_WT_2C_peak_91
1	194306	194452	147	194402	73	7.81684	2.01251	6.31198	ATAC_seq_SE_WT_2C_peak_92
1	194582	195276	695	194943	77	7.91444	1.98473	6.402	ATAC_seq_SE_WT_2C_peak_93
1	195378	195760	383	195553	86	12.3276	2.35072	10.3854	ATAC_seq_SE_WT_2C_peak_94
1	198356	199129	774	198593	106	18.1139	2.63352	15.5425	ATAC_seq_SE_WT_2C_peak_95
1	199395	199839	445	199492	99	14.9647	2.4432	12.748	ATAC_seq_SE_WT_2C_peak_96
1	201621	202108	488	201721	84	10.5088	2.18847	8.74698	ATAC_seq_SE_WT_2C_peak_97
1	206395	206543	149	206485	69	6.25419	1.86567	4.89394	ATAC_seq_SE_WT_2C_peak_98
1	206671	207433	763	207121	104	22.2238	3.03732	19.1465	ATAC_seq_SE_WT_2C_peak_99
1	207538	208058	521	207767	100	20.2338	2.91908	17.4033	ATAC_seq_SE_WT_2C_peak_100
1	210537	210807	271	210712	74	10.3265	2.29078	8.58664	ATAC_seq_SE_WT_2C_peak_101
1	212582	212999	418	212859	53	6.95486	2.15139	5.52844	ATAC_seq_SE_WT_2C_peak_102
1	218748	219073	326	218798	62	8.01274	2.16867	6.48662	ATAC_seq_SE_WT_2C_peak_103
1	219385	219539	155	219470	72	11.2828	2.43414	9.45116	ATAC_seq_SE_WT_2C_peak_104
1	219632	219882	251	219758	74	11.3118	2.40616	9.47779	ATAC_seq_SE_WT_2C_peak_105
1	220020	220431	412	220126	89	16.7723	2.76413	14.3485	ATAC_seq_SE_WT_2C_peak_106
1	224584	224830	247	224815	71	4.89866	1.68737	3.66951	ATAC_seq_SE_WT_2C_peak_107
1	225048	225256	209	225125	86	9.59854	2.07637	7.92307	ATAC_seq_SE_WT_2C_peak_108
1	225408	225875	468	225497	99	15.4541	2.48756	13.1836	ATAC_seq_SE_WT_2C_peak_109
1	227223	229028	1806	228354	106	16.9454	2.53254	14.5063	ATAC_seq_SE_WT_2C_peak_110
1	232383	233138	756	232667	85	14.6709	2.60922	12.4801	ATAC_seq_SE_WT_2C_peak_111
1	237689	238244	556	237937	80	20.6885	3.4235	17.7986	ATAC_seq_SE_WT_2C_peak_112
1	239431	240173	743	239838	79	21.0871	3.5057	18.1418	ATAC_seq_SE_WT_2C_peak_113
1	245928	246224	297	246064	58	10.4318	2.58546	8.67614	ATAC_seq_SE_WT_2C_peak_114
1	248323	249206	884	248989	69	15.6766	3.06749	13.3751	ATAC_seq_SE_WT_2C_peak_115
1	254308	254863	556	254678	94	30.1876	4.16302	26.1394	ATAC_seq_SE_WT_2C_peak_116
1	255152	255378	227	255331	49	6.77851	2.19106	5.36567	ATAC_seq_SE_WT_2C_peak_117
1	262022	262275	254	262069	59	9.6191	2.44399	7.94202	ATAC_seq_SE_WT_2C_peak_118
1	262391	262950	560	262634	77	16.9795	3.03384	14.5373	ATAC_seq_SE_WT_2C_peak_119
1	266008	266212	205	266028	63	3.8867	1.60804	2.75974	ATAC_seq_SE_WT_2C_peak_120
1	266309	266439	131	266402	71	5.69653	1.78262	4.39165	ATAC_seq_SE_WT_2C_peak_121
1	268010	268595	586	268091	97	17.0938	2.66739	14.6414	ATAC_seq_SE_WT_2C_peak_122
1	268686	268789	104	268762	60	4.27649	1.68183	3.11065	ATAC_seq_SE_WT_2C_peak_123
1	269174	270959	1786	269963	85	10.8972	2.21707	9.09644	ATAC_seq_SE_WT_2C_peak_124
1	274662	275073	412	274845	83	17.5445	2.96505	15.0385	ATAC_seq_SE_WT_2C_peak_125
1	275230	275428	199	275265	56	7.59287	2.19992	6.10518	ATAC_seq_SE_WT_2C_peak_126
1	278185	278656	472	278393	51	7.53581	2.27871	6.05254	ATAC_seq_SE_WT_2C_peak_127
1	283703	284490	788	284320	81	22.2354	3.59334	19.1465	ATAC_seq_SE_WT_2C_peak_128
1	290826	291763	938	291169	73	15.1291	2.89402	12.8985	ATAC_seq_SE_WT_2C_peak_129
1	292890	293444	555	293044	85	19.0352	3.09241	16.3492	ATAC_seq_SE_WT_2C_peak_130
1	295015	295273	259	295128	75	11.1546	2.37278	9.33325	ATAC_seq_SE_WT_2C_peak_131
1	298050	298719	670	298225	78	10.825	2.29384	9.03797	ATAC_seq_SE_WT_2C_peak_132
1	300916	301133	218	301077	62	6.16253	1.92073	4.80951	ATAC_seq_SE_WT_2C_peak_133
1	302360	303683	1324	302737	94	17.717	2.77534	15.1956	ATAC_seq_SE_WT_2C_peak_134
1	306214	306445	232	306398	75	9.8512	2.22287	8.15592	ATAC_seq_SE_WT_2C_peak_135
1	308803	309849	1047	309179	94	25.3457	3.58626	21.8789	ATAC_seq_SE_WT_2C_peak_136
1	310063	310323	261	310140	61	9.6443	2.40964	7.9652	ATAC_seq_SE_WT_2C_peak_137
1	312739	312955	217	312805	48	5.56734	2.00491	4.27277	ATAC_seq_SE_WT_2C_peak_138
1	315818	316191	374	316115	76	19.4047	3.37424	16.6683	ATAC_seq_SE_WT_2C_peak_139
1	319457	319623	167	319509	41	4.09377	1.84049	2.94316	ATAC_seq_SE_WT_2C_peak_140
1	319815	319987	173	319867	49	6.77851	2.19106	5.36567	ATAC_seq_SE_WT_2C_peak_141
1	322664	323066	403	322967	64	12.996	2.81996	10.9883	ATAC_seq_SE_WT_2C_peak_142
1	324644	325572	929	325007	86	24.8217	3.7646	21.4182	ATAC_seq_SE_WT_2C_peak_143
1	330036	330489	454	330311	48	6.41223	2.14724	5.03366	ATAC_seq_SE_WT_2C_peak_144
1	330572	330940	369	330855	47	6.0544	2.10342	4.70966	ATAC_seq_SE_WT_2C_peak_145
1	331031	331241	211	331160	36	2.72327	1.62139	1.72771	ATAC_seq_SE_WT_2C_peak_146
1	337598	338370	773	337884	89	27.0328	3.94391	23.3525	ATAC_seq_SE_WT_2C_peak_147
1	342037	342550	514	342367	83	17.2208	2.92785	14.757	ATAC_seq_SE_WT_2C_peak_148
1	342760	342990	231	342969	50	4.60346	1.82078	3.40447	ATAC_seq_SE_WT_2C_peak_149
1	344276	344541	266	344454	62	9.43836	2.36309	7.7822	ATAC_seq_SE_WT_2C_peak_150
1	344618	345259	642	344995	60	8.82214	2.31148	7.22074	ATAC_seq_SE_WT_2C_peak_151
1	345371	345850	480	345649	60	9.15686	2.35886	7.52262	ATAC_seq_SE_WT_2C_peak_152
1	347566	347686	121	347619	40	3.46385	1.73069	2.38631	ATAC_seq_SE_WT_2C_peak_153
1	352733	353017	285	352800	53	8.00459	2.31561	6.47912	ATAC_seq_SE_WT_2C_peak_154
1	354763	355202	440	354917	58	9.10268	2.3877	7.4795	ATAC_seq_SE_WT_2C_peak_155
1	356547	357049	503	356950	84	21.2366	3.37838	18.2777	ATAC_seq_SE_WT_2C_peak_156
1	357130	357462	333	357388	55	7.85065	2.25534	6.34314	ATAC_seq_SE_WT_2C_peak_157
1	358939	359125	187	359024	52	5.47542	1.93572	4.18814	ATAC_seq_SE_WT_2C_peak_158
1	363084	363804	721	363548	80	13.1792	2.52651	11.1563	ATAC_seq_SE_WT_2C_peak_159
1	363883	364584	702	364475	99	21.6008	3.07125	18.6085	ATAC_seq_SE_WT_2C_peak_160
1	364688	364949	262	364866	71	8.60707	2.12703	7.02877	ATAC_seq_SE_WT_2C_peak_161
1	367983	368517	535	368260	84	10.5584	2.19355	8.79262	ATAC_seq_SE_WT_2C_peak_162
1	369345	369504	160	369431	58	4.13507	1.67661	2.98094	ATAC_seq_SE_WT_2C_peak_163
1	369643	369997	355	369674	61	5.38277	1.82568	4.10287	ATAC_seq_SE_WT_2C_peak_164
1	372097	372295	199	372253	51	4.22486	1.74966	3.06327	ATAC_seq_SE_WT_2C_peak_165
1	372646	372763	118	372690	68	10.4569	2.39667	8.69923	ATAC_seq_SE_WT_2C_peak_166
1	373002	373153	152	373072	56	6.86579	2.09251	5.44638	ATAC_seq_SE_WT_2C_peak_167
1	373230	373741	512	373431	75	16.4808	3.01947	14.0957	ATAC_seq_SE_WT_2C_peak_168
1	386844	387626	783	386998	61	11.7824	2.71692	9.8938	ATAC_seq_SE_WT_2C_peak_169
1	389584	389883	300	389800	70	13.205	2.71199	11.1704	ATAC_seq_SE_WT_2C_peak_170
1	392207	392312	106	392267	55	6.14826	2	4.7963	ATAC_seq_SE_WT_2C_peak_171
1	392573	393250	678	392672	81	17.8448	3.04493	15.2975	ATAC_seq_SE_WT_2C_peak_172
1	395073	395786	714	395565	92	24.0315	3.49099	20.7168	ATAC_seq_SE_WT_2C_peak_173
1	400124	400382	259	400200	47	3.52217	1.67015	2.43316	ATAC_seq_SE_WT_2C_peak_174
1	401105	401241	137	401191	56	8.09984	2.27545	6.56703	ATAC_seq_SE_WT_2C_peak_175
1	401635	402541	907	401933	81	20.106	3.32118	17.2878	ATAC_seq_SE_WT_2C_peak_176
1	404381	404652	272	404478	65	9.77055	2.35714	8.08157	ATAC_seq_SE_WT_2C_peak_177
1	408358	408821	464	408666	66	10.0201	2.37336	8.30436	ATAC_seq_SE_WT_2C_peak_178
1	410508	410956	449	410748	77	12.4041	2.48645	10.4553	ATAC_seq_SE_WT_2C_peak_179
1	411362	411917	556	411685	68	8.86795	2.19675	7.26303	ATAC_seq_SE_WT_2C_peak_180
1	414580	415073	494	414863	96	19.9428	2.96274	17.1552	ATAC_seq_SE_WT_2C_peak_181
1	418126	418816	691	418588	83	18.9142	3.125	16.239	ATAC_seq_SE_WT_2C_peak_182
1	420020	420608	589	420113	68	15.0167	3.00261	12.7956	ATAC_seq_SE_WT_2C_peak_183
1	424468	424590	123	424516	62	11.7825	2.69346	9.89386	ATAC_seq_SE_WT_2C_peak_184
1	424707	424954	248	424861	68	14.8489	2.97927	12.6426	ATAC_seq_SE_WT_2C_peak_185
1	426319	427118	800	426603	99	33.0064	4.32713	28.6935	ATAC_seq_SE_WT_2C_peak_186
1	430766	431379	614	431046	72	15.1132	2.91534	12.8839	ATAC_seq_SE_WT_2C_peak_187
1	434134	434440	307	434362	81	22.2354	3.59334	19.1465	ATAC_seq_SE_WT_2C_peak_188
1	434567	434832	266	434644	64	13.1943	2.84838	11.1607	ATAC_seq_SE_WT_2C_peak_189
1	434947	435222	276	435025	46	5.55198	2.03287	4.25861	ATAC_seq_SE_WT_2C_peak_190
1	436874	437151	278	436998	77	19.9601	3.41806	17.1552	ATAC_seq_SE_WT_2C_peak_191
1	439859	440284	426	439983	74	17.4992	3.17797	14.9972	ATAC_seq_SE_WT_2C_peak_192
1	440401	440655	255	440637	43	4.69694	1.9256	3.49013	ATAC_seq_SE_WT_2C_peak_193
1	442747	443112	366	443038	61	10.7308	2.5641	8.95127	ATAC_seq_SE_WT_2C_peak_194
1	443189	443379	191	443246	54	7.49171	2.21774	6.01792	ATAC_seq_SE_WT_2C_peak_195
1	446232	446391	160	446313	52	6.47659	2.09238	5.09316	ATAC_seq_SE_WT_2C_peak_196
1	446499	446727	229	446616	62	10.2476	2.47544	8.51377	ATAC_seq_SE_WT_2C_peak_197
1	447801	448167	367	448063	55	6.64022	2.07331	5.24413	ATAC_seq_SE_WT_2C_peak_198
1	450380	450587	208	450403	54	5.76475	1.95521	4.44872	ATAC_seq_SE_WT_2C_peak_199
1	452693	453408	716	453060	95	26.1659	3.65158	22.6073	ATAC_seq_SE_WT_2C_peak_200
1	455339	455746	408	455655	71	12.1612	2.55955	10.2413	ATAC_seq_SE_WT_2C_peak_201
1	458871	459240	370	459105	64	9.33464	2.31564	7.68663	ATAC_seq_SE_WT_2C_peak_202
1	461589	462058	470	461704	85	20.461	3.25881	17.6094	ATAC_seq_SE_WT_2C_peak_203
1	463562	463870	309	463618	67	10.3361	2.39774	8.59534	ATAC_seq_SE_WT_2C_peak_204
1	467779	467982	204	467819	72	8.07946	2.05345	6.54828	ATAC_seq_SE_WT_2C_peak_205
1	468470	468660	191	468621	59	4.01721	1.65244	2.87918	ATAC_seq_SE_WT_2C_peak_206
1	468839	469053	215	468994	70	7.39743	1.99382	5.93099	ATAC_seq_SE_WT_2C_peak_207
1	469178	469851	674	469352	102	20.3315	2.89407	17.4923	ATAC_seq_SE_WT_2C_peak_208
1	471475	471737	263	471559	84	11.4939	2.28987	9.63729	ATAC_seq_SE_WT_2C_peak_209
1	471818	472277	460	472093	84	10.6582	2.20379	8.8846	ATAC_seq_SE_WT_2C_peak_210
1	474364	474470	107	474424	66	6.37177	1.90774	5.00235	ATAC_seq_SE_WT_2C_peak_211
1	476487	476738	252	476645	89	17.0504	2.7933	14.6017	ATAC_seq_SE_WT_2C_peak_212
1	478832	479037	206	478923	58	5.59311	1.88438	4.29646	ATAC_seq_SE_WT_2C_peak_213
1	479123	479344	222	479321	57	4.91062	1.79678	3.68048	ATAC_seq_SE_WT_2C_peak_214
1	480686	480829	144	480783	64	6.26692	1.91402	4.90566	ATAC_seq_SE_WT_2C_peak_215
1	483790	484075	286	483927	92	14.2344	2.46292	12.0919	ATAC_seq_SE_WT_2C_peak_216
1	485609	485831	223	485762	81	10.1501	2.18434	8.42415	ATAC_seq_SE_WT_2C_peak_217
1	488262	489083	822	488894	94	15.074	2.51722	12.8481	ATAC_seq_SE_WT_2C_peak_218
1	490675	490883	209	490732	72	9.05081	2.16746	7.43165	ATAC_seq_SE_WT_2C_peak_219
1	492990	493758	769	493360	92	21.8536	3.24721	18.8183	ATAC_seq_SE_WT_2C_peak_220
1	498474	498679	206	498612	64	13.1943	2.84838	11.1607	ATAC_seq_SE_WT_2C_peak_221
1	498772	499182	411	498893	100	34.1221	4.42595	29.7062	ATAC_seq_SE_WT_2C_peak_222
1	501483	501773	291	501690	62	11.8225	2.69923	9.93067	ATAC_seq_SE_WT_2C_peak_223
1	501965	502263	299	502053	46	5.41237	2.00855	4.13013	ATAC_seq_SE_WT_2C_peak_224
1	504174	504386	213	504363	41	4.09377	1.84049	2.94316	ATAC_seq_SE_WT_2C_peak_225
1	505188	505371	184	505333	53	8.32515	2.36635	6.76852	ATAC_seq_SE_WT_2C_peak_226
1	505723	506016	294	505902	63	12.717	2.80456	10.733	ATAC_seq_SE_WT_2C_peak_227
1	506402	506501	100	506470	40	3.59957	1.75739	2.50379	ATAC_seq_SE_WT_2C_peak_228
1	511098	511380	283	511307	48	5.95547	2.07013	4.62441	ATAC_seq_SE_WT_2C_peak_229
1	515280	515756	477	515644	81	13.6979	2.56812	11.6118	ATAC_seq_SE_WT_2C_peak_230
1	516383	516701	319	516486	69	9.29803	2.23642	7.65282	ATAC_seq_SE_WT_2C_peak_231
1	516795	517094	300	516891	87	16.0511	2.72277	13.7168	ATAC_seq_SE_WT_2C_peak_232
1	517547	518312	766	518164	86	14.2636	2.55057	12.1187	ATAC_seq_SE_WT_2C_peak_233
1	521713	522201	489	522039	93	28.1464	3.94626	24.3497	ATAC_seq_SE_WT_2C_peak_234
1	537497	538088	592	537630	88	26.4159	3.90009	22.812	ATAC_seq_SE_WT_2C_peak_235
1	539969	540367	399	540284	43	4.7107	1.92814	3.49679	ATAC_seq_SE_WT_2C_peak_236
1	545124	545347	224	545172	48	6.41223	2.14724	5.03366	ATAC_seq_SE_WT_2C_peak_237
1	552490	553616	1127	552788	100	25.3485	3.43187	21.8816	ATAC_seq_SE_WT_2C_peak_238
1	553699	553810	112	553774	52	4.04493	1.71189	2.90452	ATAC_seq_SE_WT_2C_peak_239
1	556012	556186	175	556089	67	4.32202	1.64093	3.15232	ATAC_seq_SE_WT_2C_peak_240
1	556313	556443	131	556431	67	4.14517	1.61828	2.99017	ATAC_seq_SE_WT_2C_peak_241
1	556552	556767	216	556736	83	8.36824	1.97926	6.80844	ATAC_seq_SE_WT_2C_peak_242
1	556972	557256	285	557054	83	8.27302	1.96952	6.72679	ATAC_seq_SE_WT_2C_peak_243
1	559542	560250	709	560165	92	10.5886	2.11604	8.82041	ATAC_seq_SE_WT_2C_peak_244
1	560357	560519	163	560373	72	4.63533	1.64972	3.43369	ATAC_seq_SE_WT_2C_peak_245
1	564566	564703	138	564642	92	7.36191	1.81534	5.89826	ATAC_seq_SE_WT_2C_peak_246
1	565436	565604	169	565481	85	6.27731	1.7526	4.91521	ATAC_seq_SE_WT_2C_peak_247
1	565779	565972	194	565853	85	6.32691	1.75761	4.96096	ATAC_seq_SE_WT_2C_peak_248
1	566772	566977	206	566842	100	9.57194	1.9604	7.89845	ATAC_seq_SE_WT_2C_peak_249
1	567105	567563	459	567185	84	4.77731	1.60347	3.55813	ATAC_seq_SE_WT_2C_peak_250
1	570973	571146	174	571042	81	5.28553	1.67245	4.0192	ATAC_seq_SE_WT_2C_peak_251
1	571365	571469	105	571427	85	6.29852	1.75474	4.93479	ATAC_seq_SE_WT_2C_peak_252
1	572030	572307	278	572072	81	6.1137	1.76041	4.76443	ATAC_seq_SE_WT_2C_peak_253
1	575121	575269	149	575190	105	22.2033	3.01736	19.1374	ATAC_seq_SE_WT_2C_peak_254
1	575446	576284	839	575696	108	23.6426	3.09659	20.3844	ATAC_seq_SE_WT_2C_peak_255
1	576390	576489	100	576443	73	10.2834	2.29956	8.54676	ATAC_seq_SE_WT_2C_peak_256
1	580436	580719	284	580620	71	13.286	2.70169	11.2448	ATAC_seq_SE_WT_2C_peak_257
1	581949	582178	230	582119	67	14.6649	2.97985	12.4745	ATAC_seq_SE_WT_2C_peak_258
1	582345	582585	241	582380	46	5.70517	2.0596	4.39376	ATAC_seq_SE_WT_2C_peak_259
1	583693	584290	598	583942	77	19.9601	3.41806	17.1552	ATAC_seq_SE_WT_2C_peak_260
1	590904	591125	222	590959	54	8.73151	2.41017	7.13693	ATAC_seq_SE_WT_2C_peak_261
1	591219	591969	751	591370	57	9.99575	2.54163	8.28193	ATAC_seq_SE_WT_2C_peak_262
1	593145	594546	1402	593557	55	9.14547	2.45399	7.51208	ATAC_seq_SE_WT_2C_peak_263
1	598656	599325	670	598857	70	16.1916	3.11131	13.8326	ATAC_seq_SE_WT_2C_peak_264
1	602062	602742	681	602468	84	21.9428	3.46514	18.8996	ATAC_seq_SE_WT_2C_peak_265
1	607240	608164	925	607690	76	19.4047	3.37424	16.6683	ATAC_seq_SE_WT_2C_peak_266
1	609392	609561	170	609463	55	8.90624	2.41692	7.29835	ATAC_seq_SE_WT_2C_peak_267
1	614709	614823	115	614766	55	7.97736	2.27457	6.45396	ATAC_seq_SE_WT_2C_peak_268
1	616214	616325	112	616241	55	5.84757	1.95531	4.52509	ATAC_seq_SE_WT_2C_peak_269
1	616454	617113	660	616846	87	17.2777	2.85436	14.795	ATAC_seq_SE_WT_2C_peak_270
1	620124	620233	110	620190	65	7.06856	2.00669	5.63341	ATAC_seq_SE_WT_2C_peak_271
1	620497	620661	165	620561	68	7.97317	2.08585	6.45008	ATAC_seq_SE_WT_2C_peak_272
1	621106	621526	421	621176	82	11.9063	2.35862	10.0076	ATAC_seq_SE_WT_2C_peak_273
1	622920	623325	406	623087	64	7.08762	2.02052	5.65106	ATAC_seq_SE_WT_2C_peak_274
1	625669	625971	303	625851	74	11.4567	2.42326	9.60305	ATAC_seq_SE_WT_2C_peak_275
1	626059	626161	103	626113	62	7.26654	2.06829	5.81017	ATAC_seq_SE_WT_2C_peak_276
1	626444	626543	100	626493	52	4.99625	1.86096	3.75913	ATAC_seq_SE_WT_2C_peak_277
1	626657	626785	129	626718	73	13.1785	2.64853	11.1556	ATAC_seq_SE_WT_2C_peak_278
1	630006	630503	498	630252	76	15.9671	2.9311	13.64	ATAC_seq_SE_WT_2C_peak_279
1	634588	635349	762	634922	63	12.6408	2.79354	10.6723	ATAC_seq_SE_WT_2C_peak_280
1	638632	638766	135	638720	55	8.11832	2.29602	6.58408	ATAC_seq_SE_WT_2C_peak_281
1	641430	641548	119	641467	61	9.89357	2.4448	8.19496	ATAC_seq_SE_WT_2C_peak_282
1	641996	642124	129	642057	64	11.349	2.58861	9.5039	ATAC_seq_SE_WT_2C_peak_283
1	642219	643087	869	642558	57	8.71494	2.34913	7.1284	ATAC_seq_SE_WT_2C_peak_284
1	644349	645377	1029	644689	72	16.7044	3.12634	14.294	ATAC_seq_SE_WT_2C_peak_285
1	652115	653801	1687	652673	87	22.1414	3.40557	19.0812	ATAC_seq_SE_WT_2C_peak_286
1	655267	655534	268	655460	59	7.18457	2.09644	5.73451	ATAC_seq_SE_WT_2C_peak_287
1	662196	662703	508	662606	87	25.8038	3.85627	22.275	ATAC_seq_SE_WT_2C_peak_288
1	662784	662950	167	662900	42	4.39751	1.88431	3.21537	ATAC_seq_SE_WT_2C_peak_289
1	669772	670004	233	669860	72	17.2395	3.19895	14.7603	ATAC_seq_SE_WT_2C_peak_290
1	671249	671441	193	671289	41	4.09377	1.84049	2.94316	ATAC_seq_SE_WT_2C_peak_291
1	672705	672926	222	672770	55	9.14547	2.45399	7.51208	ATAC_seq_SE_WT_2C_peak_292
1	673101	673437	337	673186	63	12.717	2.80456	10.733	ATAC_seq_SE_WT_2C_peak_293
1	687246	687506	261	687454	65	13.6781	2.8922	11.5937	ATAC_seq_SE_WT_2C_peak_294
1	687681	687903	223	687856	52	7.92655	2.32253	6.40693	ATAC_seq_SE_WT_2C_peak_295
1	692556	692748	193	692595	51	7.53581	2.27871	6.05254	ATAC_seq_SE_WT_2C_peak_296
1	692907	693047	141	692979	48	6.41223	2.14724	5.03366	ATAC_seq_SE_WT_2C_peak_297
1	698545	698777	233	698710	47	6.0544	2.10342	4.70966	ATAC_seq_SE_WT_2C_peak_298
1	698901	699028	128	698970	52	7.92655	2.32253	6.40693	ATAC_seq_SE_WT_2C_peak_299
1	701092	701543	452	701470	77	19.1999	3.31774	16.4991	ATAC_seq_SE_WT_2C_peak_300
1	703831	704308	478	704005	55	6.4324	2.0423	5.0523	ATAC_seq_SE_WT_2C_peak_301
1	706422	707559	1138	706760	82	20.7623	3.37536	17.8648	ATAC_seq_SE_WT_2C_peak_302
1	711829	712104	276	712010	50	7.15308	2.23488	5.7054	ATAC_seq_SE_WT_2C_peak_303
1	712347	712458	112	712387	44	5.03315	1.97196	3.78709	ATAC_seq_SE_WT_2C_peak_304
1	727419	727841	423	727632	65	12.7604	2.76266	10.7728	ATAC_seq_SE_WT_2C_peak_305
1	728155	728973	819	728322	82	21.2869	3.44113	18.3227	ATAC_seq_SE_WT_2C_peak_306
1	729449	729629	181	729501	48	5.60166	2.01067	4.30435	ATAC_seq_SE_WT_2C_peak_307
1	729711	729911	201	729797	67	13.2803	2.78803	11.2396	ATAC_seq_SE_WT_2C_peak_308
1	737464	737609	146	737528	46	4.79533	1.90129	3.5747	ATAC_seq_SE_WT_2C_peak_309
1	737723	737847	125	737763	45	4.3931	1.84369	3.21537	ATAC_seq_SE_WT_2C_peak_310
1	737988	739718	1731	738488	91	24.1946	3.5371	20.8664	ATAC_seq_SE_WT_2C_peak_311
1	744002	744480	479	744334	56	4.51681	1.74847	3.32504	ATAC_seq_SE_WT_2C_peak_312
1	746640	746855	216	746764	57	5.34219	1.85897	4.07141	ATAC_seq_SE_WT_2C_peak_313
1	748144	748268	125	748176	61	5.70769	1.86972	4.39614	ATAC_seq_SE_WT_2C_peak_314
1	748943	749270	328	749143	93	18.2894	2.85021	15.7023	ATAC_seq_SE_WT_2C_peak_315
1	752102	752445	344	752160	72	8.72847	2.12952	7.13693	ATAC_seq_SE_WT_2C_peak_316
1	754052	754902	851	754227	78	13.8305	2.63421	11.733	ATAC_seq_SE_WT_2C_peak_317
1	756240	756476	237	756358	64	7.65253	2.09407	6.1603	ATAC_seq_SE_WT_2C_peak_318
1	760533	761428	896	761008	80	21.6586	3.54952	18.6422	ATAC_seq_SE_WT_2C_peak_319
1	766723	767344	622	767106	63	8.93768	2.27839	7.32728	ATAC_seq_SE_WT_2C_peak_320
1	767427	768213	787	768031	74	12.9687	2.60417	10.9634	ATAC_seq_SE_WT_2C_peak_321
1	769103	769207	105	769182	56	4.96804	1.81471	3.7332	ATAC_seq_SE_WT_2C_peak_322
1	769503	769637	135	769582	60	6.20654	1.94826	4.85005	ATAC_seq_SE_WT_2C_peak_323
1	773021	773658	638	773247	77	17.2846	3.07208	14.8014	ATAC_seq_SE_WT_2C_peak_324
1	775378	775558	181	775415	44	4.78527	1.92719	3.56544	ATAC_seq_SE_WT_2C_peak_325
1	780065	780637	573	780274	86	25.1966	3.81245	21.7408	ATAC_seq_SE_WT_2C_peak_326
1	780771	781038	268	780804	39	3.51535	1.75285	2.42695	ATAC_seq_SE_WT_2C_peak_327
1	785456	786251	796	785854	88	16.1875	2.72005	13.8326	ATAC_seq_SE_WT_2C_peak_328
1	786372	787306	935	786709	87	14.1619	2.52511	12.0317	ATAC_seq_SE_WT_2C_peak_329
1	788189	788429	241	788282	83	10.9907	2.2496	9.1825	ATAC_seq_SE_WT_2C_peak_330
1	789203	789326	124	789293	63	3.99182	1.62231	2.85596	ATAC_seq_SE_WT_2C_peak_331
1	790017	790119	103	790083	67	5.05542	1.73381	3.80756	ATAC_seq_SE_WT_2C_peak_332
1	791170	791326	157	791245	72	7.16012	1.94615	5.71195	ATAC_seq_SE_WT_2C_peak_333
1	793030	793609	580	793294	80	13.9267	2.61038	11.8211	ATAC_seq_SE_WT_2C_peak_334
1	795323	795739	417	795406	66	10.4676	2.43194	8.70906	ATAC_seq_SE_WT_2C_peak_335
1	798411	798680	270	798564	62	11.0559	2.5894	9.2425	ATAC_seq_SE_WT_2C_peak_336
1	798798	799149	352	799082	68	14.5645	2.93992	12.3938	ATAC_seq_SE_WT_2C_peak_337
1	802587	802850	264	802800	53	8.00459	2.31561	6.47912	ATAC_seq_SE_WT_2C_peak_338
1	802986	803242	257	803049	56	9.23109	2.44635	7.59124	ATAC_seq_SE_WT_2C_peak_339
1	806515	806623	109	806614	36	2.72327	1.62139	1.72771	ATAC_seq_SE_WT_2C_peak_340
1	806736	807453	718	807331	82	22.8175	3.63717	19.6552	ATAC_seq_SE_WT_2C_peak_341
1	812848	813630	783	813353	87	25.8038	3.85627	22.275	ATAC_seq_SE_WT_2C_peak_342
1	819355	819776	422	819443	75	18.8549	3.33042	16.1856	ATAC_seq_SE_WT_2C_peak_343
1	824339	824580	242	824518	55	9.14547	2.45399	7.51208	ATAC_seq_SE_WT_2C_peak_344
1	826226	826338	113	826270	46	5.70517	2.0596	4.39376	ATAC_seq_SE_WT_2C_peak_345
1	826436	826627	192	826543	72	17.2395	3.19895	14.7603	ATAC_seq_SE_WT_2C_peak_346
1	830178	830752	575	830522	80	21.6586	3.54952	18.6422	ATAC_seq_SE_WT_2C_peak_347
1	834955	835585	631	835442	70	16.1916	3.11131	13.8326	ATAC_seq_SE_WT_2C_peak_348
1	835677	836032	356	835725	55	9.14547	2.45399	7.51208	ATAC_seq_SE_WT_2C_peak_349
1	841117	841240	124	841161	42	4.39751	1.88431	3.21537	ATAC_seq_SE_WT_2C_peak_350
1	844160	844635	476	844287	64	10.4797	2.4696	8.72026	ATAC_seq_SE_WT_2C_peak_351
1	845937	846040	104	845957	51	3.30056	1.60049	2.23766	ATAC_seq_SE_WT_2C_peak_352
1	847729	847914	186	847763	76	8.64585	2.07547	7.06462	ATAC_seq_SE_WT_2C_peak_353
1	849685	849788	104	849743	69	6.27883	1.86866	4.91666	ATAC_seq_SE_WT_2C_peak_354
1	849907	850027	121	849994	65	5.16463	1.76282	3.9081	ATAC_seq_SE_WT_2C_peak_355
1	850148	850288	141	850225	69	6.29943	1.87116	4.93566	ATAC_seq_SE_WT_2C_peak_356
1	850402	850930	529	850727	73	7.70361	1.99946	6.20747	ATAC_seq_SE_WT_2C_peak_357
1	851348	851514	167	851461	68	6.8308	1.94531	5.41402	ATAC_seq_SE_WT_2C_peak_358
1	851649	852381	733	851841	95	17.6664	2.75387	15.1495	ATAC_seq_SE_WT_2C_peak_359
1	853747	853923	177	853812	73	10.6969	2.34846	8.92017	ATAC_seq_SE_WT_2C_peak_360
1	854017	854124	108	854048	65	7.85721	2.10795	6.34912	ATAC_seq_SE_WT_2C_peak_361
1	859739	859992	254	859789	59	10.875	2.62928	9.07619	ATAC_seq_SE_WT_2C_peak_362
1	864159	864674	516	864296	90	15.6906	2.63615	13.3879	ATAC_seq_SE_WT_2C_peak_363
1	864780	865515	736	865300	86	14.5814	2.5839	12.4092	ATAC_seq_SE_WT_2C_peak_364
1	865599	865732	134	865690	62	5.87018	1.88172	4.54584	ATAC_seq_SE_WT_2C_peak_365
1	867742	867963	222	867887	88	13.7096	2.46469	11.6227	ATAC_seq_SE_WT_2C_peak_366
1	868092	868434	343	868183	104	20.7859	2.90296	17.886	ATAC_seq_SE_WT_2C_peak_367
1	868728	869036	309	868993	77	9.109	2.11612	7.48533	ATAC_seq_SE_WT_2C_peak_368
1	871113	871575	463	871249	76	12.5929	2.52459	10.6283	ATAC_seq_SE_WT_2C_peak_369
1	875792	876080	289	875999	67	8.67321	2.18579	7.0899	ATAC_seq_SE_WT_2C_peak_370
1	877501	878299	799	877795	89	20.8518	3.20627	17.9461	ATAC_seq_SE_WT_2C_peak_371
1	879750	880484	735	880320	76	14.3846	2.73729	12.2293	ATAC_seq_SE_WT_2C_peak_372
1	883460	883820	361	883515	60	11.1216	2.64298	9.30295	ATAC_seq_SE_WT_2C_peak_373
1	888001	888383	383	888216	51	6.35421	2.08835	4.98611	ATAC_seq_SE_WT_2C_peak_374
1	889931	890430	500	890041	77	17.3812	3.08422	14.8897	ATAC_seq_SE_WT_2C_peak_375
1	892392	892608	217	892544	80	15.9613	2.8441	13.6347	ATAC_seq_SE_WT_2C_peak_376
1	892688	892911	224	892843	62	7.95215	2.16049	6.43062	ATAC_seq_SE_WT_2C_peak_377
1	897381	897608	228	897435	76	7.48004	1.94592	6.00722	ATAC_seq_SE_WT_2C_peak_378
1	897881	898057	177	897977	80	8.6056	2.03109	7.02748	ATAC_seq_SE_WT_2C_peak_379
1	898223	898943	721	898699	95	12.9769	2.30769	10.9709	ATAC_seq_SE_WT_2C_peak_380
1	899813	900465	653	899988	95	11.5955	2.18083	9.73054	ATAC_seq_SE_WT_2C_peak_381
1	902843	902986	144	902951	80	6.9292	1.85355	5.5048	ATAC_seq_SE_WT_2C_peak_382
1	903563	904199	637	903723	99	15.7009	2.51004	13.3972	ATAC_seq_SE_WT_2C_peak_383
1	907382	907683	302	907490	78	10.843	2.29584	9.05462	ATAC_seq_SE_WT_2C_peak_384
1	909195	910194	1000	909628	82	19.4145	3.20959	16.6772	ATAC_seq_SE_WT_2C_peak_385
1	911171	911339	169	911269	45	4.66732	1.89223	3.46298	ATAC_seq_SE_WT_2C_peak_386
1	916768	916955	188	916937	39	3.51535	1.75285	2.42695	ATAC_seq_SE_WT_2C_peak_387
1	917783	918395	613	918226	68	13.5241	2.79805	11.4625	ATAC_seq_SE_WT_2C_peak_388
1	921570	921807	238	921615	57	9.14781	2.41365	7.51427	ATAC_seq_SE_WT_2C_peak_389
1	921958	922081	124	922047	40	3.60724	1.7589	2.51077	ATAC_seq_SE_WT_2C_peak_390
1	922252	922428	177	922370	70	15.4782	3.01358	13.2055	ATAC_seq_SE_WT_2C_peak_391
1	927216	927338	123	927288	52	6.49766	2.09569	5.11259	ATAC_seq_SE_WT_2C_peak_392
1	929775	930003	229	929920	76	12.8071	2.54967	10.8156	ATAC_seq_SE_WT_2C_peak_393
1	930615	930942	328	930884	66	8.39102	2.16338	6.82944	ATAC_seq_SE_WT_2C_peak_394
1	931596	932534	939	931727	91	17.0918	2.76276	14.6397	ATAC_seq_SE_WT_2C_peak_395
1	933432	933650	219	933502	71	6.77176	1.90981	5.36541	ATAC_seq_SE_WT_2C_peak_396
1	936649	936766	118	936687	61	6.23961	1.94175	4.8805	ATAC_seq_SE_WT_2C_peak_397
1	936863	937117	255	936901	61	6.89647	2.03079	5.47463	ATAC_seq_SE_WT_2C_peak_398
1	937203	937302	100	937256	65	9.13379	2.27351	7.50823	ATAC_seq_SE_WT_2C_peak_399
1	937398	937982	585	937732	79	16.4752	2.92612	14.0906	ATAC_seq_SE_WT_2C_peak_400
1	943358	943510	153	943440	64	13.1943	2.84838	11.1607	ATAC_seq_SE_WT_2C_peak_401
1	943621	943865	245	943686	61	11.7824	2.71692	9.8938	ATAC_seq_SE_WT_2C_peak_402
1	951797	952433	637	952022	80	21.6586	3.54952	18.6422	ATAC_seq_SE_WT_2C_peak_403
1	956384	956529	146	956431	42	3.14662	1.64814	2.10432	ATAC_seq_SE_WT_2C_peak_404
1	956608	957403	796	956748	73	13.7027	2.7136	11.6164	ATAC_seq_SE_WT_2C_peak_405
1	957842	958331	490	958016	74	15.4021	2.90585	13.1362	ATAC_seq_SE_WT_2C_peak_406
1	961343	962206	864	961817	74	17.1677	3.13414	14.7085	ATAC_seq_SE_WT_2C_peak_407
1	966599	966944	346	966860	56	9.56693	2.49781	7.89379	ATAC_seq_SE_WT_2C_peak_408
1	967045	967182	138	967115	45	5.3647	2.01578	4.08619	ATAC_seq_SE_WT_2C_peak_409
1	967265	967402	138	967319	56	9.56693	2.49781	7.89379	ATAC_seq_SE_WT_2C_peak_410
1	967567	967797	231	967653	63	12.717	2.80456	10.733	ATAC_seq_SE_WT_2C_peak_411
1	970453	970925	473	970767	64	11.6439	2.62945	9.77497	ATAC_seq_SE_WT_2C_peak_412
1	972971	973254	284	973156	49	5.75789	2.02184	4.44234	ATAC_seq_SE_WT_2C_peak_413
1	975474	975649	176	975568	73	10.7284	2.35219	8.94908	ATAC_seq_SE_WT_2C_peak_414
1	978116	978447	332	978354	83	12.7831	2.43832	10.7936	ATAC_seq_SE_WT_2C_peak_415
1	978528	978911	384	978763	85	11.9656	2.32621	10.0621	ATAC_seq_SE_WT_2C_peak_416
1	979002	979335	334	979084	80	9.15816	2.08978	7.52381	ATAC_seq_SE_WT_2C_peak_417
1	981853	982245	393	981939	92	13.7713	2.4181	11.6788	ATAC_seq_SE_WT_2C_peak_418
1	983292	984501	1210	984046	113	29.2084	3.51418	25.2812	ATAC_seq_SE_WT_2C_peak_419
1	984667	984863	197	984796	67	9.71852	2.31845	8.03358	ATAC_seq_SE_WT_2C_peak_420
1	991059	991223	165	991134	46	5.70517	2.0596	4.39376	ATAC_seq_SE_WT_2C_peak_421
1	992905	993487	583	993397	89	27.0328	3.94391	23.3525	ATAC_seq_SE_WT_2C_peak_422
1	995869	996193	325	996067	68	13.702	2.82209	11.6157	ATAC_seq_SE_WT_2C_peak_423
1	1000530	1001139	610	1000610	61	11.3921	2.6598	9.54373	ATAC_seq_SE_WT_2C_peak_424
1	1004119	1004263	145	1004216	41	3.45937	1.71849	2.38226	ATAC_seq_SE_WT_2C_peak_425
1	1004463	1004713	251	1004606	57	8.77925	2.35868	7.18114	ATAC_seq_SE_WT_2C_peak_426
1	1004862	1005078	217	1005026	47	5.24449	1.9648	3.9814	ATAC_seq_SE_WT_2C_peak_427
1	1008110	1008261	152	1008186	54	6.84888	2.11946	5.4307	ATAC_seq_SE_WT_2C_peak_428
1	1008347	1008632	286	1008485	59	8.4973	2.28224	6.92753	ATAC_seq_SE_WT_2C_peak_429
1	1010603	1011556	954	1011123	80	21.318	3.50498	18.3504	ATAC_seq_SE_WT_2C_peak_430
1	1017273	1018170	898	1018078	80	19.3438	3.25301	16.6294	ATAC_seq_SE_WT_2C_peak_431
1	1022103	1022315	213	1022196	62	7.86475	2.1487	6.35609	ATAC_seq_SE_WT_2C_peak_432
1	1022649	1022859	211	1022704	61	7.97378	2.17773	6.4506	ATAC_seq_SE_WT_2C_peak_433
1	1023830	1024647	818	1024032	82	15.8511	2.79179	13.5342	ATAC_seq_SE_WT_2C_peak_434
1	1028235	1028682	448	1028461	77	12.5011	2.4976	10.5443	ATAC_seq_SE_WT_2C_peak_435
1	1028801	1029310	510	1029111	95	22.5583	3.25424	19.4384	ATAC_seq_SE_WT_2C_peak_436
1	1030508	1030835	328	1030786	58	8.24816	2.26314	6.70378	ATAC_seq_SE_WT_2C_peak_437
1	1030927	1031137	211	1031007	62	9.61347	2.38727	7.93686	ATAC_seq_SE_WT_2C_peak_438
1	1036111	1036565	455	1036302	78	20.5209	3.46188	17.6465	ATAC_seq_SE_WT_2C_peak_439
1	1039990	1040108	119	1040045	44	4.83581	1.93632	3.61185	ATAC_seq_SE_WT_2C_peak_440
1	1040251	1040514	264	1040323	63	11.7303	2.66334	9.85427	ATAC_seq_SE_WT_2C_peak_441
1	1042922	1043925	1004	1043558	55	9.14547	2.45399	7.51208	ATAC_seq_SE_WT_2C_peak_442
1	1044703	1044935	233	1044750	46	5.70517	2.0596	4.39376	ATAC_seq_SE_WT_2C_peak_443
1	1045075	1045243	169	1045155	59	9.88922	2.48344	8.19097	ATAC_seq_SE_WT_2C_peak_444
1	1045343	1045461	119	1045399	44	4.38466	1.85491	3.20961	ATAC_seq_SE_WT_2C_peak_445
1	1049726	1050546	821	1050073	84	23.9969	3.72481	20.6859	ATAC_seq_SE_WT_2C_peak_446
1	1051133	1051501	369	1051258	84	23.9969	3.72481	20.6859	ATAC_seq_SE_WT_2C_peak_447
1	1056550	1057266	717	1056879	49	6.77851	2.19106	5.36567	ATAC_seq_SE_WT_2C_peak_448
1	1059251	1059498	248	1059439	60	11.3253	2.6731	9.48209	ATAC_seq_SE_WT_2C_peak_449
1	1064251	1064976	726	1064486	84	23.9969	3.72481	20.6859	ATAC_seq_SE_WT_2C_peak_450
1	1070977	1071643	667	1071074	80	15.8762	2.83415	13.557	ATAC_seq_SE_WT_2C_peak_451
1	1071758	1072171	414	1071989	68	10.141	2.35656	8.4157	ATAC_seq_SE_WT_2C_peak_452
1	1072256	1072426	171	1072304	65	9.02655	2.2595	7.40935	ATAC_seq_SE_WT_2C_peak_453
1	1072502	1073451	950	1072997	90	20.1696	3.10792	17.3455	ATAC_seq_SE_WT_2C_peak_454
1	1075170	1075289	120	1075224	47	3.39324	1.64779	2.32206	ATAC_seq_SE_WT_2C_peak_455
1	1080481	1081399	919	1081056	99	27.5364	3.69276	23.8154	ATAC_seq_SE_WT_2C_peak_456
1	1084159	1084950	792	1084617	95	24.3047	3.44333	20.9679	ATAC_seq_SE_WT_2C_peak_457
1	1085046	1086247	1202	1085802	91	24.6556	3.59094	21.2652	ATAC_seq_SE_WT_2C_peak_458
1	1086323	1086422	100	1086387	46	5.70517	2.0596	4.39376	ATAC_seq_SE_WT_2C_peak_459
1	1096158	1096430	273	1096248	61	11.7824	2.71692	9.8938	ATAC_seq_SE_WT_2C_peak_460
1	1096531	1097198	668	1096694	75	18.8549	3.33042	16.1856	ATAC_seq_SE_WT_2C_peak_461
1	1103298	1103460	163	1103372	73	14.686	2.83742	12.4938	ATAC_seq_SE_WT_2C_peak_462
1	1103956	1104215	260	1104033	72	12.3587	2.56591	10.4138	ATAC_seq_SE_WT_2C_peak_463
1	1104376	1104506	131	1104449	57	5.8367	1.93012	4.51504	ATAC_seq_SE_WT_2C_peak_464
1	1105467	1105601	135	1105542	63	7.71894	2.1157	6.22167	ATAC_seq_SE_WT_2C_peak_465
1	1105930	1106433	504	1106293	67	9.27662	2.26214	7.63316	ATAC_seq_SE_WT_2C_peak_466
1	1108617	1109503	887	1108917	73	11.8862	2.49074	9.9891	ATAC_seq_SE_WT_2C_peak_467
1	1113645	1114508	864	1114415	71	16.7126	3.15513	14.294	ATAC_seq_SE_WT_2C_peak_468
1	1119490	1120093	604	1119523	44	5.03315	1.97196	3.78709	ATAC_seq_SE_WT_2C_peak_469
1	1121045	1121188	144	1121147	45	4.56711	1.87449	3.37118	ATAC_seq_SE_WT_2C_peak_470
1	1121306	1121585	280	1121376	50	6.10203	2.06311	4.75359	ATAC_seq_SE_WT_2C_peak_471
1	1123262	1123496	235	1123335	58	8.21822	2.25881	6.67616	ATAC_seq_SE_WT_2C_peak_472
1	1125335	1125603	269	1125378	74	11.2922	2.40385	9.45975	ATAC_seq_SE_WT_2C_peak_473
1	1129337	1130590	1254	1129707	109	19.5244	2.71471	16.7769	ATAC_seq_SE_WT_2C_peak_474
1	1131451	1131606	156	1131507	87	9.95063	2.10174	8.24771	ATAC_seq_SE_WT_2C_peak_475
1	1131864	1132042	179	1131889	71	4.95816	1.69452	3.72413	ATAC_seq_SE_WT_2C_peak_476
1	1133642	1134114	473	1133981	84	9.89286	2.12553	8.19432	ATAC_seq_SE_WT_2C_peak_477
1	1134204	1134478	275	1134251	80	8.49576	2.01945	6.92618	ATAC_seq_SE_WT_2C_peak_478
1	1134561	1134822	262	1134642	76	7.92066	1.99482	6.40693	ATAC_seq_SE_WT_2C_peak_479
1	1136130	1136272	143	1136216	62	4.78938	1.73697	3.56922	ATAC_seq_SE_WT_2C_peak_480
1	1139920	1140134	215	1139970	75	9.01324	2.12766	7.39708	ATAC_seq_SE_WT_2C_peak_481
1	1141347	1141587	241	1141416	88	13.8178	2.47566	11.7214	ATAC_seq_SE_WT_2C_peak_482
1	1142979	1143323	345	1143249	94	14.0766	2.42223	11.9581	ATAC_seq_SE_WT_2C_peak_483
1	1143443	1144085	643	1143876	90	12.0445	2.275	10.1343	ATAC_seq_SE_WT_2C_peak_484
1	1148837	1149070	234	1148935	45	3.7127	1.72285	2.60706	ATAC_seq_SE_WT_2C_peak_485
1	1154505	1155156	652	1154979	83	20.8842	3.36269	17.9756	ATAC_seq_SE_WT_2C_peak_486
1	1155249	1155452	204	1155283	45	4.4266	1.84962	3.24212	ATAC_seq_SE_WT_2C_peak_487
1	1157618	1157961	344	1157812	74	14.9566	2.84954	12.7406	ATAC_seq_SE_WT_2C_peak_488
1	1158947	1159461	515	1159207	77	15.6227	2.86659	13.3376	ATAC_seq_SE_WT_2C_peak_489
1	1164769	1165140	372	1165051	66	10.1107	2.38519	8.38784	ATAC_seq_SE_WT_2C_peak_490
1	1166597	1166957	361	1166885	74	11.0208	2.37192	9.21027	ATAC_seq_SE_WT_2C_peak_491
1	1167074	1167217	144	1167146	75	11.8849	2.45796	9.98791	ATAC_seq_SE_WT_2C_peak_492
1	1169123	1169242	120	1169194	54	4.38115	1.74603	3.20639	ATAC_seq_SE_WT_2C_peak_493
1	1169394	1170176	783	1169772	75	11.2959	2.38919	9.46322	ATAC_seq_SE_WT_2C_peak_494
1	1170667	1170861	195	1170779	67	9.31223	2.26667	7.66593	ATAC_seq_SE_WT_2C_peak_495
1	1172878	1173457	580	1173392	56	7.45108	2.1789	5.98043	ATAC_seq_SE_WT_2C_peak_496
1	1174254	1174459	206	1174394	50	6.00505	2.04737	4.67008	ATAC_seq_SE_WT_2C_peak_497
1	1183638	1183777	140	1183716	64	13.1943	2.84838	11.1607	ATAC_seq_SE_WT_2C_peak_498
1	1183921	1184026	106	1183979	49	6.43044	2.13311	5.0505	ATAC_seq_SE_WT_2C_peak_499
1	1185518	1185737	220	1185652	54	6.93519	2.13261	5.51031	ATAC_seq_SE_WT_2C_peak_500
1	1188224	1189317	1094	1188702	82	14.7562	2.66881	12.558	ATAC_seq_SE_WT_2C_peak_501
1	1191322	1191669	348	1191386	86	14.9732	2.62523	12.7558	ATAC_seq_SE_WT_2C_peak_502
1	1193767	1194196	430	1193860	80	11.8932	2.38446	9.99545	ATAC_seq_SE_WT_2C_peak_503
1	1197603	1197789	187	1197711	65	7.34958	2.04271	5.88684	ATAC_seq_SE_WT_2C_peak_504
1	1197903	1198330	428	1198097	79	12.6768	2.48602	10.7053	ATAC_seq_SE_WT_2C_peak_505
1	1201186	1201364	179	1201257	50	4.39845	1.78759	3.21621	ATAC_seq_SE_WT_2C_peak_506
1	1201474	1201605	132	1201525	65	9.32127	2.29805	7.67428	ATAC_seq_SE_WT_2C_peak_507
1	1201963	1202269	307	1202182	66	9.43707	2.29767	7.78113	ATAC_seq_SE_WT_2C_peak_508
1	1206139	1206417	279	1206180	51	7.48681	2.27074	6.01341	ATAC_seq_SE_WT_2C_peak_509
1	1206522	1206688	167	1206591	83	23.4047	3.68099	20.1684	ATAC_seq_SE_WT_2C_peak_510
1	1210932	1211038	107	1210992	50	7.15308	2.23488	5.7054	ATAC_seq_SE_WT_2C_peak_511
1	1215395	1216293	899	1215874	78	20.5209	3.46188	17.6465	ATAC_seq_SE_WT_2C_peak_512
1	1220797	1220909	113	1220870	59	8.54606	2.2892	6.97247	ATAC_seq_SE_WT_2C_peak_513
1	1221075	1221233	159	1221157	58	8.92021	2.36094	7.31117	ATAC_seq_SE_WT_2C_peak_514
1	1224508	1224813	306	1224705	78	18.5285	3.20357	15.9043	ATAC_seq_SE_WT_2C_peak_515
1	1225070	1225255	186	1225142	57	8.85052	2.36928	7.24693	ATAC_seq_SE_WT_2C_peak_516
1	1226207	1226717	511	1226566	67	11.8331	2.59344	9.94028	ATAC_seq_SE_WT_2C_peak_517
1	1230737	1231143	407	1231077	81	14.1922	2.62316	12.0535	ATAC_seq_SE_WT_2C_peak_518
1	1231252	1231416	165	1231362	61	6.30277	1.9503	4.93871	ATAC_seq_SE_WT_2C_peak_519
1	1232281	1232654	374	1232343	65	6.86629	1.98079	5.44686	ATAC_seq_SE_WT_2C_peak_520
1	1233200	1233721	522	1233661	71	8.48639	2.11268	6.91741	ATAC_seq_SE_WT_2C_peak_521
1	1235968	1236221	254	1236163	82	12.4453	2.4163	10.4931	ATAC_seq_SE_WT_2C_peak_522
1	1236319	1236860	542	1236412	93	17.8367	2.8043	15.2902	ATAC_seq_SE_WT_2C_peak_523
1	1240111	1240453	343	1240383	61	7.26239	2.08054	5.80631	ATAC_seq_SE_WT_2C_peak_524
1	1242153	1242347	195	1242176	50	5.96464	2.04082	4.6329	ATAC_seq_SE_WT_2C_peak_525
1	1242496	1242660	165	1242597	62	10.7239	2.54237	8.94495	ATAC_seq_SE_WT_2C_peak_526
1	1244068	1244196	129	1244120	58	8.62792	2.31827	7.04808	ATAC_seq_SE_WT_2C_peak_527
1	1244272	1244410	139	1244336	66	11.3551	2.54947	9.50954	ATAC_seq_SE_WT_2C_peak_528
1	1246175	1246339	165	1246219	43	4.7107	1.92814	3.49679	ATAC_seq_SE_WT_2C_peak_529
1	1248630	1248736	107	1248686	43	4.7107	1.92814	3.49679	ATAC_seq_SE_WT_2C_peak_530
1	1248827	1249386	560	1249235	73	17.7723	3.24277	15.2317	ATAC_seq_SE_WT_2C_peak_531
1	1258373	1258515	143	1258417	56	9.56693	2.49781	7.89379	ATAC_seq_SE_WT_2C_peak_532
1	1261384	1261803	420	1261591	68	15.1676	3.02367	12.9224	ATAC_seq_SE_WT_2C_peak_533
1	1272504	1272726	223	1272689	54	8.73151	2.41017	7.13693	ATAC_seq_SE_WT_2C_peak_534
1	1274087	1274368	282	1274170	66	14.1683	2.93603	12.0317	ATAC_seq_SE_WT_2C_peak_535
1	1280707	1281304	598	1281203	70	16.1916	3.11131	13.8326	ATAC_seq_SE_WT_2C_peak_536
1	1291042	1291349	308	1291131	80	19.4697	3.26877	16.7272	ATAC_seq_SE_WT_2C_peak_537
1	1291609	1292348	740	1292300	60	10.4736	2.54804	8.71462	ATAC_seq_SE_WT_2C_peak_538
1	1293152	1293288	137	1293228	53	7.68968	2.26605	6.19463	ATAC_seq_SE_WT_2C_peak_539
1	1293388	1293694	307	1293412	49	6.17759	2.09118	4.82342	ATAC_seq_SE_WT_2C_peak_540
1	1294281	1294546	266	1294333	55	7.85065	2.25534	6.34314	ATAC_seq_SE_WT_2C_peak_541
1	1298929	1299222	294	1299141	70	16.1916	3.11131	13.8326	ATAC_seq_SE_WT_2C_peak_542
1	1299324	1299862	539	1299420	72	17.2395	3.19895	14.7603	ATAC_seq_SE_WT_2C_peak_543
1	1303065	1303204	140	1303106	64	7.59071	2.08601	6.10324	ATAC_seq_SE_WT_2C_peak_544
1	1305606	1306167	562	1305644	70	7.68756	2.02857	6.19263	ATAC_seq_SE_WT_2C_peak_545
1	1307042	1307316	275	1307279	72	6.70546	1.89315	5.3043	ATAC_seq_SE_WT_2C_peak_546
1	1307825	1308166	342	1308094	77	7.12163	1.89781	5.68243	ATAC_seq_SE_WT_2C_peak_547
1	1312777	1313348	572	1313118	109	24.7698	3.18195	21.3706	ATAC_seq_SE_WT_2C_peak_548
1	1313433	1313611	179	1313542	86	15.0558	2.63397	12.8314	ATAC_seq_SE_WT_2C_peak_549
1	1320584	1320684	101	1320643	48	6.41223	2.14724	5.03366	ATAC_seq_SE_WT_2C_peak_550
1	1320762	1321543	782	1320930	80	21.6586	3.54952	18.6422	ATAC_seq_SE_WT_2C_peak_551
1	1321688	1322006	319	1321795	71	16.7126	3.15513	14.294	ATAC_seq_SE_WT_2C_peak_552
1	1324564	1325213	650	1324958	71	16.7126	3.15513	14.294	ATAC_seq_SE_WT_2C_peak_553
1	1331128	1331860	733	1331521	74	18.3107	3.2866	15.7067	ATAC_seq_SE_WT_2C_peak_554
1	1333498	1334055	558	1333759	65	12.1705	2.68075	10.2499	ATAC_seq_SE_WT_2C_peak_555
1	1337816	1338333	518	1337977	84	18.432	3.0455	15.8166	ATAC_seq_SE_WT_2C_peak_556
1	1338430	1339149	720	1338584	76	14.6697	2.77178	12.4789	ATAC_seq_SE_WT_2C_peak_557
1	1343591	1343775	185	1343701	73	14.5667	2.82227	12.3958	ATAC_seq_SE_WT_2C_peak_558
1	1343854	1344176	323	1343908	59	8.88205	2.33736	7.27604	ATAC_seq_SE_WT_2C_peak_559
1	1344745	1345252	508	1344947	74	16.6493	3.06623	14.2492	ATAC_seq_SE_WT_2C_peak_560
1	1349536	1350553	1018	1350037	77	19.9601	3.41806	17.1552	ATAC_seq_SE_WT_2C_peak_561
1	1355537	1356691	1155	1355981	93	27.0435	3.81339	23.3623	ATAC_seq_SE_WT_2C_peak_562
1	1358386	1358859	474	1358431	79	14.6339	2.70911	12.4571	ATAC_seq_SE_WT_2C_peak_563
1	1361940	1362715	776	1362441	78	17.9056	3.125	15.3526	ATAC_seq_SE_WT_2C_peak_564
1	1364963	1365292	330	1365016	58	8.38718	2.28328	6.82593	ATAC_seq_SE_WT_2C_peak_565
1	1368586	1369259	674	1368818	84	23.9969	3.72481	20.6859	ATAC_seq_SE_WT_2C_peak_566
1	1372926	1373137	212	1373088	45	5.3647	2.01578	4.08619	ATAC_seq_SE_WT_2C_peak_567
1	1373359	1373528	170	1373395	38	3.24105	1.70903	2.18358	ATAC_seq_SE_WT_2C_peak_568
1	1375713	1375896	184	1375804	55	9.14547	2.45399	7.51208	ATAC_seq_SE_WT_2C_peak_569
1	1391104	1391409	306	1391255	67	14.6649	2.97985	12.4745	ATAC_seq_SE_WT_2C_peak_570
1	1391512	1391827	316	1391687	64	13.1943	2.84838	11.1607	ATAC_seq_SE_WT_2C_peak_571
1	1395987	1396257	271	1396143	75	18.8549	3.33042	16.1856	ATAC_seq_SE_WT_2C_peak_572
1	1396336	1396452	117	1396409	51	7.53581	2.27871	6.05254	ATAC_seq_SE_WT_2C_peak_573
1	1399091	1399303	213	1399183	62	12.2463	2.76074	10.3107	ATAC_seq_SE_WT_2C_peak_574
1	1400537	1400665	129	1400588	54	8.73151	2.41017	7.13693	ATAC_seq_SE_WT_2C_peak_575
1	1400798	1400954	157	1400931	44	5.03315	1.97196	3.78709	ATAC_seq_SE_WT_2C_peak_576
1	1407435	1407942	508	1407682	65	13.2411	2.83019	11.2036	ATAC_seq_SE_WT_2C_peak_577
1	1410625	1411224	600	1410915	78	19.5508	3.33474	16.8011	ATAC_seq_SE_WT_2C_peak_578
1	1416152	1416312	161	1416248	76	18.4057	3.24211	15.7927	ATAC_seq_SE_WT_2C_peak_579
1	1416403	1416536	134	1416492	42	4.0332	1.81588	2.89381	ATAC_seq_SE_WT_2C_peak_580
1	1418266	1418757	492	1418672	81	13.3186	2.52619	11.2744	ATAC_seq_SE_WT_2C_peak_581
1	1421765	1422962	1198	1421921	103	20.3003	2.87452	17.4638	ATAC_seq_SE_WT_2C_peak_582
1	1423268	1423386	119	1423315	66	5.63515	1.81473	4.33521	ATAC_seq_SE_WT_2C_peak_583
1	1423792	1423898	107	1423848	72	8.3704	2.0875	6.81038	ATAC_seq_SE_WT_2C_peak_584
1	1424040	1424156	117	1424112	72	8.72847	2.12952	7.13693	ATAC_seq_SE_WT_2C_peak_585
1	1426549	1426906	358	1426646	80	10.7423	2.25941	8.96192	ATAC_seq_SE_WT_2C_peak_586
1	1430990	1431165	176	1431119	65	5.44106	1.79837	4.15658	ATAC_seq_SE_WT_2C_peak_587
1	1431332	1431438	107	1431399	60	4.204	1.67169	3.04417	ATAC_seq_SE_WT_2C_peak_588
1	1432789	1433518	730	1433258	82	10.9738	2.25973	9.167	ATAC_seq_SE_WT_2C_peak_589
1	1433664	1433881	218	1433709	76	8.80269	2.09296	7.20281	ATAC_seq_SE_WT_2C_peak_590
1	1433998	1434176	179	1434090	66	5.73299	1.82711	4.41944	ATAC_seq_SE_WT_2C_peak_591
1	1434286	1434960	675	1434697	88	13.396	2.43302	11.3454	ATAC_seq_SE_WT_2C_peak_592
1	1435082	1435195	114	1435159	57	3.56625	1.60044	2.47335	ATAC_seq_SE_WT_2C_peak_593
1	1437533	1437873	341	1437606	67	8.46922	2.1601	6.90159	ATAC_seq_SE_WT_2C_peak_594
1	1441355	1441530	176	1441450	46	5.70517	2.0596	4.39376	ATAC_seq_SE_WT_2C_peak_595
1	1445018	1445185	168	1445059	43	4.7107	1.92814	3.49679	ATAC_seq_SE_WT_2C_peak_596
1	1450676	1451060	385	1450974	72	14.6995	2.86162	12.5061	ATAC_seq_SE_WT_2C_peak_597
1	1451139	1451258	120	1451186	58	8.1231	2.24505	6.58851	ATAC_seq_SE_WT_2C_peak_598
1	1454863	1454968	106	1454896	64	6.64122	1.96256	5.24504	ATAC_seq_SE_WT_2C_peak_599
1	1455295	1455431	137	1455349	65	6.99742	1.99758	5.56779	ATAC_seq_SE_WT_2C_peak_600
1	1455824	1456035	212	1455993	60	5.97054	1.91583	4.63834	ATAC_seq_SE_WT_2C_peak_601
1	1456489	1457130	642	1456665	74	11.4434	2.4217	9.59095	ATAC_seq_SE_WT_2C_peak_602
1	1458647	1459055	409	1458930	91	17.2627	2.7803	14.7815	ATAC_seq_SE_WT_2C_peak_603
1	1462144	1462465	322	1462371	78	17.1534	3.03147	14.6955	ATAC_seq_SE_WT_2C_peak_604
1	1462553	1463278	726	1463067	60	8.64997	2.28721	7.06851	ATAC_seq_SE_WT_2C_peak_605
1	1468915	1469619	705	1469258	83	19.2114	3.16027	16.5096	ATAC_seq_SE_WT_2C_peak_606
1	1470451	1470778	328	1470661	74	15.1907	2.87908	12.9434	ATAC_seq_SE_WT_2C_peak_607
1	1470895	1471274	380	1471038	56	7.62727	2.20503	6.13695	ATAC_seq_SE_WT_2C_peak_608
1	1476960	1477067	108	1477033	49	4.35773	1.79147	3.18501	ATAC_seq_SE_WT_2C_peak_609
1	1477210	1477640	431	1477429	63	8.23503	2.1843	6.69163	ATAC_seq_SE_WT_2C_peak_610
1	1477734	1478117	384	1477768	56	5.32555	1.86702	4.05605	ATAC_seq_SE_WT_2C_peak_611
1	1478621	1479302	682	1478999	87	16.3716	2.75689	13.996	ATAC_seq_SE_WT_2C_peak_612
1	1479450	1479698	249	1479637	64	6.61386	1.95901	5.21981	ATAC_seq_SE_WT_2C_peak_613
1	1482155	1482653	499	1482445	85	14.8276	2.62595	12.6231	ATAC_seq_SE_WT_2C_peak_614
1	1486805	1487478	674	1487051	79	17.0846	2.99962	14.633	ATAC_seq_SE_WT_2C_peak_615
1	1490870	1491022	153	1490938	60	9.20194	2.36526	7.56427	ATAC_seq_SE_WT_2C_peak_616
1	1494252	1494372	121	1494284	57	5.95834	1.94762	4.62708	ATAC_seq_SE_WT_2C_peak_617
1	1494684	1494854	171	1494731	61	7.32933	2.08965	5.8681	ATAC_seq_SE_WT_2C_peak_618
1	1496532	1496955	424	1496889	66	10.7535	2.46959	8.97219	ATAC_seq_SE_WT_2C_peak_619
1	1497547	1498226	680	1498068	82	17.1979	2.9464	14.736	ATAC_seq_SE_WT_2C_peak_620
1	1503716	1505330	1615	1503954	90	24.6421	3.61829	21.2528	ATAC_seq_SE_WT_2C_peak_621
1	1510091	1510414	324	1510344	53	8.32515	2.36635	6.76852	ATAC_seq_SE_WT_2C_peak_622
1	1511687	1511901	215	1511736	48	6.41223	2.14724	5.03366	ATAC_seq_SE_WT_2C_peak_623
1	1518761	1518878	118	1518796	45	5.3647	2.01578	4.08619	ATAC_seq_SE_WT_2C_peak_624
1	1519962	1520180	219	1520107	80	21.6586	3.54952	18.6422	ATAC_seq_SE_WT_2C_peak_625
1	1520462	1520731	270	1520546	57	9.31709	2.43902	7.67035	ATAC_seq_SE_WT_2C_peak_626
1	1523504	1523663	160	1523585	65	13.6781	2.8922	11.5937	ATAC_seq_SE_WT_2C_peak_627
1	1524648	1524756	109	1524715	48	6.41223	2.14724	5.03366	ATAC_seq_SE_WT_2C_peak_628
1	1524855	1525245	391	1525148	55	9.14547	2.45399	7.51208	ATAC_seq_SE_WT_2C_peak_629
1	1525394	1525529	136	1525463	48	6.41223	2.14724	5.03366	ATAC_seq_SE_WT_2C_peak_630
1	1529160	1529320	161	1529307	39	3.51535	1.75285	2.42695	ATAC_seq_SE_WT_2C_peak_631
1	1531206	1531408	203	1531336	64	13.1943	2.84838	11.1607	ATAC_seq_SE_WT_2C_peak_632
1	1534181	1534628	448	1534416	75	18.8549	3.33042	16.1856	ATAC_seq_SE_WT_2C_peak_633
1	1534752	1534942	191	1534823	48	6.41223	2.14724	5.03366	ATAC_seq_SE_WT_2C_peak_634
1	1545131	1545591	461	1545351	66	13.7479	2.87677	11.6576	ATAC_seq_SE_WT_2C_peak_635
1	1545697	1545875	179	1545773	49	6.01579	2.06441	4.67994	ATAC_seq_SE_WT_2C_peak_636
1	1546077	1546862	786	1546437	62	10.7676	2.54854	8.98529	ATAC_seq_SE_WT_2C_peak_637
1	1550234	1550418	185	1550314	56	7.00276	2.11268	5.57269	ATAC_seq_SE_WT_2C_peak_638
1	1553432	1553633	202	1553549	65	13.6781	2.8922	11.5937	ATAC_seq_SE_WT_2C_peak_639
1	1558470	1558581	112	1558506	59	8.47909	2.27964	6.9107	ATAC_seq_SE_WT_2C_peak_640
1	1558708	1559630	923	1559092	77	16.6061	2.98736	14.2097	ATAC_seq_SE_WT_2C_peak_641
1	1559724	1560592	869	1559999	85	18.2879	3.00699	15.7011	ATAC_seq_SE_WT_2C_peak_642
1	1564069	1564623	555	1564286	86	17.4386	2.89133	14.9421	ATAC_seq_SE_WT_2C_peak_643
1	1568882	1569001	120	1568947	61	4.75398	1.74011	3.53663	ATAC_seq_SE_WT_2C_peak_644
1	1569375	1569584	210	1569473	88	15.4373	2.64173	13.1684	ATAC_seq_SE_WT_2C_peak_645
1	1569663	1570849	1187	1570092	107	25.4274	3.28367	21.9542	ATAC_seq_SE_WT_2C_peak_646
1	1575821	1576021	201	1575905	61	11.4235	2.66437	9.57265	ATAC_seq_SE_WT_2C_peak_647
1	1576164	1576269	106	1576203	53	8.32515	2.36635	6.76852	ATAC_seq_SE_WT_2C_peak_648
1	1576511	1576954	444	1576680	66	14.1683	2.93603	12.0317	ATAC_seq_SE_WT_2C_peak_649
1	1582218	1582737	520	1582597	52	7.92655	2.32253	6.40693	ATAC_seq_SE_WT_2C_peak_650
1	1583524	1584144	621	1583815	100	26.9159	3.59815	23.2705	ATAC_seq_SE_WT_2C_peak_651
1	1587655	1588578	924	1588137	93	22.9939	3.34877	19.8139	ATAC_seq_SE_WT_2C_peak_652
1	1589930	1590031	102	1589992	44	4.06082	1.79641	2.91902	ATAC_seq_SE_WT_2C_peak_653
1	1594058	1594254	197	1594199	44	4.8312	1.93548	3.60761	ATAC_seq_SE_WT_2C_peak_654
1	1595608	1596346	739	1595857	76	17.9021	3.17657	15.3495	ATAC_seq_SE_WT_2C_peak_655
1	1597909	1598188	280	1597980	67	14.3075	2.92977	12.159	ATAC_seq_SE_WT_2C_peak_656
1	1598761	1598863	103	1598814	38	3.12296	1.68467	2.08285	ATAC_seq_SE_WT_2C_peak_657
1	1599351	1599638	288	1599424	52	7.92655	2.32253	6.40693	ATAC_seq_SE_WT_2C_peak_658
1	1599818	1599953	136	1599900	58	10.4318	2.58546	8.67614	ATAC_seq_SE_WT_2C_peak_659
1	1604957	1605179	223	1605112	68	12.6534	2.68169	10.6838	ATAC_seq_SE_WT_2C_peak_660
1	1606088	1606269	182	1606221	48	4.95835	1.90291	3.72429	ATAC_seq_SE_WT_2C_peak_661
1	1606565	1607100	536	1606813	70	12.3542	2.60264	10.4096	ATAC_seq_SE_WT_2C_peak_662
1	1607352	1607550	199	1607401	49	4.3383	1.78827	3.16724	ATAC_seq_SE_WT_2C_peak_663
1	1607640	1608467	828	1607925	70	11.1031	2.4449	9.28594	ATAC_seq_SE_WT_2C_peak_664
1	1611548	1611851	304	1611764	68	11.6124	2.54519	9.74603	ATAC_seq_SE_WT_2C_peak_665
1	1612572	1612683	112	1612589	51	5.8241	2.00385	4.50343	ATAC_seq_SE_WT_2C_peak_666
1	1612818	1612942	125	1612901	48	5.29004	1.95843	4.02336	ATAC_seq_SE_WT_2C_peak_667
1	1613023	1613146	124	1613094	46	4.99832	1.93655	3.76104	ATAC_seq_SE_WT_2C_peak_668
1	1616630	1616740	111	1616709	43	4.7107	1.92814	3.49679	ATAC_seq_SE_WT_2C_peak_669
1	1616874	1617000	127	1616971	40	3.79965	1.79667	2.68019	ATAC_seq_SE_WT_2C_peak_670
1	1617142	1617354	213	1617285	56	9.56693	2.49781	7.89379	ATAC_seq_SE_WT_2C_peak_671
1	1618085	1618304	220	1618137	50	7.15308	2.23488	5.7054	ATAC_seq_SE_WT_2C_peak_672
1	1623607	1623743	137	1623696	51	7.53581	2.27871	6.05254	ATAC_seq_SE_WT_2C_peak_673
1	1623875	1625180	1306	1624839	81	22.2354	3.59334	19.1465	ATAC_seq_SE_WT_2C_peak_674
1	1635804	1635927	124	1635860	56	9.56693	2.49781	7.89379	ATAC_seq_SE_WT_2C_peak_675
1	1636229	1636494	266	1636305	47	6.0544	2.10342	4.70966	ATAC_seq_SE_WT_2C_peak_676
1	1637887	1638096	210	1638025	50	7.15308	2.23488	5.7054	ATAC_seq_SE_WT_2C_peak_677
1	1638826	1639319	494	1639083	56	8.07558	2.27182	6.54468	ATAC_seq_SE_WT_2C_peak_678
1	1642781	1643303	523	1643136	81	12.2596	2.41035	10.3228	ATAC_seq_SE_WT_2C_peak_679
1	1644107	1644292	186	1644195	78	11.6004	2.38024	9.73494	ATAC_seq_SE_WT_2C_peak_680
1	1644391	1644548	158	1644473	58	5.15784	1.82268	3.90185	ATAC_seq_SE_WT_2C_peak_681
1	1645252	1645935	684	1645443	70	9.47227	2.24399	7.81344	ATAC_seq_SE_WT_2C_peak_682
1	1647054	1647921	868	1647151	85	16.9861	2.86094	14.5433	ATAC_seq_SE_WT_2C_peak_683
1	1659371	1660248	878	1659975	71	10.8845	2.4016	9.08489	ATAC_seq_SE_WT_2C_peak_684
1	1660431	1661736	1306	1660510	75	12.3686	2.51489	10.4227	ATAC_seq_SE_WT_2C_peak_685
1	1661843	1662706	864	1662208	64	8.10341	2.15303	6.57031	ATAC_seq_SE_WT_2C_peak_686
1	1663237	1663484	248	1663405	64	8.13611	2.15732	6.60051	ATAC_seq_SE_WT_2C_peak_687
1	1671539	1671979	441	1671782	73	17.7723	3.24277	15.2317	ATAC_seq_SE_WT_2C_peak_688
1	1678774	1679029	256	1678867	51	7.53581	2.27871	6.05254	ATAC_seq_SE_WT_2C_peak_689
1	1680300	1680415	116	1680375	47	6.0544	2.10342	4.70966	ATAC_seq_SE_WT_2C_peak_690
1	1680496	1680776	281	1680689	64	13.1943	2.84838	11.1607	ATAC_seq_SE_WT_2C_peak_691
1	1681115	1682438	1324	1682142	79	20.7179	3.45722	17.8252	ATAC_seq_SE_WT_2C_peak_692
1	1689795	1690220	426	1690077	50	7.15308	2.23488	5.7054	ATAC_seq_SE_WT_2C_peak_693
1	1693619	1693903	285	1693704	44	5.03315	1.97196	3.78709	ATAC_seq_SE_WT_2C_peak_694
1	1701006	1701287	282	1701208	65	10.6754	2.47748	8.90046	ATAC_seq_SE_WT_2C_peak_695
1	1702664	1703130	467	1702897	69	11.8461	2.55661	9.9523	ATAC_seq_SE_WT_2C_peak_696
1	1704655	1705335	681	1704974	98	25.9015	3.54077	22.3651	ATAC_seq_SE_WT_2C_peak_697
1	1706639	1707086	448	1706945	59	8.93923	2.34558	7.32873	ATAC_seq_SE_WT_2C_peak_698
1	1713205	1714698	1494	1713706	99	24.0292	3.31785	20.7147	ATAC_seq_SE_WT_2C_peak_699
1	1714815	1715002	188	1714895	65	8.6659	2.21254	7.08314	ATAC_seq_SE_WT_2C_peak_700
1	1718917	1719031	115	1718998	49	5.20751	1.93125	3.94741	ATAC_seq_SE_WT_2C_peak_701
1	1721315	1721586	272	1721427	57	9.16797	2.41667	7.53291	ATAC_seq_SE_WT_2C_peak_702
1	1725267	1725691	425	1725403	54	8.17726	2.32362	6.63835	ATAC_seq_SE_WT_2C_peak_703
1	1725768	1726400	633	1726181	55	8.3818	2.33625	6.82091	ATAC_seq_SE_WT_2C_peak_704
1	1729381	1729762	382	1729694	59	10.0877	2.51256	8.36664	ATAC_seq_SE_WT_2C_peak_705
1	1730045	1730184	140	1730107	61	11.3374	2.65184	9.4933	ATAC_seq_SE_WT_2C_peak_706
1	1732431	1732581	151	1732506	47	6.0544	2.10342	4.70966	ATAC_seq_SE_WT_2C_peak_707
1	1732730	1732889	160	1732844	44	5.03315	1.97196	3.78709	ATAC_seq_SE_WT_2C_peak_708
1	1739230	1739458	229	1739270	48	6.41223	2.14724	5.03366	ATAC_seq_SE_WT_2C_peak_709
1	1739583	1739865	283	1739730	60	11.3253	2.6731	9.48209	ATAC_seq_SE_WT_2C_peak_710
1	1744479	1744915	437	1744725	90	19.1961	3.00231	16.4957	ATAC_seq_SE_WT_2C_peak_711
1	1745499	1746109	611	1746021	102	26.2038	3.47269	22.6412	ATAC_seq_SE_WT_2C_peak_712
1	1746205	1746315	111	1746227	59	6.65022	2.02156	5.25336	ATAC_seq_SE_WT_2C_peak_713
1	1746992	1747130	139	1747086	54	4.96954	1.83517	3.73457	ATAC_seq_SE_WT_2C_peak_714
1	1747875	1748005	131	1747886	46	2.8891	1.56667	1.8775	ATAC_seq_SE_WT_2C_peak_715
1	1753662	1753776	115	1753729	45	5.3647	2.01578	4.08619	ATAC_seq_SE_WT_2C_peak_716
1	1753860	1753991	132	1753912	70	16.1916	3.11131	13.8326	ATAC_seq_SE_WT_2C_peak_717
1	1754088	1754270	183	1754181	63	12.717	2.80456	10.733	ATAC_seq_SE_WT_2C_peak_718
1	1761791	1762771	981	1762143	77	18.8055	3.26633	16.1563	ATAC_seq_SE_WT_2C_peak_719
1	1766237	1766870	634	1766415	71	11.7533	2.50871	9.87534	ATAC_seq_SE_WT_2C_peak_720
1	1768647	1769103	457	1768793	91	21.7465	3.25894	18.7218	ATAC_seq_SE_WT_2C_peak_721
1	1773256	1774734	1479	1773963	108	32.7979	4.00441	28.494	ATAC_seq_SE_WT_2C_peak_722
1	1774882	1775015	134	1774891	45	3.46324	1.67822	2.38578	ATAC_seq_SE_WT_2C_peak_723
1	1778969	1779544	576	1779253	49	6.77851	2.19106	5.36567	ATAC_seq_SE_WT_2C_peak_724
1	1786311	1786542	232	1786460	65	13.6781	2.8922	11.5937	ATAC_seq_SE_WT_2C_peak_725
1	1786650	1786753	104	1786720	48	6.41223	2.14724	5.03366	ATAC_seq_SE_WT_2C_peak_726
1	1789581	1789811	231	1789646	50	7.15308	2.23488	5.7054	ATAC_seq_SE_WT_2C_peak_727
1	1789930	1790202	273	1790029	58	10.4318	2.58546	8.67614	ATAC_seq_SE_WT_2C_peak_728
1	1798918	1799099	182	1799002	72	17.2395	3.19895	14.7603	ATAC_seq_SE_WT_2C_peak_729
1	1799246	1799364	119	1799303	48	6.41223	2.14724	5.03366	ATAC_seq_SE_WT_2C_peak_730
1	1803930	1804246	317	1804076	77	19.9601	3.41806	17.1552	ATAC_seq_SE_WT_2C_peak_731
1	1807580	1808296	717	1808091	72	17.2395	3.19895	14.7603	ATAC_seq_SE_WT_2C_peak_732
1	1815419	1816240	822	1815601	79	17.0106	2.99065	14.5654	ATAC_seq_SE_WT_2C_peak_733
1	1817246	1817479	234	1817306	70	10.6011	2.38255	8.832	ATAC_seq_SE_WT_2C_peak_734
1	1820002	1820590	589	1820204	86	14.3928	2.5641	12.2368	ATAC_seq_SE_WT_2C_peak_735
1	1821640	1821794	155	1821724	55	4.87313	1.81054	3.6461	ATAC_seq_SE_WT_2C_peak_736
1	1821877	1822655	779	1822326	95	22.1079	3.20641	19.0503	ATAC_seq_SE_WT_2C_peak_737
1	1828431	1828642	212	1828472	60	7.38512	2.11073	5.91965	ATAC_seq_SE_WT_2C_peak_738
1	1829688	1830633	946	1829983	100	25.1268	3.40871	21.6999	ATAC_seq_SE_WT_2C_peak_739
1	1830720	1830820	101	1830767	61	7.005	2.04553	5.57477	ATAC_seq_SE_WT_2C_peak_740
1	1837549	1838332	784	1838260	100	23.9024	3.28242	20.6219	ATAC_seq_SE_WT_2C_peak_741
1	1838440	1838707	268	1838506	68	9.3043	2.25122	7.65858	ATAC_seq_SE_WT_2C_peak_742
1	1839660	1839830	171	1839743	50	3.99713	1.72239	2.86079	ATAC_seq_SE_WT_2C_peak_743
1	1845327	1845496	170	1845464	45	5.3647	2.01578	4.08619	ATAC_seq_SE_WT_2C_peak_744
1	1852651	1852764	114	1852738	37	2.97696	1.66521	1.95053	ATAC_seq_SE_WT_2C_peak_745
1	1854796	1855408	613	1855114	49	6.77851	2.19106	5.36567	ATAC_seq_SE_WT_2C_peak_746
1	1855492	1855681	190	1855587	56	9.56693	2.49781	7.89379	ATAC_seq_SE_WT_2C_peak_747
1	1860673	1861251	579	1860803	72	17.2395	3.19895	14.7603	ATAC_seq_SE_WT_2C_peak_748
1	1861765	1862199	435	1862118	65	13.6781	2.8922	11.5937	ATAC_seq_SE_WT_2C_peak_749
1	1868477	1869407	931	1868976	77	19.9601	3.41806	17.1552	ATAC_seq_SE_WT_2C_peak_750
1	1873691	1874856	1166	1874497	87	18.7012	3.01061	16.0617	ATAC_seq_SE_WT_2C_peak_751
1	1877079	1877209	131	1877145	59	3.89117	1.63443	2.76386	ATAC_seq_SE_WT_2C_peak_752
1	1877649	1877903	255	1877722	85	11.3033	2.2584	9.46997	ATAC_seq_SE_WT_2C_peak_753
1	1878623	1878901	279	1878847	70	6.1544	1.84511	4.80198	ATAC_seq_SE_WT_2C_peak_754
1	1879242	1879687	446	1879594	77	9.13503	2.11899	7.50936	ATAC_seq_SE_WT_2C_peak_755
1	1880017	1880271	255	1880198	71	7.33568	1.97639	5.87398	ATAC_seq_SE_WT_2C_peak_756
1	1880602	1880956	355	1880884	87	12.8081	2.38676	10.8166	ATAC_seq_SE_WT_2C_peak_757
1	1881158	1881337	180	1881191	62	4.49149	1.69674	3.30179	ATAC_seq_SE_WT_2C_peak_758
1	1882592	1882937	346	1882714	80	9.80584	2.15885	8.11406	ATAC_seq_SE_WT_2C_peak_759
1	1884443	1884545	103	1884489	78	7.58254	1.9396	6.09567	ATAC_seq_SE_WT_2C_peak_760
1	1884775	1884896	122	1884877	60	3.20026	1.52882	2.15294	ATAC_seq_SE_WT_2C_peak_761
1	1887414	1887573	160	1887484	77	8.32859	2.03019	6.77173	ATAC_seq_SE_WT_2C_peak_762
1	1887863	1889115	1253	1888316	94	16.064	2.61276	13.7285	ATAC_seq_SE_WT_2C_peak_763
1	1889309	1889423	115	1889385	75	8.01302	2.01485	6.48686	ATAC_seq_SE_WT_2C_peak_764
1	1890290	1890470	181	1890394	59	3.87254	1.63177	2.74682	ATAC_seq_SE_WT_2C_peak_765
1	1894104	1894470	367	1894274	70	10.164	2.32863	8.43682	ATAC_seq_SE_WT_2C_peak_766
1	1896779	1897208	430	1897131	69	11.8753	2.56035	9.97906	ATAC_seq_SE_WT_2C_peak_767
1	1899178	1900212	1035	1899900	81	21.0442	3.4396	18.1212	ATAC_seq_SE_WT_2C_peak_768
1	1904716	1904934	219	1904777	43	4.7107	1.92814	3.49679	ATAC_seq_SE_WT_2C_peak_769
1	1905058	1905172	115	1905068	35	2.48018	1.57757	1.51546	ATAC_seq_SE_WT_2C_peak_770
1	1906958	1907170	213	1907106	56	9.56693	2.49781	7.89379	ATAC_seq_SE_WT_2C_peak_771
1	1910438	1911360	923	1910998	61	11.7824	2.71692	9.8938	ATAC_seq_SE_WT_2C_peak_772
1	1919768	1919868	101	1919801	45	5.3647	2.01578	4.08619	ATAC_seq_SE_WT_2C_peak_773
1	1921759	1922425	667	1922190	96	30.5235	4.13294	26.4494	ATAC_seq_SE_WT_2C_peak_774
1	1925973	1926669	697	1926572	73	17.7723	3.24277	15.2317	ATAC_seq_SE_WT_2C_peak_775
1	1930369	1930477	109	1930401	42	4.39751	1.88431	3.21537	ATAC_seq_SE_WT_2C_peak_776
1	1932447	1932681	235	1932599	48	6.41223	2.14724	5.03366	ATAC_seq_SE_WT_2C_peak_777
1	1932804	1933514	711	1933159	68	15.1676	3.02367	12.9224	ATAC_seq_SE_WT_2C_peak_778
1	1940468	1940771	304	1940714	61	6.6458	1.99678	5.24928	ATAC_seq_SE_WT_2C_peak_779
1	1940863	1940973	111	1940951	52	3.86936	1.68414	2.74393	ATAC_seq_SE_WT_2C_peak_780
1	1941232	1941369	138	1941313	57	4.84162	1.78681	3.61723	ATAC_seq_SE_WT_2C_peak_781
1	1941587	1941826	240	1941668	76	10.5338	2.28758	8.77002	ATAC_seq_SE_WT_2C_peak_782
1	1942209	1942476	268	1942270	65	6.20339	1.89601	4.84721	ATAC_seq_SE_WT_2C_peak_783
1	1942649	1943061	413	1942983	74	9.21242	2.16201	7.57399	ATAC_seq_SE_WT_2C_peak_784
1	1943147	1943342	196	1943301	67	6.87004	1.96022	5.45032	ATAC_seq_SE_WT_2C_peak_785
1	1946206	1946913	708	1946715	81	11.6415	2.34353	9.77272	ATAC_seq_SE_WT_2C_peak_786
1	1950469	1951073	605	1950645	78	8.68732	2.05944	7.10294	ATAC_seq_SE_WT_2C_peak_787
1	1952896	1954431	1536	1953902	114	23.9064	3.016	20.6254	ATAC_seq_SE_WT_2C_peak_788
1	1954647	1954779	133	1954724	84	10.2369	2.16065	8.50399	ATAC_seq_SE_WT_2C_peak_789
1	1958463	1958946	484	1958850	80	13.7269	2.58786	11.6385	ATAC_seq_SE_WT_2C_peak_790
1	1959717	1959918	202	1959851	47	4.17901	1.78306	3.02124	ATAC_seq_SE_WT_2C_peak_791
1	1963015	1963122	108	1963076	66	9.80315	2.34512	8.11165	ATAC_seq_SE_WT_2C_peak_792
1	1963326	1963535	210	1963380	52	5.20936	1.89421	3.94909	ATAC_seq_SE_WT_2C_peak_793
1	1964770	1965392	623	1965342	47	4.92797	1.91083	3.69643	ATAC_seq_SE_WT_2C_peak_794
1	1965656	1965858	203	1965674	46	4.74243	1.89211	3.52596	ATAC_seq_SE_WT_2C_peak_795
1	1969459	1969593	135	1969514	52	6.1831	2.04633	4.82848	ATAC_seq_SE_WT_2C_peak_796
1	1969680	1969780	101	1969747	55	6.78558	2.09502	5.37218	ATAC_seq_SE_WT_2C_peak_797
1	1973542	1973645	104	1973614	55	7.30039	2.17223	5.84137	ATAC_seq_SE_WT_2C_peak_798
1	1973806	1974078	273	1974043	52	6.51349	2.09818	5.12721	ATAC_seq_SE_WT_2C_peak_799
1	1974159	1974895	737	1974620	89	25.403	3.74065	21.9318	ATAC_seq_SE_WT_2C_peak_800
1	1977369	1977808	440	1977564	51	7.53581	2.27871	6.05254	ATAC_seq_SE_WT_2C_peak_801
1	1977907	1978368	462	1977992	93	29.5475	4.1192	25.5702	ATAC_seq_SE_WT_2C_peak_802
1	1989020	1989580	561	1989427	65	13.6781	2.8922	11.5937	ATAC_seq_SE_WT_2C_peak_803
1	1991855	1992501	647	1992253	69	14.9315	2.96485	12.7179	ATAC_seq_SE_WT_2C_peak_804
1	2000420	2001474	1055	2000737	81	17.9207	3.054	15.3666	ATAC_seq_SE_WT_2C_peak_805
1	2006995	2007711	717	2007443	86	23.3499	3.58025	20.1386	ATAC_seq_SE_WT_2C_peak_806
1	2013424	2014447	1024	2013740	98	27.4568	3.71204	23.7419	ATAC_seq_SE_WT_2C_peak_807
1	2016004	2016644	641	2016055	61	10.0655	2.46914	8.34619	ATAC_seq_SE_WT_2C_peak_808
1	2024686	2024894	209	2024807	73	17.5642	3.2146	15.0565	ATAC_seq_SE_WT_2C_peak_809
1	2024976	2025650	675	2025138	86	23.4697	3.59504	20.227	ATAC_seq_SE_WT_2C_peak_810
1	2027207	2027306	100	2027260	53	5.36254	1.90611	4.08619	ATAC_seq_SE_WT_2C_peak_811
1	2027544	2027805	262	2027646	66	9.21998	2.26965	7.58097	ATAC_seq_SE_WT_2C_peak_812
1	2029729	2030030	302	2029771	73	8.99911	2.14929	7.38403	ATAC_seq_SE_WT_2C_peak_813
1	2032028	2032341	314	2032186	63	6.20594	1.91617	4.84953	ATAC_seq_SE_WT_2C_peak_814
1	2033697	2034220	524	2034128	78	12.4752	2.47882	10.5205	ATAC_seq_SE_WT_2C_peak_815
1	2035297	2035839	543	2035588	78	14.0211	2.65636	11.9071	ATAC_seq_SE_WT_2C_peak_816
1	2040247	2040523	277	2040491	49	6.77851	2.19106	5.36567	ATAC_seq_SE_WT_2C_peak_817
1	2047186	2048072	887	2047807	95	26.9226	3.73832	23.2766	ATAC_seq_SE_WT_2C_peak_818
1	2049437	2049979	543	2049788	65	10.2869	2.42558	8.55003	ATAC_seq_SE_WT_2C_peak_819
1	2052097	2052310	214	2052154	72	9.95743	2.27485	8.25397	ATAC_seq_SE_WT_2C_peak_820
1	2055160	2056090	931	2055359	82	21.9081	3.51993	18.868	ATAC_seq_SE_WT_2C_peak_821
1	2056177	2056308	132	2056220	54	8.47943	2.37069	6.91099	ATAC_seq_SE_WT_2C_peak_822
1	2067369	2067546	178	2067457	53	8.32515	2.36635	6.76852	ATAC_seq_SE_WT_2C_peak_823
1	2070156	2070816	661	2070637	82	22.8175	3.63717	19.6552	ATAC_seq_SE_WT_2C_peak_824
1	2077677	2077934	258	2077867	63	12.717	2.80456	10.733	ATAC_seq_SE_WT_2C_peak_825
1	2082834	2083468	635	2083214	100	32.5406	4.2348	28.2724	ATAC_seq_SE_WT_2C_peak_826
1	2086928	2087256	329	2087014	75	11.9665	2.46753	10.0629	ATAC_seq_SE_WT_2C_peak_827
1	2089538	2090281	744	2089610	88	19.7469	3.10537	16.9789	ATAC_seq_SE_WT_2C_peak_828
1	2090972	2091214	243	2091131	59	7.0296	2.07469	5.59749	ATAC_seq_SE_WT_2C_peak_829
1	2091362	2091587	226	2091548	55	5.5203	1.90671	4.22951	ATAC_seq_SE_WT_2C_peak_830
1	2092413	2092576	164	2092524	45	3.40899	1.66848	2.33635	ATAC_seq_SE_WT_2C_peak_831
1	2092718	2092863	146	2092778	60	8.10594	2.21095	6.57265	ATAC_seq_SE_WT_2C_peak_832
1	2096106	2096412	307	2096352	53	8.32515	2.36635	6.76852	ATAC_seq_SE_WT_2C_peak_833
1	2103293	2104045	753	2103735	70	10.9488	2.42569	9.14405	ATAC_seq_SE_WT_2C_peak_834
1	2104255	2105151	897	2104500	83	16.202	2.81219	13.8419	ATAC_seq_SE_WT_2C_peak_835
1	2107355	2107589	235	2107411	73	8.65074	2.10886	7.06923	ATAC_seq_SE_WT_2C_peak_836
1	2107868	2108180	313	2108095	93	16.6291	2.68341	14.2309	ATAC_seq_SE_WT_2C_peak_837
1	2108478	2108658	181	2108611	74	9.87282	2.23814	8.17581	ATAC_seq_SE_WT_2C_peak_838
1	2110879	2110987	109	2110923	55	5.01645	1.83186	3.77771	ATAC_seq_SE_WT_2C_peak_839
1	2111071	2111340	270	2111162	72	10.8817	2.38562	9.08231	ATAC_seq_SE_WT_2C_peak_840
1	2114493	2114815	323	2114619	70	16.1916	3.11131	13.8326	ATAC_seq_SE_WT_2C_peak_841
1	2114952	2115184	233	2115041	49	6.77851	2.19106	5.36567	ATAC_seq_SE_WT_2C_peak_842
1	2115440	2115550	111	2115527	41	4.09377	1.84049	2.94316	ATAC_seq_SE_WT_2C_peak_843
1	2120690	2120995	306	2120835	61	11.7824	2.71692	9.8938	ATAC_seq_SE_WT_2C_peak_844
1	2123624	2123728	105	2123660	55	7.96521	2.27273	6.44265	ATAC_seq_SE_WT_2C_peak_845
1	2123810	2124425	616	2123941	67	12.7873	2.72109	10.7975	ATAC_seq_SE_WT_2C_peak_846
1	2125904	2126197	294	2125961	54	6.76884	2.10728	5.36278	ATAC_seq_SE_WT_2C_peak_847
1	2126279	2126579	301	2126463	64	11.3639	2.59067	9.51772	ATAC_seq_SE_WT_2C_peak_848
1	2128173	2128428	256	2128285	62	11.1009	2.5958	9.28391	ATAC_seq_SE_WT_2C_peak_849
1	2129833	2130170	338	2130103	61	11.7824	2.71692	9.8938	ATAC_seq_SE_WT_2C_peak_850
1	2135433	2135940	508	2135809	63	12.717	2.80456	10.733	ATAC_seq_SE_WT_2C_peak_851
1	2141072	2142251	1180	2141488	71	14.9109	2.91262	12.699	ATAC_seq_SE_WT_2C_peak_852
1	2142350	2142822	473	2142435	62	10.7166	2.54135	8.93827	ATAC_seq_SE_WT_2C_peak_853
1	2143823	2144174	352	2143923	86	21.1576	3.31555	18.2062	ATAC_seq_SE_WT_2C_peak_854
1	2144291	2144391	101	2144349	54	6.58018	2.07861	5.18872	ATAC_seq_SE_WT_2C_peak_855
1	2148164	2148328	165	2148203	48	4.07979	1.75564	2.93638	ATAC_seq_SE_WT_2C_peak_856
1	2152254	2153039	786	2152647	96	23.4948	3.33104	20.2502	ATAC_seq_SE_WT_2C_peak_857
1	2155310	2155714	405	2155645	52	5.52088	1.94282	4.23	ATAC_seq_SE_WT_2C_peak_858
1	2155866	2156124	259	2156038	77	15.0198	2.7937	12.7984	ATAC_seq_SE_WT_2C_peak_859
1	2156262	2156384	123	2156312	53	5.41539	1.91421	4.1329	ATAC_seq_SE_WT_2C_peak_860
1	2160636	2160892	257	2160683	61	7.52815	2.11676	6.05158	ATAC_seq_SE_WT_2C_peak_861
1	2163118	2164577	1460	2163540	86	17.8891	2.94118	15.3378	ATAC_seq_SE_WT_2C_peak_862
1	2165230	2165408	179	2165262	64	6.82144	1.98595	5.40537	ATAC_seq_SE_WT_2C_peak_863
1	2168415	2168578	164	2168492	83	11.797	2.33398	9.90727	ATAC_seq_SE_WT_2C_peak_864
1	2169859	2170040	182	2169984	65	7.42384	2.05224	5.95526	ATAC_seq_SE_WT_2C_peak_865
1	2171951	2172819	869	2172117	83	12.8631	2.44684	10.8668	ATAC_seq_SE_WT_2C_peak_866
1	2174997	2175180	184	2175108	71	6.95841	1.93185	5.5317	ATAC_seq_SE_WT_2C_peak_867
1	2176278	2176607	330	2176319	74	8.19211	2.04527	6.65202	ATAC_seq_SE_WT_2C_peak_868
1	2177412	2178522	1111	2177660	105	25.2479	3.30836	21.7884	ATAC_seq_SE_WT_2C_peak_869
1	2183910	2184370	461	2184298	69	15.2099	3.003	12.9609	ATAC_seq_SE_WT_2C_peak_870
1	2187484	2188051	568	2187920	65	6.62838	1.95035	5.23318	ATAC_seq_SE_WT_2C_peak_871
1	2188292	2188581	290	2188339	61	5.26111	1.80916	3.9967	ATAC_seq_SE_WT_2C_peak_872
1	2189745	2189879	135	2189780	59	3.50605	1.57895	2.42467	ATAC_seq_SE_WT_2C_peak_873
1	2190008	2190262	255	2190047	69	5.95681	1.82959	4.62567	ATAC_seq_SE_WT_2C_peak_874
1	2190383	2190802	420	2190628	86	11.2114	2.23765	9.38555	ATAC_seq_SE_WT_2C_peak_875
1	2190963	2191209	247	2191095	89	11.4504	2.22827	9.59729	ATAC_seq_SE_WT_2C_peak_876
1	2193790	2193922	133	2193869	84	8.95862	2.03058	7.34661	ATAC_seq_SE_WT_2C_peak_877
1	2194037	2194506	470	2194348	88	10.3238	2.12868	8.58406	ATAC_seq_SE_WT_2C_peak_878
1	2194612	2194763	152	2194695	90	11.3973	2.2125	9.54854	ATAC_seq_SE_WT_2C_peak_879
1	2196505	2196948	444	2196865	98	16.6097	2.60732	14.2132	ATAC_seq_SE_WT_2C_peak_880
1	2197069	2197198	130	2197114	69	6.25009	1.86517	4.89013	ATAC_seq_SE_WT_2C_peak_881
1	2197355	2197689	335	2197415	87	12.943	2.40044	10.9398	ATAC_seq_SE_WT_2C_peak_882
1	2200018	2200185	168	2200053	65	6.20339	1.89601	4.84721	ATAC_seq_SE_WT_2C_peak_883
1	2201629	2201741	113	2201671	61	6.47695	1.97389	5.09345	ATAC_seq_SE_WT_2C_peak_884
1	2203513	2204357	845	2203959	90	22.256	3.34068	19.1651	ATAC_seq_SE_WT_2C_peak_885
1	2212533	2212974	442	2212744	81	13.8144	2.58105	11.7182	ATAC_seq_SE_WT_2C_peak_886
1	2213088	2213591	504	2213397	83	14.7405	2.64984	12.5437	ATAC_seq_SE_WT_2C_peak_887
1	2213745	2214815	1071	2214175	84	15.0466	2.66625	12.8229	ATAC_seq_SE_WT_2C_peak_888
1	2214902	2215278	377	2215223	85	13.0428	2.43764	11.0312	ATAC_seq_SE_WT_2C_peak_889
1	2219637	2219788	152	2219675	70	8.20507	2.09069	6.664	ATAC_seq_SE_WT_2C_peak_890
1	2220104	2220207	104	2220145	60	4.74754	1.74735	3.53066	ATAC_seq_SE_WT_2C_peak_891
1	2223141	2223421	281	2223369	77	7.68707	1.9598	6.19221	ATAC_seq_SE_WT_2C_peak_892
1	2224471	2225332	862	2224736	101	16.0484	2.51603	13.7142	ATAC_seq_SE_WT_2C_peak_893
1	2225434	2225711	278	2225515	80	8.98228	2.07108	7.36846	ATAC_seq_SE_WT_2C_peak_894
1	2227205	2227614	410	2227422	64	4.94203	1.74169	3.70931	ATAC_seq_SE_WT_2C_peak_895
1	2229388	2229584	197	2229533	65	6.4107	1.92252	5.03366	ATAC_seq_SE_WT_2C_peak_896
1	2233082	2233650	569	2233360	82	16.3473	2.84832	13.974	ATAC_seq_SE_WT_2C_peak_897
1	2236132	2236597	466	2236194	61	7.68852	2.13867	6.19356	ATAC_seq_SE_WT_2C_peak_898
1	2236866	2236965	100	2236891	52	4.112	1.72246	2.95981	ATAC_seq_SE_WT_2C_peak_899
1	2237632	2238140	509	2237926	91	18.6755	2.92714	16.0384	ATAC_seq_SE_WT_2C_peak_900
1	2240019	2240728	710	2240426	76	12.2161	2.48067	10.2917	ATAC_seq_SE_WT_2C_peak_901
1	2241246	2241397	152	2241268	50	3.67639	1.66994	2.57389	ATAC_seq_SE_WT_2C_peak_902
1	2241693	2241956	264	2241753	57	5.99937	1.95352	4.66486	ATAC_seq_SE_WT_2C_peak_903
1	2244934	2245148	215	2245017	68	10.5422	2.40754	8.77773	ATAC_seq_SE_WT_2C_peak_904
1	2245424	2245523	100	2245476	58	7.39772	2.14078	5.93126	ATAC_seq_SE_WT_2C_peak_905
1	2248827	2249211	385	2249086	80	18.7076	3.17398	16.0676	ATAC_seq_SE_WT_2C_peak_906
1	2250152	2250265	114	2250230	38	2.91093	1.64072	1.89723	ATAC_seq_SE_WT_2C_peak_907
1	2250375	2250497	123	2250436	60	10.9521	2.61803	9.14703	ATAC_seq_SE_WT_2C_peak_908
1	2250586	2251066	481	2250668	73	17.7723	3.24277	15.2317	ATAC_seq_SE_WT_2C_peak_909
1	2257574	2257770	197	2257696	48	6.41223	2.14724	5.03366	ATAC_seq_SE_WT_2C_peak_910
1	2260002	2260863	862	2260095	81	21.7124	3.52537	18.6914	ATAC_seq_SE_WT_2C_peak_911
1	2262730	2263087	358	2263022	57	7.06135	2.10679	5.62677	ATAC_seq_SE_WT_2C_peak_912
1	2266195	2266310	116	2266243	62	8.31631	2.20975	6.76674	ATAC_seq_SE_WT_2C_peak_913
1	2266390	2266685	296	2266474	74	13.1944	2.63158	11.1607	ATAC_seq_SE_WT_2C_peak_914
1	2266761	2266935	175	2266893	60	7.70225	2.15472	6.20619	ATAC_seq_SE_WT_2C_peak_915
1	2269019	2269284	266	2269110	63	10.3118	2.46533	8.57296	ATAC_seq_SE_WT_2C_peak_916
1	2269457	2269666	210	2269527	58	8.11128	2.24335	6.5776	ATAC_seq_SE_WT_2C_peak_917
1	2269759	2269859	101	2269818	61	8.83934	2.29715	7.23665	ATAC_seq_SE_WT_2C_peak_918
1	2269937	2270363	427	2270012	78	15.8419	2.87168	13.5259	ATAC_seq_SE_WT_2C_peak_919
1	2274705	2275099	395	2274818	71	15.6995	3.0176	13.396	ATAC_seq_SE_WT_2C_peak_920
1	2275558	2275764	207	2275716	46	5.03057	1.94215	3.78709	ATAC_seq_SE_WT_2C_peak_921
1	2277610	2277895	286	2277680	90	22.2668	3.3419	19.1749	ATAC_seq_SE_WT_2C_peak_922
1	2280161	2280261	101	2280172	51	3.31563	1.60296	2.25141	ATAC_seq_SE_WT_2C_peak_923
1	2280433	2281033	601	2280620	93	18.1204	2.83303	15.5486	ATAC_seq_SE_WT_2C_peak_924
1	2282808	2283250	443	2283085	92	17.6608	2.80374	15.1443	ATAC_seq_SE_WT_2C_peak_925
1	2284229	2284570	342	2284411	81	12.7991	2.46914	10.8083	ATAC_seq_SE_WT_2C_peak_926
1	2284826	2284998	173	2284872	60	5.51326	1.85298	4.223	ATAC_seq_SE_WT_2C_peak_927
1	2285109	2285487	379	2285231	72	9.91583	2.2699	8.21552	ATAC_seq_SE_WT_2C_peak_928
1	2286062	2286177	116	2286114	57	6.48677	2.02373	5.10253	ATAC_seq_SE_WT_2C_peak_929
1	2291204	2291557	354	2291431	61	11.7824	2.71692	9.8938	ATAC_seq_SE_WT_2C_peak_930
1	2294443	2294662	220	2294519	37	2.97696	1.66521	1.95053	ATAC_seq_SE_WT_2C_peak_931
1	2299443	2299581	139	2299501	77	12.3697	2.4825	10.4238	ATAC_seq_SE_WT_2C_peak_932
1	2299744	2300546	803	2299841	87	16.4039	2.76035	14.0257	ATAC_seq_SE_WT_2C_peak_933
1	2300857	2301419	563	2301079	72	8.62854	2.11778	7.04867	ATAC_seq_SE_WT_2C_peak_934
1	2301970	2302083	114	2302004	67	7.09096	1.98772	5.65406	ATAC_seq_SE_WT_2C_peak_935
1	2302700	2302802	103	2302757	61	5.22622	1.80442	3.96462	ATAC_seq_SE_WT_2C_peak_936
1	2304644	2304745	102	2304715	62	5.11825	1.78117	3.86546	ATAC_seq_SE_WT_2C_peak_937
1	2305022	2305487	466	2305261	84	13.7157	2.523	11.6283	ATAC_seq_SE_WT_2C_peak_938
1	2311959	2312430	472	2312310	75	12.6102	2.54351	10.6442	ATAC_seq_SE_WT_2C_peak_939
1	2312511	2312633	123	2312607	50	3.58409	1.65477	2.48963	ATAC_seq_SE_WT_2C_peak_940
1	2312935	2313281	347	2313114	71	9.44967	2.22772	7.79267	ATAC_seq_SE_WT_2C_peak_941
1	2313359	2313555	197	2313532	67	7.70039	2.06373	6.20453	ATAC_seq_SE_WT_2C_peak_942
1	2313647	2313751	105	2313676	61	5.82102	1.88507	4.50059	ATAC_seq_SE_WT_2C_peak_943
1	2316331	2316630	300	2316397	73	11.29	2.41909	9.45779	ATAC_seq_SE_WT_2C_peak_944
1	2317383	2317615	233	2317455	67	8.502	2.16423	6.93188	ATAC_seq_SE_WT_2C_peak_945
1	2317729	2318257	529	2318082	67	8.8362	2.20636	7.23372	ATAC_seq_SE_WT_2C_peak_946
1	2321644	2322767	1124	2321869	74	17.6317	3.19557	15.118	ATAC_seq_SE_WT_2C_peak_947
1	2333368	2333940	573	2333578	93	20.108	3.03814	17.2897	ATAC_seq_SE_WT_2C_peak_948
1	2334061	2334572	512	2334233	75	10.5873	2.30723	8.81929	ATAC_seq_SE_WT_2C_peak_949
1	2335676	2336262	587	2335771	94	15.8948	2.59634	13.5741	ATAC_seq_SE_WT_2C_peak_950
1	2338414	2338579	166	2338493	79	9.84162	2.17391	8.14703	ATAC_seq_SE_WT_2C_peak_951
1	2338684	2338841	158	2338769	73	8.40492	2.0804	6.8423	ATAC_seq_SE_WT_2C_peak_952
1	2339187	2339877	691	2339490	84	14.1148	2.56565	11.993	ATAC_seq_SE_WT_2C_peak_953
1	2347417	2347617	201	2347582	61	5.55135	1.84854	4.25803	ATAC_seq_SE_WT_2C_peak_954
1	2347751	2349102	1352	2348069	97	19.1964	2.87053	16.4959	ATAC_seq_SE_WT_2C_peak_955
1	2351316	2351503	188	2351351	65	6.70081	1.95962	5.30001	ATAC_seq_SE_WT_2C_peak_956
1	2351601	2352328	728	2351690	76	10.624	2.29782	8.85305	ATAC_seq_SE_WT_2C_peak_957
1	2356292	2356437	146	2356428	40	2.67334	1.57329	1.68929	ATAC_seq_SE_WT_2C_peak_958
1	2358871	2359576	706	2359025	60	11.3253	2.6731	9.48209	ATAC_seq_SE_WT_2C_peak_959
1	2365172	2365745	574	2365254	97	18.212	2.77463	15.632	ATAC_seq_SE_WT_2C_peak_960
1	2365858	2366163	306	2365904	62	5.05103	1.77215	3.80358	ATAC_seq_SE_WT_2C_peak_961
1	2366281	2366790	510	2366625	92	15.5082	2.58765	13.2329	ATAC_seq_SE_WT_2C_peak_962
1	2368406	2368909	504	2368652	90	14.9917	2.56555	12.7727	ATAC_seq_SE_WT_2C_peak_963
1	2374478	2375071	594	2374952	100	30.3812	3.98265	26.3186	ATAC_seq_SE_WT_2C_peak_964
1	2375962	2376120	159	2375974	40	3.13996	1.66667	2.09824	ATAC_seq_SE_WT_2C_peak_965
1	2376673	2376789	117	2376732	57	7.83071	2.21882	6.32477	ATAC_seq_SE_WT_2C_peak_966
1	2379488	2379690	203	2379540	56	7.76629	2.22569	6.26541	ATAC_seq_SE_WT_2C_peak_967
1	2381040	2381653	614	2381334	59	10.875	2.62928	9.07619	ATAC_seq_SE_WT_2C_peak_968
1	2389210	2389313	104	2389261	58	8.01731	2.22978	6.49085	ATAC_seq_SE_WT_2C_peak_969
1	2389406	2390374	969	2389490	64	10.2609	2.43994	8.52608	ATAC_seq_SE_WT_2C_peak_970
1	2390507	2390680	174	2390604	58	5.69156	1.89833	4.38707	ATAC_seq_SE_WT_2C_peak_971
1	2392722	2392867	146	2392809	63	6.76276	1.98943	5.35716	ATAC_seq_SE_WT_2C_peak_972
1	2393032	2393173	142	2393116	65	7.50376	2.0625	6.02906	ATAC_seq_SE_WT_2C_peak_973
1	2393506	2393749	244	2393730	54	4.39576	1.74825	3.21537	ATAC_seq_SE_WT_2C_peak_974
1	2395004	2395563	560	2395248	88	20.6407	3.20605	17.7554	ATAC_seq_SE_WT_2C_peak_975
1	2402827	2403128	302	2402897	68	13.8305	2.83951	11.733	ATAC_seq_SE_WT_2C_peak_976
1	2406651	2407050	400	2406881	89	18.9758	2.999	16.2951	ATAC_seq_SE_WT_2C_peak_977
1	2407134	2407690	557	2407501	64	7.2981	2.04789	5.83927	ATAC_seq_SE_WT_2C_peak_978
1	2408072	2408196	125	2408158	70	8.71514	2.15217	7.12858	ATAC_seq_SE_WT_2C_peak_979
1	2409464	2409895	432	2409650	88	14.4352	2.53851	12.2754	ATAC_seq_SE_WT_2C_peak_980
1	2412016	2412244	229	2412107	52	3.35547	1.60218	2.28765	ATAC_seq_SE_WT_2C_peak_981
1	2412589	2413033	445	2412809	92	19.9812	3.04519	17.1745	ATAC_seq_SE_WT_2C_peak_982
1	2413703	2413863	161	2413748	50	4.58741	1.81818	3.38976	ATAC_seq_SE_WT_2C_peak_983
1	2413974	2414275	302	2414208	57	7.19982	2.12688	5.74858	ATAC_seq_SE_WT_2C_peak_984
1	2416047	2416308	262	2416129	66	12.9206	2.76175	10.9193	ATAC_seq_SE_WT_2C_peak_985
1	2421122	2421503	382	2421422	50	6.47702	2.12411	5.09349	ATAC_seq_SE_WT_2C_peak_986
1	2421698	2422372	675	2422192	98	30.1567	4.02112	26.1362	ATAC_seq_SE_WT_2C_peak_987
1	2423883	2424177	295	2423963	72	14.7255	2.86499	12.53	ATAC_seq_SE_WT_2C_peak_988
1	2429520	2429700	181	2429558	62	8.10721	2.18144	6.57383	ATAC_seq_SE_WT_2C_peak_989
1	2431953	2432971	1019	2432251	95	18.94	2.88029	16.2626	ATAC_seq_SE_WT_2C_peak_990
1	2433097	2433225	129	2433162	80	10.5224	2.23572	8.75954	ATAC_seq_SE_WT_2C_peak_991
1	2436890	2437554	665	2437262	104	14.7753	2.36967	12.5754	ATAC_seq_SE_WT_2C_peak_992
1	2439683	2440164	482	2439775	77	5.68715	1.73991	4.38304	ATAC_seq_SE_WT_2C_peak_993
1	2440248	2440520	273	2440461	78	4.79815	1.63527	3.57727	ATAC_seq_SE_WT_2C_peak_994
1	2442437	2442537	101	2442464	77	5.57942	1.72796	4.28385	ATAC_seq_SE_WT_2C_peak_995
1	2443580	2443741	162	2443674	68	4.32363	1.63507	3.15378	ATAC_seq_SE_WT_2C_peak_996
1	2443839	2443939	101	2443862	72	5.54048	1.75692	4.248	ATAC_seq_SE_WT_2C_peak_997
1	2444756	2446287	1532	2445354	93	16.8155	2.70193	14.3875	ATAC_seq_SE_WT_2C_peak_998
1	2454678	2455001	324	2454752	65	11.3842	2.5731	9.5364	ATAC_seq_SE_WT_2C_peak_999
1	2456792	2457787	996	2457657	88	15.4449	2.64252	13.1752	ATAC_seq_SE_WT_2C_peak_1000
1	2457865	2457972	108	2457916	63	5.86936	1.87189	4.5451	ATAC_seq_SE_WT_2C_peak_1001
1	2458073	2458315	243	2458164	77	10.2728	2.24525	8.53703	ATAC_seq_SE_WT_2C_peak_1002
1	2462019	2462480	462	2462204	83	11.7417	2.32816	9.86473	ATAC_seq_SE_WT_2C_peak_1003
1	2465395	2465688	294	2465624	71	11.0029	2.41611	9.19376	ATAC_seq_SE_WT_2C_peak_1004
1	2466976	2467220	245	2467089	77	16.3045	2.95008	13.9352	ATAC_seq_SE_WT_2C_peak_1005
1	2474693	2475388	696	2475011	70	16.1916	3.11131	13.8326	ATAC_seq_SE_WT_2C_peak_1006
1	2476365	2476762	398	2476638	64	12.6416	2.76949	10.6731	ATAC_seq_SE_WT_2C_peak_1007
1	2476840	2477124	285	2476924	73	16.5728	3.08205	14.1794	ATAC_seq_SE_WT_2C_peak_1008
1	2482885	2483076	192	2482937	40	3.79965	1.79667	2.68019	ATAC_seq_SE_WT_2C_peak_1009
1	2483197	2483360	164	2483287	43	4.35157	1.86204	3.1794	ATAC_seq_SE_WT_2C_peak_1010
1	2484964	2485322	359	2485122	68	9.88356	2.32401	8.18569	ATAC_seq_SE_WT_2C_peak_1011
1	2487884	2488131	248	2488060	72	12.5721	2.59233	10.6092	ATAC_seq_SE_WT_2C_peak_1012
1	2488225	2489013	789	2488929	92	20.6116	3.11245	17.7287	ATAC_seq_SE_WT_2C_peak_1013
1	2489124	2489232	109	2489186	55	5.15506	1.85246	3.89932	ATAC_seq_SE_WT_2C_peak_1014
1	2489401	2489620	220	2489557	55	4.91655	1.817	3.68596	ATAC_seq_SE_WT_2C_peak_1015
1	2493119	2493659	541	2493388	73	13.3639	2.67148	11.316	ATAC_seq_SE_WT_2C_peak_1016
1	2493789	2493906	118	2493884	52	5.47542	1.93572	4.18814	ATAC_seq_SE_WT_2C_peak_1017
1	2494473	2494743	271	2494516	56	6.92871	2.10177	5.50435	ATAC_seq_SE_WT_2C_peak_1018
1	2494819	2494921	103	2494890	45	3.85228	1.74772	2.72834	ATAC_seq_SE_WT_2C_peak_1019
1	2498463	2499161	699	2498719	89	25.1636	3.71134	21.733	ATAC_seq_SE_WT_2C_peak_1020
1	2501394	2501951	558	2501601	57	9.99575	2.54163	8.28193	ATAC_seq_SE_WT_2C_peak_1021
1	2511103	2511237	135	2511156	50	7.15308	2.23488	5.7054	ATAC_seq_SE_WT_2C_peak_1022
1	2516566	2516771	206	2516620	47	6.0544	2.10342	4.70966	ATAC_seq_SE_WT_2C_peak_1023
1	2519904	2520126	223	2520070	46	5.49675	2.02325	4.20781	ATAC_seq_SE_WT_2C_peak_1024
1	2520610	2521097	488	2520869	85	24.5943	3.76863	21.209	ATAC_seq_SE_WT_2C_peak_1025
1	2521207	2521307	101	2521271	52	7.92655	2.32253	6.40693	ATAC_seq_SE_WT_2C_peak_1026
1	2522621	2523084	464	2522908	55	9.14547	2.45399	7.51208	ATAC_seq_SE_WT_2C_peak_1027
1	2530235	2530525	291	2530352	61	11.7824	2.71692	9.8938	ATAC_seq_SE_WT_2C_peak_1028
1	2535144	2535414	271	2535343	68	13.5916	2.80716	11.5242	ATAC_seq_SE_WT_2C_peak_1029
1	2537815	2538616	802	2538111	92	23.5102	3.43173	20.264	ATAC_seq_SE_WT_2C_peak_1030
1	2542122	2542778	657	2542352	83	20.6019	3.32805	17.72	ATAC_seq_SE_WT_2C_peak_1031
1	2547805	2548701	897	2548344	90	27.6544	3.98774	23.8979	ATAC_seq_SE_WT_2C_peak_1032
1	2561260	2561476	217	2561378	72	13.3204	2.6858	11.2761	ATAC_seq_SE_WT_2C_peak_1033
1	2563704	2564088	385	2563923	86	15.9068	2.72471	13.5851	ATAC_seq_SE_WT_2C_peak_1034
1	2565031	2566314	1284	2565510	108	26.8443	3.39882	23.2052	ATAC_seq_SE_WT_2C_peak_1035
1	2567052	2567198	147	2567058	47	3.2493	1.62272	2.19108	ATAC_seq_SE_WT_2C_peak_1036
1	2567299	2567451	153	2567370	78	14.1058	2.66622	11.9848	ATAC_seq_SE_WT_2C_peak_1037
1	2573152	2574416	1265	2573376	61	10.4037	2.51726	8.65771	ATAC_seq_SE_WT_2C_peak_1038
1	2576514	2577220	707	2576761	71	12.0381	2.54417	10.1285	ATAC_seq_SE_WT_2C_peak_1039
1	2580590	2581295	706	2580867	71	12.4333	2.59366	10.4821	ATAC_seq_SE_WT_2C_peak_1040
1	2583257	2583541	285	2583354	63	10.4646	2.4864	8.70636	ATAC_seq_SE_WT_2C_peak_1041
1	2585447	2585571	125	2585492	47	2.84138	1.55089	1.83432	ATAC_seq_SE_WT_2C_peak_1042
1	2585688	2585790	103	2585714	65	7.79989	2.10057	6.29635	ATAC_seq_SE_WT_2C_peak_1043
1	2585888	2586220	333	2586137	71	10.4291	2.34604	8.67614	ATAC_seq_SE_WT_2C_peak_1044
1	2588506	2588839	334	2588757	67	11.6113	2.5641	9.74498	ATAC_seq_SE_WT_2C_peak_1045
1	2588930	2589406	477	2589021	65	11.0925	2.53359	9.27611	ATAC_seq_SE_WT_2C_peak_1046
1	2590101	2590876	776	2590367	82	21.5605	3.47571	18.5721	ATAC_seq_SE_WT_2C_peak_1047
1	2607216	2608159	944	2607680	96	31.4816	4.25066	27.2961	ATAC_seq_SE_WT_2C_peak_1048
1	2613221	2613702	482	2613438	56	8.98003	2.40811	7.36637	ATAC_seq_SE_WT_2C_peak_1049
1	2613798	2614050	253	2613855	56	8.81413	2.38294	7.21335	ATAC_seq_SE_WT_2C_peak_1050
1	2614368	2615041	674	2614605	79	19.7502	3.33194	16.9818	ATAC_seq_SE_WT_2C_peak_1051
1	2621017	2621797	781	2621616	75	15.323	2.87335	13.0639	ATAC_seq_SE_WT_2C_peak_1052
1	2622140	2622978	839	2622586	66	10.9692	2.49814	9.16283	ATAC_seq_SE_WT_2C_peak_1053
1	2627579	2628059	481	2627985	62	11.2599	2.61845	9.43007	ATAC_seq_SE_WT_2C_peak_1054
1	2628635	2628756	122	2628701	65	12.9102	2.78364	10.9099	ATAC_seq_SE_WT_2C_peak_1055
1	2630188	2630684	497	2630565	85	23.9245	3.68308	20.6422	ATAC_seq_SE_WT_2C_peak_1056
1	2635478	2635583	106	2635535	52	6.67918	2.12425	5.28008	ATAC_seq_SE_WT_2C_peak_1057
1	2635659	2636104	446	2635810	79	18.8424	3.21673	16.1856	ATAC_seq_SE_WT_2C_peak_1058
1	2637627	2638262	636	2638023	57	5.39624	1.86675	4.11527	ATAC_seq_SE_WT_2C_peak_1059
1	2640715	2640931	217	2640756	53	4.50641	1.77456	3.31548	ATAC_seq_SE_WT_2C_peak_1060
1	2641367	2641509	143	2641497	49	3.61169	1.66778	2.5148	ATAC_seq_SE_WT_2C_peak_1061
1	2641623	2642398	776	2641876	89	18.9023	2.99103	16.2284	ATAC_seq_SE_WT_2C_peak_1062
1	2645928	2646259	332	2646027	61	8.47263	2.24638	6.90477	ATAC_seq_SE_WT_2C_peak_1063
1	2648920	2649890	971	2649601	84	23.9969	3.72481	20.6859	ATAC_seq_SE_WT_2C_peak_1064
1	2667039	2667641	603	2667328	54	8.73151	2.41017	7.13693	ATAC_seq_SE_WT_2C_peak_1065
1	2671819	2672514	696	2672447	86	16.5141	2.79025	14.1259	ATAC_seq_SE_WT_2C_peak_1066
1	2673856	2674014	159	2673931	73	9.91972	2.25679	8.21905	ATAC_seq_SE_WT_2C_peak_1067
1	2677575	2677738	164	2677655	66	5.26488	1.76781	4.00015	ATAC_seq_SE_WT_2C_peak_1068
1	2679356	2679590	235	2679398	63	4.92116	1.74672	3.69014	ATAC_seq_SE_WT_2C_peak_1069
1	2680325	2680535	211	2680453	61	4.6407	1.72462	3.43863	ATAC_seq_SE_WT_2C_peak_1070
1	2680616	2681194	579	2680868	71	7.85617	2.03793	6.34824	ATAC_seq_SE_WT_2C_peak_1071
1	2681899	2682038	140	2681985	74	9.43724	2.18786	7.78125	ATAC_seq_SE_WT_2C_peak_1072
1	2684030	2684285	256	2684188	61	5.51486	1.84359	4.22445	ATAC_seq_SE_WT_2C_peak_1073
1	2688505	2689031	527	2688581	84	14.209	2.57576	12.0689	ATAC_seq_SE_WT_2C_peak_1074
1	2690590	2691495	906	2690961	94	15.8948	2.59634	13.5741	ATAC_seq_SE_WT_2C_peak_1075
1	2694313	2694572	260	2694400	89	16.4429	2.72975	14.0612	ATAC_seq_SE_WT_2C_peak_1076
1	2694658	2694888	231	2694732	104	24.0464	3.21199	20.7306	ATAC_seq_SE_WT_2C_peak_1077
1	2695012	2695667	656	2695196	67	7.8266	2.07951	6.32096	ATAC_seq_SE_WT_2C_peak_1078
1	2696391	2696491	101	2696445	59	6.11479	1.94679	4.76537	ATAC_seq_SE_WT_2C_peak_1079
1	2700742	2701265	524	2701119	89	23.6283	3.52665	20.3714	ATAC_seq_SE_WT_2C_peak_1080
1	2701894	2702011	118	2701919	45	4.05434	1.78364	2.91311	ATAC_seq_SE_WT_2C_peak_1081
1	2702884	2703464	581	2703141	71	12.9336	2.65683	10.9312	ATAC_seq_SE_WT_2C_peak_1082
1	2706524	2706754	231	2706592	54	6.45703	2.05993	5.07508	ATAC_seq_SE_WT_2C_peak_1083
1	2706887	2707120	234	2707021	60	8.62563	2.28379	7.04598	ATAC_seq_SE_WT_2C_peak_1084
1	2710977	2711463	487	2711139	77	11.3647	2.36794	9.51843	ATAC_seq_SE_WT_2C_peak_1085
1	2712025	2713069	1045	2712257	99	21.4121	3.0525	18.4363	ATAC_seq_SE_WT_2C_peak_1086
1	2714664	2714943	280	2714823	64	6.39848	1.93108	5.02699	ATAC_seq_SE_WT_2C_peak_1087
1	2716342	2716575	234	2716394	60	6.40852	1.97603	5.03366	ATAC_seq_SE_WT_2C_peak_1088
1	2721904	2722172	269	2722102	73	17.7723	3.24277	15.2317	ATAC_seq_SE_WT_2C_peak_1089
1	2723698	2723805	108	2723773	42	4.39751	1.88431	3.21537	ATAC_seq_SE_WT_2C_peak_1090
1	2735742	2736320	579	2735865	78	20.5209	3.46188	17.6465	ATAC_seq_SE_WT_2C_peak_1091
1	2736485	2737128	644	2736593	84	23.9969	3.72481	20.6859	ATAC_seq_SE_WT_2C_peak_1092
1	2743602	2743750	149	2743696	45	5.2709	1.99913	4.00575	ATAC_seq_SE_WT_2C_peak_1093
1	2743867	2744091	225	2743927	42	4.19924	1.84708	3.03977	ATAC_seq_SE_WT_2C_peak_1094
1	2746736	2747114	379	2747028	65	9.74507	2.35378	8.0581	ATAC_seq_SE_WT_2C_peak_1095
1	2747341	2747531	191	2747455	56	5.90746	1.95205	4.58019	ATAC_seq_SE_WT_2C_peak_1096
1	2747906	2748430	525	2747997	70	10.9289	2.42321	9.12564	ATAC_seq_SE_WT_2C_peak_1097
1	2751194	2751551	358	2751372	80	9.31645	2.10663	7.66978	ATAC_seq_SE_WT_2C_peak_1098
1	2752089	2752220	132	2752128	76	7.95796	1.99896	6.43597	ATAC_seq_SE_WT_2C_peak_1099
1	2753330	2753670	341	2753590	66	5.9654	1.85647	4.63361	ATAC_seq_SE_WT_2C_peak_1100
1	2753873	2754054	182	2753960	69	7.06634	1.96409	5.63137	ATAC_seq_SE_WT_2C_peak_1101
1	2755106	2756014	909	2755186	103	19.3806	2.7897	16.6628	ATAC_seq_SE_WT_2C_peak_1102
1	2756721	2756859	139	2756808	67	6.99356	1.9756	5.56421	ATAC_seq_SE_WT_2C_peak_1103
1	2759736	2759962	227	2759860	65	9.44409	2.31417	7.78749	ATAC_seq_SE_WT_2C_peak_1104
1	2762186	2762339	154	2762195	38	3.24105	1.70903	2.18358	ATAC_seq_SE_WT_2C_peak_1105
1	2762430	2762651	222	2762552	64	13.1943	2.84838	11.1607	ATAC_seq_SE_WT_2C_peak_1106
1	2768779	2768886	108	2768854	49	5.90329	2.04583	4.57633	ATAC_seq_SE_WT_2C_peak_1107
1	2769584	2769853	270	2769785	74	14.9222	2.84522	12.7094	ATAC_seq_SE_WT_2C_peak_1108
1	2771378	2771869	492	2771546	81	17.2954	2.97965	14.8114	ATAC_seq_SE_WT_2C_peak_1109
1	2773434	2774083	650	2773839	68	11.4615	2.52562	9.60749	ATAC_seq_SE_WT_2C_peak_1110
1	2779027	2779490	464	2779432	49	6.77851	2.19106	5.36567	ATAC_seq_SE_WT_2C_peak_1111
1	2800979	2801112	134	2801034	52	7.92655	2.32253	6.40693	ATAC_seq_SE_WT_2C_peak_1112
1	2804602	2805469	868	2805046	78	18.9428	3.25639	16.2651	ATAC_seq_SE_WT_2C_peak_1113
1	2808684	2809127	444	2808813	79	16.9921	2.98842	14.5487	ATAC_seq_SE_WT_2C_peak_1114
1	2809379	2809561	183	2809522	43	3.48583	1.70213	2.4063	ATAC_seq_SE_WT_2C_peak_1115
1	2809832	2809967	136	2809959	38	2.62465	1.58087	1.64541	ATAC_seq_SE_WT_2C_peak_1116
1	2810940	2811055	116	2811001	58	10.4318	2.58546	8.67614	ATAC_seq_SE_WT_2C_peak_1117
1	2811145	2811558	414	2811214	62	12.2463	2.76074	10.3107	ATAC_seq_SE_WT_2C_peak_1118
1	2817824	2818204	381	2818138	53	8.32515	2.36635	6.76852	ATAC_seq_SE_WT_2C_peak_1119
1	2818385	2818904	520	2818707	50	7.15308	2.23488	5.7054	ATAC_seq_SE_WT_2C_peak_1120
1	2821221	2821815	595	2821598	65	10.5856	2.46545	8.81772	ATAC_seq_SE_WT_2C_peak_1121
1	2825233	2825727	495	2825517	65	9.48124	2.31904	7.82177	ATAC_seq_SE_WT_2C_peak_1122
1	2826514	2827128	615	2827079	69	13.709	2.8	11.6222	ATAC_seq_SE_WT_2C_peak_1123
1	2829088	2829800	713	2829289	49	6.32711	2.11595	4.96113	ATAC_seq_SE_WT_2C_peak_1124
1	2838794	2839273	480	2839108	66	14.1683	2.93603	12.0317	ATAC_seq_SE_WT_2C_peak_1125
1	2842153	2842742	590	2842502	54	8.34957	2.35043	6.79118	ATAC_seq_SE_WT_2C_peak_1126
1	2846333	2847181	849	2846592	83	18.42	3.06681	15.8057	ATAC_seq_SE_WT_2C_peak_1127
1	2847744	2848334	591	2847898	98	26.1595	3.56885	22.6017	ATAC_seq_SE_WT_2C_peak_1128
1	2852808	2853112	305	2852971	54	4.80178	1.80981	3.58057	ATAC_seq_SE_WT_2C_peak_1129
1	2855083	2855185	103	2855144	55	6.72294	2.08566	5.32039	ATAC_seq_SE_WT_2C_peak_1130
1	2855338	2856211	874	2856124	75	14.8516	2.81481	12.6449	ATAC_seq_SE_WT_2C_peak_1131
1	2861176	2862139	964	2861892	62	8.7554	2.26945	7.15905	ATAC_seq_SE_WT_2C_peak_1132
1	2862816	2863015	200	2862897	60	6.46928	1.98439	5.08635	ATAC_seq_SE_WT_2C_peak_1133
1	2865808	2866040	233	2866000	66	6.71531	1.95108	5.31342	ATAC_seq_SE_WT_2C_peak_1134
1	2866485	2866649	165	2866565	58	4.50137	1.72919	3.31085	ATAC_seq_SE_WT_2C_peak_1135
1	2866776	2867366	591	2867272	84	13.3617	2.48538	11.3139	ATAC_seq_SE_WT_2C_peak_1136
1	2871846	2872114	269	2872052	89	13.8088	2.46103	11.7131	ATAC_seq_SE_WT_2C_peak_1137
1	2872213	2872346	134	2872292	69	6.77162	1.92837	5.3653	ATAC_seq_SE_WT_2C_peak_1138
1	2872427	2873054	628	2872739	82	10.8403	2.24567	9.05221	ATAC_seq_SE_WT_2C_peak_1139
1	2873137	2873326	190	2873266	76	8.30542	2.03758	6.7567	ATAC_seq_SE_WT_2C_peak_1140
1	2877145	2877355	211	2877330	64	5.04633	1.75533	3.79925	ATAC_seq_SE_WT_2C_peak_1141
1	2877492	2877786	295	2877756	64	5.32068	1.79113	4.05155	ATAC_seq_SE_WT_2C_peak_1142
1	2878933	2879632	700	2879342	81	12.7787	2.46691	10.7896	ATAC_seq_SE_WT_2C_peak_1143
1	2882424	2882554	131	2882494	73	9.67621	2.22824	7.99453	ATAC_seq_SE_WT_2C_peak_1144
1	2883951	2884472	522	2884292	73	12.2883	2.53946	10.3492	ATAC_seq_SE_WT_2C_peak_1145
1	2886259	2886609	351	2886528	59	8.2811	2.25141	6.73416	ATAC_seq_SE_WT_2C_peak_1146
1	2895043	2895153	111	2895085	46	5.70517	2.0596	4.39376	ATAC_seq_SE_WT_2C_peak_1147
1	2895229	2895333	105	2895277	45	5.3647	2.01578	4.08619	ATAC_seq_SE_WT_2C_peak_1148
1	2898714	2898951	238	2898788	52	7.92655	2.32253	6.40693	ATAC_seq_SE_WT_2C_peak_1149
1	2899335	2899481	147	2899427	62	12.2463	2.76074	10.3107	ATAC_seq_SE_WT_2C_peak_1150
1	2899585	2899814	230	2899624	52	7.92655	2.32253	6.40693	ATAC_seq_SE_WT_2C_peak_1151
1	2900118	2900331	214	2900159	47	6.0544	2.10342	4.70966	ATAC_seq_SE_WT_2C_peak_1152
1	2910445	2911348	904	2910766	67	14.6649	2.97985	12.4745	ATAC_seq_SE_WT_2C_peak_1153
1	2915966	2916236	271	2916163	63	12.717	2.80456	10.733	ATAC_seq_SE_WT_2C_peak_1154
1	2916809	2917020	212	2916969	44	5.03315	1.97196	3.78709	ATAC_seq_SE_WT_2C_peak_1155
1	2920741	2921231	491	2921153	55	9.14547	2.45399	7.51208	ATAC_seq_SE_WT_2C_peak_1156
1	2925747	2925914	168	2925875	58	3.66557	1.60851	2.56399	ATAC_seq_SE_WT_2C_peak_1157
1	2926268	2926455	188	2926321	54	3.06899	1.54321	2.0339	ATAC_seq_SE_WT_2C_peak_1158
1	2926540	2928009	1470	2926925	105	21.4528	2.94772	18.4736	ATAC_seq_SE_WT_2C_peak_1159
1	2928218	2928334	117	2928324	59	3.45199	1.57109	2.37557	ATAC_seq_SE_WT_2C_peak_1160
1	2928441	2929341	901	2928974	71	6.57677	1.88679	5.18561	ATAC_seq_SE_WT_2C_peak_1161
1	2931872	2932110	239	2932041	80	13.7195	2.58703	11.6318	ATAC_seq_SE_WT_2C_peak_1162
1	2932229	2932444	216	2932291	64	8.33487	2.18341	6.7775	ATAC_seq_SE_WT_2C_peak_1163
1	2939262	2939516	255	2939440	77	19.9601	3.41806	17.1552	ATAC_seq_SE_WT_2C_peak_1164
1	2939620	2939744	125	2939674	51	7.53581	2.27871	6.05254	ATAC_seq_SE_WT_2C_peak_1165
1	2939907	2940072	166	2940035	42	4.39751	1.88431	3.21537	ATAC_seq_SE_WT_2C_peak_1166
1	2942211	2942832	622	2942478	83	19.7283	3.22209	16.9621	ATAC_seq_SE_WT_2C_peak_1167
1	2945755	2946351	597	2946042	84	19.9702	3.22581	17.1645	ATAC_seq_SE_WT_2C_peak_1168
1	2949223	2949433	211	2949296	45	3.03018	1.6	1.99872	ATAC_seq_SE_WT_2C_peak_1169
1	2951209	2951346	138	2951275	73	13.1019	2.63909	11.0854	ATAC_seq_SE_WT_2C_peak_1170
1	2952547	2953112	566	2953021	67	10.0579	2.36193	8.33937	ATAC_seq_SE_WT_2C_peak_1171
1	2954069	2954193	125	2954109	52	5.38099	1.92099	4.10119	ATAC_seq_SE_WT_2C_peak_1172
1	2955627	2955848	222	2955795	67	12.5319	2.68669	10.5724	ATAC_seq_SE_WT_2C_peak_1173
1	2956046	2956208	163	2956130	61	10.2897	2.50101	8.55263	ATAC_seq_SE_WT_2C_peak_1174
1	2956313	2956775	463	2956488	67	13.784	2.85714	11.6905	ATAC_seq_SE_WT_2C_peak_1175
1	2963364	2964352	989	2964204	71	16.443	3.11823	14.0613	ATAC_seq_SE_WT_2C_peak_1176
1	2964436	2965045	610	2964764	76	18.9787	3.31754	16.2976	ATAC_seq_SE_WT_2C_peak_1177
1	2967777	2967876	100	2967838	48	3.92168	1.729	2.7918	ATAC_seq_SE_WT_2C_peak_1178
1	2971516	2971735	220	2971577	47	5.39244	1.99005	4.11173	ATAC_seq_SE_WT_2C_peak_1179
1	2972178	2972932	755	2972600	95	24.1592	3.42735	20.8344	ATAC_seq_SE_WT_2C_peak_1180
1	2976682	2977460	779	2977027	94	24.3562	3.47476	21.0151	ATAC_seq_SE_WT_2C_peak_1181
1	2982411	2983245	835	2982700	73	17.7723	3.24277	15.2317	ATAC_seq_SE_WT_2C_peak_1182
1	2987676	2988089	414	2987833	90	13.7085	2.43772	11.6217	ATAC_seq_SE_WT_2C_peak_1183
1	2988184	2989018	835	2988271	83	11.7355	2.32751	9.85911	ATAC_seq_SE_WT_2C_peak_1184
1	2990447	2992123	1677	2991481	110	23.5167	3.04945	20.27	ATAC_seq_SE_WT_2C_peak_1185
1	2994161	2994388	228	2994346	69	9.49692	2.26098	7.83625	ATAC_seq_SE_WT_2C_peak_1186
1	2998030	2998304	275	2998102	41	4.09377	1.84049	2.94316	ATAC_seq_SE_WT_2C_peak_1187
1	3001108	3001671	564	3001353	62	12.2463	2.76074	10.3107	ATAC_seq_SE_WT_2C_peak_1188
1	3003755	3003934	180	3003884	44	5.03315	1.97196	3.78709	ATAC_seq_SE_WT_2C_peak_1189
1	3008258	3009284	1027	3008588	77	18.3069	3.20197	15.7067	ATAC_seq_SE_WT_2C_peak_1190
1	3012326	3012849	524	3012599	74	12.9612	2.60326	10.9566	ATAC_seq_SE_WT_2C_peak_1191
1	3015012	3015569	558	3015290	78	12.3864	2.46875	10.4391	ATAC_seq_SE_WT_2C_peak_1192
1	3018027	3019790	1764	3019536	101	28.4167	3.73353	24.5749	ATAC_seq_SE_WT_2C_peak_1193
1	3030486	3031968	1483	3031045	108	32.3068	3.95214	28.0506	ATAC_seq_SE_WT_2C_peak_1194
1	3037639	3037738	100	3037651	42	3.15324	1.64941	2.11028	ATAC_seq_SE_WT_2C_peak_1195
1	3038188	3038748	561	3038544	73	15.0939	2.8895	12.8663	ATAC_seq_SE_WT_2C_peak_1196
1	3041782	3042068	287	3041992	65	12.8601	2.77661	10.8639	ATAC_seq_SE_WT_2C_peak_1197
1	3045241	3045369	129	3045323	41	4.09377	1.84049	2.94316	ATAC_seq_SE_WT_2C_peak_1198
1	3047470	3047790	321	3047529	62	12.2463	2.76074	10.3107	ATAC_seq_SE_WT_2C_peak_1199
1	3047899	3048142	244	3048057	46	5.70517	2.0596	4.39376	ATAC_seq_SE_WT_2C_peak_1200
1	3048404	3048662	259	3048443	52	7.92655	2.32253	6.40693	ATAC_seq_SE_WT_2C_peak_1201
1	3048775	3049025	251	3048860	59	10.875	2.62928	9.07619	ATAC_seq_SE_WT_2C_peak_1202
1	3057020	3058668	1649	3057548	69	15.6766	3.06749	13.3751	ATAC_seq_SE_WT_2C_peak_1203
1	3063964	3064218	255	3064122	60	11.3253	2.6731	9.48209	ATAC_seq_SE_WT_2C_peak_1204
1	3065971	3066217	247	3066060	59	10.875	2.62928	9.07619	ATAC_seq_SE_WT_2C_peak_1205
1	3066442	3066875	434	3066655	57	9.99575	2.54163	8.28193	ATAC_seq_SE_WT_2C_peak_1206
1	3071995	3073258	1264	3072794	100	27.0834	3.61618	23.3991	ATAC_seq_SE_WT_2C_peak_1207
1	3075478	3075962	485	3075613	76	11.917	2.446	10.0174	ATAC_seq_SE_WT_2C_peak_1208
1	3076340	3076701	362	3076495	71	10.3353	2.33463	8.59459	ATAC_seq_SE_WT_2C_peak_1209
1	3079055	3079354	300	3079289	56	8.13026	2.28	6.59509	ATAC_seq_SE_WT_2C_peak_1210
1	3079434	3079999	566	3079603	76	16.321	2.97527	13.9502	ATAC_seq_SE_WT_2C_peak_1211
1	3083907	3084049	143	3083980	42	4.39751	1.88431	3.21537	ATAC_seq_SE_WT_2C_peak_1212
1	3084222	3084460	239	3084417	48	6.41223	2.14724	5.03366	ATAC_seq_SE_WT_2C_peak_1213
1	3085791	3085957	167	3085838	55	9.14547	2.45399	7.51208	ATAC_seq_SE_WT_2C_peak_1214
1	3086086	3086188	103	3086116	52	7.92655	2.32253	6.40693	ATAC_seq_SE_WT_2C_peak_1215
1	3093165	3093966	802	3093452	104	35.6752	4.46239	31.1405	ATAC_seq_SE_WT_2C_peak_1216
1	3094641	3095611	971	3095292	56	7.81902	2.23354	6.31398	ATAC_seq_SE_WT_2C_peak_1217
1	3100297	3100936	640	3100802	101	23.699	3.24015	20.4366	ATAC_seq_SE_WT_2C_peak_1218
1	3101054	3101760	707	3101124	88	17.1154	2.81824	14.6611	ATAC_seq_SE_WT_2C_peak_1219
1	3101880	3102045	166	3102009	53	3.49239	1.61677	2.41226	ATAC_seq_SE_WT_2C_peak_1220
1	3102922	3103386	465	3103311	73	8.39987	2.07982	6.83768	ATAC_seq_SE_WT_2C_peak_1221
1	3104411	3104535	125	3104466	67	6.62418	1.92963	5.22933	ATAC_seq_SE_WT_2C_peak_1222
1	3106308	3106556	249	3106373	67	9.52248	2.29342	7.85985	ATAC_seq_SE_WT_2C_peak_1223
1	3116597	3116839	243	3116759	72	17.2395	3.19895	14.7603	ATAC_seq_SE_WT_2C_peak_1224
1	3119416	3119967	552	3119738	85	17.0463	2.86762	14.5979	ATAC_seq_SE_WT_2C_peak_1225
1	3122153	3123008	856	3122487	78	12.7244	2.50714	10.7398	ATAC_seq_SE_WT_2C_peak_1226
1	3124400	3124518	119	3124444	61	6.90628	2.03212	5.48367	ATAC_seq_SE_WT_2C_peak_1227
1	3124886	3124985	100	3124912	50	4.32169	1.77515	3.152	ATAC_seq_SE_WT_2C_peak_1228
1	3125145	3125293	149	3125201	60	7.8626	2.17702	6.35411	ATAC_seq_SE_WT_2C_peak_1229
1	3130834	3131751	918	3131156	101	33.9106	4.3627	29.5312	ATAC_seq_SE_WT_2C_peak_1230
1	3135938	3136161	224	3136122	57	6.35577	2.00484	4.98759	ATAC_seq_SE_WT_2C_peak_1231
1	3136275	3136502	228	3136302	48	4.07605	1.75501	2.93298	ATAC_seq_SE_WT_2C_peak_1232
1	3137430	3138012	583	3137636	89	23.8275	3.5503	20.5538	ATAC_seq_SE_WT_2C_peak_1233
1	3140197	3140364	168	3140295	51	7.24046	2.2308	5.78609	ATAC_seq_SE_WT_2C_peak_1234
1	3140528	3140975	448	3140758	59	10.875	2.62928	9.07619	ATAC_seq_SE_WT_2C_peak_1235
1	3147702	3147806	105	3147781	39	3.51535	1.75285	2.42695	ATAC_seq_SE_WT_2C_peak_1236
1	3154310	3154523	214	3154444	57	6.98778	2.09613	5.55888	ATAC_seq_SE_WT_2C_peak_1237
1	3155949	3157607	1659	3157062	91	18.6136	2.92063	15.9819	ATAC_seq_SE_WT_2C_peak_1238
1	3158575	3158938	364	3158645	63	6.80042	1.99439	5.38591	ATAC_seq_SE_WT_2C_peak_1239
1	3161588	3161936	349	3161751	65	8.96157	2.25102	7.34935	ATAC_seq_SE_WT_2C_peak_1240
1	3165436	3165882	447	3165479	44	5.02836	1.97109	3.78709	ATAC_seq_SE_WT_2C_peak_1241
1	3167827	3168059	233	3167919	77	19.9601	3.41806	17.1552	ATAC_seq_SE_WT_2C_peak_1242
1	3168166	3168410	245	3168247	54	8.73151	2.41017	7.13693	ATAC_seq_SE_WT_2C_peak_1243
1	3171931	3172195	265	3172150	51	7.53581	2.27871	6.05254	ATAC_seq_SE_WT_2C_peak_1244
1	3173158	3173619	462	3173543	66	14.1683	2.93603	12.0317	ATAC_seq_SE_WT_2C_peak_1245
1	3180179	3180997	819	3180663	99	29.5734	3.92157	25.5944	ATAC_seq_SE_WT_2C_peak_1246
1	3184121	3184496	376	3184315	89	17.939	2.88739	15.3832	ATAC_seq_SE_WT_2C_peak_1247
1	3186871	3187525	655	3186949	70	11.5082	2.49561	9.65043	ATAC_seq_SE_WT_2C_peak_1248
1	3188909	3189095	187	3188991	66	9.50434	2.30637	7.84307	ATAC_seq_SE_WT_2C_peak_1249
1	3189203	3189633	431	3189338	72	12.9486	2.63919	10.945	ATAC_seq_SE_WT_2C_peak_1250
1	3194899	3195732	834	3195468	87	23.7959	3.60508	20.5254	ATAC_seq_SE_WT_2C_peak_1251
1	3195852	3196000	149	3195937	55	7.56223	2.21169	6.07692	ATAC_seq_SE_WT_2C_peak_1252
1	3200238	3200337	100	3200316	59	7.65143	2.16216	6.15926	ATAC_seq_SE_WT_2C_peak_1253
1	3200753	3200870	118	3200809	55	6.76987	2.09268	5.36374	ATAC_seq_SE_WT_2C_peak_1254
1	3201014	3201944	931	3201377	78	16.966	3.00838	14.5248	ATAC_seq_SE_WT_2C_peak_1255
1	3205479	3205960	482	3205719	71	15.5309	2.99501	13.2539	ATAC_seq_SE_WT_2C_peak_1256
1	3212678	3212838	161	3212691	36	2.72327	1.62139	1.72771	ATAC_seq_SE_WT_2C_peak_1257
1	3217639	3218030	392	3217978	61	11.7824	2.71692	9.8938	ATAC_seq_SE_WT_2C_peak_1258
1	3224449	3224644	196	3224561	60	11.3253	2.6731	9.48209	ATAC_seq_SE_WT_2C_peak_1259
1	3224761	3224890	130	3224836	40	3.79965	1.79667	2.68019	ATAC_seq_SE_WT_2C_peak_1260
1	3227003	3227245	243	3227174	70	16.1916	3.11131	13.8326	ATAC_seq_SE_WT_2C_peak_1261
1	3227482	3227594	113	3227523	55	9.14547	2.45399	7.51208	ATAC_seq_SE_WT_2C_peak_1262
1	3231420	3231614	195	3231586	42	4.39751	1.88431	3.21537	ATAC_seq_SE_WT_2C_peak_1263
1	3236823	3237325	503	3237107	54	5.79705	1.96009	4.47843	ATAC_seq_SE_WT_2C_peak_1264
1	3239411	3239619	209	3239485	66	6.19304	1.8852	4.83763	ATAC_seq_SE_WT_2C_peak_1265
1	3240092	3240675	584	3240417	86	12.9329	2.41265	10.9307	ATAC_seq_SE_WT_2C_peak_1266
1	3242002	3242228	227	3242131	76	9.66393	2.18937	7.98333	ATAC_seq_SE_WT_2C_peak_1267
1	3242698	3243173	476	3243086	99	17.4448	2.67094	14.9477	ATAC_seq_SE_WT_2C_peak_1268
1	3243526	3243630	105	3243576	78	8.59394	2.04929	7.01666	ATAC_seq_SE_WT_2C_peak_1269
1	3247731	3248122	392	3248010	89	15.2541	2.60718	13.0012	ATAC_seq_SE_WT_2C_peak_1270
1	3248216	3248362	147	3248298	61	5.71602	1.87085	4.40378	ATAC_seq_SE_WT_2C_peak_1271
1	3248729	3249499	771	3249168	90	19.0676	2.98851	16.3789	ATAC_seq_SE_WT_2C_peak_1272
1	3249915	3250362	448	3250120	83	15.3943	2.72197	13.1291	ATAC_seq_SE_WT_2C_peak_1273
1	3252138	3252331	194	3252267	67	5.97105	1.84833	4.63882	ATAC_seq_SE_WT_2C_peak_1274
1	3255130	3256470	1341	3255704	78	17.0782	3.02219	14.6272	ATAC_seq_SE_WT_2C_peak_1275
1	3261388	3262068	681	3261812	79	16.4752	2.92612	14.0906	ATAC_seq_SE_WT_2C_peak_1276
1	3262233	3262458	226	3262311	47	4.30453	1.80451	3.13635	ATAC_seq_SE_WT_2C_peak_1277
1	3262825	3262947	123	3262915	43	3.40168	1.68647	2.32969	ATAC_seq_SE_WT_2C_peak_1278
1	3263516	3263953	438	3263897	57	7.88307	2.22649	6.37304	ATAC_seq_SE_WT_2C_peak_1279
1	3264915	3265046	132	3264951	51	4.25815	1.75498	3.0938	ATAC_seq_SE_WT_2C_peak_1280
1	3269088	3269371	284	3269157	68	8.25326	2.12047	6.70853	ATAC_seq_SE_WT_2C_peak_1281
1	3269452	3270152	701	3269536	66	7.65998	2.07046	6.16719	ATAC_seq_SE_WT_2C_peak_1282
1	3271946	3272216	271	3272134	66	8.32011	2.15434	6.76852	ATAC_seq_SE_WT_2C_peak_1283
1	3272352	3272842	491	3272692	98	22.5595	3.18841	19.4396	ATAC_seq_SE_WT_2C_peak_1284
1	3272919	3273121	203	3273057	62	6.9341	2.02377	5.50927	ATAC_seq_SE_WT_2C_peak_1285
1	3273229	3273846	618	3273685	75	11.1163	2.36834	9.29808	ATAC_seq_SE_WT_2C_peak_1286
1	3278531	3279240	710	3278899	75	18.8549	3.33042	16.1856	ATAC_seq_SE_WT_2C_peak_1287
1	3283663	3284364	702	3283807	61	9.47273	2.38553	7.81385	ATAC_seq_SE_WT_2C_peak_1288
1	3287220	3287966	747	3287401	88	21.9662	3.35849	18.9208	ATAC_seq_SE_WT_2C_peak_1289
1	3290074	3290346	273	3290332	38	3.01195	1.6617	1.98222	ATAC_seq_SE_WT_2C_peak_1290
1	3296099	3297243	1145	3296584	105	33.9808	4.22985	29.5965	ATAC_seq_SE_WT_2C_peak_1291
1	3302058	3302809	752	3302303	96	22.8935	3.26709	19.7229	ATAC_seq_SE_WT_2C_peak_1292
1	3306162	3306703	542	3306195	66	6.967	1.98284	5.53963	ATAC_seq_SE_WT_2C_peak_1293
1	3306829	3307051	223	3306996	62	6.02345	1.90217	4.68698	ATAC_seq_SE_WT_2C_peak_1294
1	3309789	3310205	417	3309932	74	15.6435	2.93657	13.3565	ATAC_seq_SE_WT_2C_peak_1295
1	3310437	3310759	323	3310709	69	13.4837	2.77008	11.4256	ATAC_seq_SE_WT_2C_peak_1296
1	3310877	3311028	152	3310941	77	17.8725	3.14643	15.3226	ATAC_seq_SE_WT_2C_peak_1297
1	3322392	3322674	283	3322461	54	5.01837	1.84255	3.77945	ATAC_seq_SE_WT_2C_peak_1298
1	3324407	3324825	419	3324624	90	14.8555	2.55188	12.6486	ATAC_seq_SE_WT_2C_peak_1299
1	3324915	3325669	755	3325318	94	16.3851	2.64403	14.0086	ATAC_seq_SE_WT_2C_peak_1300
1	3325803	3325932	130	3325846	75	9.00798	2.12706	7.39221	ATAC_seq_SE_WT_2C_peak_1301
1	3327452	3327597	146	3327532	58	4.75509	1.76541	3.5376	ATAC_seq_SE_WT_2C_peak_1302
1	3327702	3328241	540	3328176	72	9.17717	2.18236	7.54138	ATAC_seq_SE_WT_2C_peak_1303
1	3328565	3328678	114	3328624	63	5.71304	1.85132	4.40107	ATAC_seq_SE_WT_2C_peak_1304
1	3333165	3333988	824	3333710	76	16.0571	2.9423	13.7221	ATAC_seq_SE_WT_2C_peak_1305
1	3338038	3338585	548	3338105	76	13.7766	2.66436	11.6836	ATAC_seq_SE_WT_2C_peak_1306
1	3341445	3342433	989	3342015	87	23.0388	3.51297	19.8548	ATAC_seq_SE_WT_2C_peak_1307
1	3346080	3346350	271	3346138	78	14.8751	2.75645	12.6664	ATAC_seq_SE_WT_2C_peak_1308
1	3347784	3347955	172	3347874	74	15.6165	2.93312	13.332	ATAC_seq_SE_WT_2C_peak_1309
1	3348047	3349300	1254	3349175	87	18.3616	2.97297	15.753	ATAC_seq_SE_WT_2C_peak_1310
1	3353297	3353571	275	3353348	64	6.60932	1.95842	5.21557	ATAC_seq_SE_WT_2C_peak_1311
1	3355043	3355193	151	3355123	76	12.4871	2.51223	10.5315	ATAC_seq_SE_WT_2C_peak_1312
1	3355291	3355606	316	3355461	87	17.1755	2.8433	14.7158	ATAC_seq_SE_WT_2C_peak_1313
1	3356226	3356940	715	3356577	83	16.2104	2.81313	13.8495	ATAC_seq_SE_WT_2C_peak_1314
1	3359784	3359973	190	3359893	66	8.38008	2.16199	6.81934	ATAC_seq_SE_WT_2C_peak_1315
1	3361658	3362039	382	3361976	74	16.2879	3.01932	13.92	ATAC_seq_SE_WT_2C_peak_1316
1	3362170	3362361	192	3362250	62	10.9441	2.57353	9.13969	ATAC_seq_SE_WT_2C_peak_1317
1	3362941	3363526	586	3363292	77	18.1136	3.17719	15.5422	ATAC_seq_SE_WT_2C_peak_1318
1	3369052	3369429	378	3369257	70	16.1916	3.11131	13.8326	ATAC_seq_SE_WT_2C_peak_1319
1	3369911	3370010	100	3369945	51	7.53581	2.27871	6.05254	ATAC_seq_SE_WT_2C_peak_1320
1	3370124	3370571	448	3370172	46	5.70517	2.0596	4.39376	ATAC_seq_SE_WT_2C_peak_1321
1	3377204	3377699	496	3377523	60	11.3253	2.6731	9.48209	ATAC_seq_SE_WT_2C_peak_1322
1	3377833	3377986	154	3377863	46	5.70517	2.0596	4.39376	ATAC_seq_SE_WT_2C_peak_1323
1	3388369	3388597	229	3388513	61	11.7824	2.71692	9.8938	ATAC_seq_SE_WT_2C_peak_1324
1	3392814	3393078	265	3392875	61	7.43338	2.10383	5.96412	ATAC_seq_SE_WT_2C_peak_1325
1	3395043	3395169	127	3395096	72	7.98609	2.04253	6.462	ATAC_seq_SE_WT_2C_peak_1326
1	3396540	3396731	192	3396653	70	6.85407	1.92882	5.43553	ATAC_seq_SE_WT_2C_peak_1327
1	3396814	3397240	427	3396885	90	13.9888	2.46546	11.8777	ATAC_seq_SE_WT_2C_peak_1328
1	3398002	3398233	232	3398063	64	5.66687	1.83616	4.36439	ATAC_seq_SE_WT_2C_peak_1329
1	3398335	3399105	771	3398757	94	17.7252	2.77615	15.203	ATAC_seq_SE_WT_2C_peak_1330
1	3406863	3406979	117	3406909	48	6.41223	2.14724	5.03366	ATAC_seq_SE_WT_2C_peak_1331
1	3407070	3407259	190	3407213	45	5.3647	2.01578	4.08619	ATAC_seq_SE_WT_2C_peak_1332
1	3412801	3413566	766	3413370	67	14.6649	2.97985	12.4745	ATAC_seq_SE_WT_2C_peak_1333
1	3419598	3419830	233	3419786	66	9.13089	2.25817	7.50556	ATAC_seq_SE_WT_2C_peak_1334
1	3420029	3420220	192	3420120	67	9.342	2.27045	7.69343	ATAC_seq_SE_WT_2C_peak_1335
1	3420417	3420633	217	3420577	72	11.1696	2.42042	9.3471	ATAC_seq_SE_WT_2C_peak_1336
1	3420710	3421097	388	3420978	75	12.5387	2.53502	10.5787	ATAC_seq_SE_WT_2C_peak_1337
1	3421201	3421523	323	3421457	84	16.8361	2.86388	14.4064	ATAC_seq_SE_WT_2C_peak_1338
1	3422615	3422916	302	3422832	59	6.80273	2.0429	5.38803	ATAC_seq_SE_WT_2C_peak_1339
1	3423757	3423975	219	3423833	63	7.40301	2.07388	5.93612	ATAC_seq_SE_WT_2C_peak_1340
1	3427586	3427716	131	3427659	68	11.362	2.51275	9.51597	ATAC_seq_SE_WT_2C_peak_1341
1	3427884	3427983	100	3427908	43	3.24179	1.65663	2.18427	ATAC_seq_SE_WT_2C_peak_1342
1	3430534	3430735	202	3430685	58	10.4318	2.58546	8.67614	ATAC_seq_SE_WT_2C_peak_1343
1	3430868	3431839	972	3430966	90	27.6544	3.98774	23.8979	ATAC_seq_SE_WT_2C_peak_1344
1	3439534	3439791	258	3439625	70	9.60115	2.25971	7.9255	ATAC_seq_SE_WT_2C_peak_1345
1	3440791	3440894	104	3440829	64	5.51684	1.81666	4.22627	ATAC_seq_SE_WT_2C_peak_1346
1	3442124	3442327	204	3442144	67	4.88894	1.71285	3.66059	ATAC_seq_SE_WT_2C_peak_1347
1	3442496	3442608	113	3442589	62	3.60333	1.575	2.50722	ATAC_seq_SE_WT_2C_peak_1348
1	3444005	3444441	437	3444395	74	7.77595	1.99787	6.27425	ATAC_seq_SE_WT_2C_peak_1349
1	3444531	3444935	405	3444845	81	10.9695	2.27147	9.16306	ATAC_seq_SE_WT_2C_peak_1350
1	3445469	3445691	223	3445556	60	4.86064	1.76301	3.63467	ATAC_seq_SE_WT_2C_peak_1351
1	3446382	3446720	339	3446545	83	14.4165	2.61438	12.2584	ATAC_seq_SE_WT_2C_peak_1352
1	3452742	3453271	530	3453215	64	13.1943	2.84838	11.1607	ATAC_seq_SE_WT_2C_peak_1353
1	3461285	3461668	384	3461613	70	16.1916	3.11131	13.8326	ATAC_seq_SE_WT_2C_peak_1354
1	3465514	3465654	141	3465562	42	4.39751	1.88431	3.21537	ATAC_seq_SE_WT_2C_peak_1355
1	3465747	3465938	192	3465876	57	9.99575	2.54163	8.28193	ATAC_seq_SE_WT_2C_peak_1356
1	3469255	3469860	606	3469557	87	25.8038	3.85627	22.275	ATAC_seq_SE_WT_2C_peak_1357
1	3472633	3472797	165	3472654	46	5.70517	2.0596	4.39376	ATAC_seq_SE_WT_2C_peak_1358
1	3474341	3474492	152	3474433	51	7.53581	2.27871	6.05254	ATAC_seq_SE_WT_2C_peak_1359
1	3478395	3478503	109	3478428	57	5.52273	1.88495	4.23168	ATAC_seq_SE_WT_2C_peak_1360
1	3478619	3478927	309	3478738	78	13.0212	2.54101	11.0113	ATAC_seq_SE_WT_2C_peak_1361
1	3479252	3479674	423	3479570	79	12.2101	2.43383	10.2862	ATAC_seq_SE_WT_2C_peak_1362
1	3480941	3481166	226	3481024	75	9.89116	2.22743	8.19276	ATAC_seq_SE_WT_2C_peak_1363
1	3482629	3482899	271	3482817	82	9.99458	2.15696	8.28193	ATAC_seq_SE_WT_2C_peak_1364
1	3484259	3484592	334	3484486	85	14.0816	2.54664	11.9627	ATAC_seq_SE_WT_2C_peak_1365
1	3486588	3486736	149	3486676	56	5.9949	1.96484	4.66076	ATAC_seq_SE_WT_2C_peak_1366
1	3486834	3487309	476	3486882	58	6.74137	2.04719	5.33741	ATAC_seq_SE_WT_2C_peak_1367
1	3487424	3487659	236	3487572	52	5.65461	1.96369	4.35312	ATAC_seq_SE_WT_2C_peak_1368
1	3493550	3494344	795	3494033	76	19.4047	3.37424	16.6683	ATAC_seq_SE_WT_2C_peak_1369
1	3495683	3496006	324	3495874	57	9.99575	2.54163	8.28193	ATAC_seq_SE_WT_2C_peak_1370
1	3496096	3496246	151	3496133	51	7.53581	2.27871	6.05254	ATAC_seq_SE_WT_2C_peak_1371
1	3502356	3502482	127	3502392	40	3.79965	1.79667	2.68019	ATAC_seq_SE_WT_2C_peak_1372
1	3503373	3503918	546	3503478	73	17.7723	3.24277	15.2317	ATAC_seq_SE_WT_2C_peak_1373
1	3508769	3509542	774	3509451	83	23.4047	3.68099	20.1684	ATAC_seq_SE_WT_2C_peak_1374
1	3509655	3509754	100	3509721	39	3.51535	1.75285	2.42695	ATAC_seq_SE_WT_2C_peak_1375
1	3514678	3514906	229	3514832	53	6.1796	2.0316	4.82525	ATAC_seq_SE_WT_2C_peak_1376
1	3516997	3517264	268	3517084	67	8.22693	2.12966	6.68424	ATAC_seq_SE_WT_2C_peak_1377
1	3518328	3518686	359	3518615	78	9.96269	2.19872	8.25881	ATAC_seq_SE_WT_2C_peak_1378
1	3519021	3519170	150	3519097	75	7.87632	1.99947	6.36681	ATAC_seq_SE_WT_2C_peak_1379
1	3522975	3523232	258	3523161	92	12.1993	2.26774	10.2763	ATAC_seq_SE_WT_2C_peak_1380
1	3523349	3523989	641	3523700	87	10.9334	2.1989	9.12984	ATAC_seq_SE_WT_2C_peak_1381
1	3527495	3527897	403	3527681	82	7.86271	1.93563	6.35419	ATAC_seq_SE_WT_2C_peak_1382
1	3529491	3529864	374	3529740	76	8.74168	2.08616	7.14637	ATAC_seq_SE_WT_2C_peak_1383
1	3530133	3530537	405	3530194	78	8.80656	2.0724	7.20637	ATAC_seq_SE_WT_2C_peak_1384
1	3532233	3532376	144	3532269	68	6.38789	1.89093	5.0172	ATAC_seq_SE_WT_2C_peak_1385
1	3534819	3535264	446	3534901	75	12.6246	2.54521	10.6574	ATAC_seq_SE_WT_2C_peak_1386
1	3535370	3535580	211	3535528	65	10.476	2.4508	8.71679	ATAC_seq_SE_WT_2C_peak_1387
1	3538483	3538658	176	3538518	43	4.7107	1.92814	3.49679	ATAC_seq_SE_WT_2C_peak_1388
1	3545480	3545820	341	3545751	71	14.1294	2.8103	12.0064	ATAC_seq_SE_WT_2C_peak_1389
1	3546606	3546722	117	3546677	48	4.54975	1.83452	3.35523	ATAC_seq_SE_WT_2C_peak_1390
1	3547955	3548112	158	3548050	75	14.1357	2.72695	12.0123	ATAC_seq_SE_WT_2C_peak_1391
1	3548388	3548523	136	3548448	58	6.56849	2.02263	5.17795	ATAC_seq_SE_WT_2C_peak_1392
1	3548846	3548957	112	3548904	64	7.72	2.10288	6.22263	ATAC_seq_SE_WT_2C_peak_1393
1	3549076	3549350	275	3549165	76	11.4748	2.39502	9.61968	ATAC_seq_SE_WT_2C_peak_1394
1	3550611	3550863	253	3550681	71	9.76439	2.26558	8.07584	ATAC_seq_SE_WT_2C_peak_1395
1	3552837	3553265	429	3552909	72	10.3328	2.31967	8.59239	ATAC_seq_SE_WT_2C_peak_1396
1	3553655	3554097	443	3554005	85	17.0722	2.87049	14.6217	ATAC_seq_SE_WT_2C_peak_1397
1	3556704	3556917	214	3556889	49	5.82267	2.03252	4.50211	ATAC_seq_SE_WT_2C_peak_1398
1	3557939	3558371	433	3558216	66	13.3918	2.827	11.3415	ATAC_seq_SE_WT_2C_peak_1399
1	3564792	3565018	227	3564960	42	4.39751	1.88431	3.21537	ATAC_seq_SE_WT_2C_peak_1400
1	3565125	3565288	164	3565191	55	9.14547	2.45399	7.51208	ATAC_seq_SE_WT_2C_peak_1401
1	3568013	3568192	180	3568031	44	3.59013	1.71103	2.49516	ATAC_seq_SE_WT_2C_peak_1402
1	3568298	3568521	224	3568499	40	2.75194	1.58915	1.75364	ATAC_seq_SE_WT_2C_peak_1403
1	3570576	3571489	914	3571042	72	12.2642	2.55423	10.3271	ATAC_seq_SE_WT_2C_peak_1404
1	3571637	3571873	237	3571745	63	7.7295	2.1171	6.23144	ATAC_seq_SE_WT_2C_peak_1405
1	3575009	3575840	832	3575306	79	13.398	2.56739	11.3473	ATAC_seq_SE_WT_2C_peak_1406
1	3576471	3576650	180	3576569	57	6.6451	2.04658	5.24866	ATAC_seq_SE_WT_2C_peak_1407
1	3577149	3577340	192	3577311	53	6.21445	2.03697	4.85738	ATAC_seq_SE_WT_2C_peak_1408
1	3579466	3579565	100	3579516	53	7.11671	2.17654	5.67786	ATAC_seq_SE_WT_2C_peak_1409
1	3590495	3591161	667	3590653	94	30.1876	4.16302	26.1394	ATAC_seq_SE_WT_2C_peak_1410
1	3604805	3605124	320	3605041	68	15.1676	3.02367	12.9224	ATAC_seq_SE_WT_2C_peak_1411
1	3607405	3607636	232	3607555	52	5.17906	1.88948	3.92129	ATAC_seq_SE_WT_2C_peak_1412
1	3610383	3611864	1482	3610599	93	22.7576	3.32273	19.6203	ATAC_seq_SE_WT_2C_peak_1413
1	3616070	3616403	334	3616172	67	14.0654	2.89608	11.9478	ATAC_seq_SE_WT_2C_peak_1414
1	3623710	3623853	144	3623776	58	10.4318	2.58546	8.67614	ATAC_seq_SE_WT_2C_peak_1415
1	3625730	3625995	266	3625957	46	5.70517	2.0596	4.39376	ATAC_seq_SE_WT_2C_peak_1416
1	3626103	3626465	363	3626170	63	12.717	2.80456	10.733	ATAC_seq_SE_WT_2C_peak_1417
1	3627250	3627787	538	3627582	75	18.8549	3.33042	16.1856	ATAC_seq_SE_WT_2C_peak_1418
1	3637189	3637318	130	3637249	51	6.61068	2.1294	5.2168	ATAC_seq_SE_WT_2C_peak_1419
1	3637458	3637638	181	3637548	61	10.6866	2.55776	8.91074	ATAC_seq_SE_WT_2C_peak_1420
1	3637770	3637953	184	3637938	44	4.34248	1.84729	3.17109	ATAC_seq_SE_WT_2C_peak_1421
1	3638086	3639084	999	3638610	71	15.0995	2.93758	12.8714	ATAC_seq_SE_WT_2C_peak_1422
1	3639175	3639971	797	3639885	80	18.1035	3.09989	15.5331	ATAC_seq_SE_WT_2C_peak_1423
1	3644217	3644341	125	3644257	42	2.93771	1.60808	1.92145	ATAC_seq_SE_WT_2C_peak_1424
1	3647423	3648446	1024	3647725	85	24.5943	3.76863	21.209	ATAC_seq_SE_WT_2C_peak_1425
1	3655560	3655667	108	3655578	46	5.70517	2.0596	4.39376	ATAC_seq_SE_WT_2C_peak_1426
1	3655807	3655913	107	3655859	57	9.99575	2.54163	8.28193	ATAC_seq_SE_WT_2C_peak_1427
1	3658382	3659385	1004	3659014	98	29.8249	3.9823	25.8278	ATAC_seq_SE_WT_2C_peak_1428
1	3663392	3663734	343	3663663	54	5.45021	1.90773	4.16503	ATAC_seq_SE_WT_2C_peak_1429
1	3663814	3664599	786	3664272	95	27.3168	3.784	23.6122	ATAC_seq_SE_WT_2C_peak_1430
1	3665117	3665240	124	3665150	44	3.84009	1.75644	2.71717	ATAC_seq_SE_WT_2C_peak_1431
1	3669953	3670185	233	3670010	60	10.9674	2.62028	9.16116	ATAC_seq_SE_WT_2C_peak_1432
1	3670271	3670751	481	3670301	46	5.70517	2.0596	4.39376	ATAC_seq_SE_WT_2C_peak_1433
1	3670849	3671005	157	3670866	45	5.3647	2.01578	4.08619	ATAC_seq_SE_WT_2C_peak_1434
1	3671169	3671389	221	3671304	61	11.0755	2.61383	9.26065	ATAC_seq_SE_WT_2C_peak_1435
1	3676006	3676947	942	3676529	86	21.9544	3.41043	18.9103	ATAC_seq_SE_WT_2C_peak_1436
1	3678389	3678973	585	3678824	75	13.5772	2.6592	11.511	ATAC_seq_SE_WT_2C_peak_1437
1	3681203	3682036	834	3681703	86	19.8755	3.16594	17.0955	ATAC_seq_SE_WT_2C_peak_1438
1	3683528	3683732	205	3683614	45	4.46454	1.85634	3.277	ATAC_seq_SE_WT_2C_peak_1439
1	3683811	3684113	303	3683875	65	12.7935	2.7673	10.8032	ATAC_seq_SE_WT_2C_peak_1440
1	3684484	3684877	394	3684572	61	11.4156	2.66323	9.56543	ATAC_seq_SE_WT_2C_peak_1441
1	3701919	3702843	925	3702229	79	21.0871	3.5057	18.1418	ATAC_seq_SE_WT_2C_peak_1442
1	3710096	3710197	102	3710150	50	7.15308	2.23488	5.7054	ATAC_seq_SE_WT_2C_peak_1443
1	3713618	3713781	164	3713651	51	5.55776	1.96152	4.2639	ATAC_seq_SE_WT_2C_peak_1444
1	3714444	3715185	742	3715136	69	10.5777	2.39562	8.8104	ATAC_seq_SE_WT_2C_peak_1445
1	3715885	3716488	604	3715994	77	12.9895	2.55403	10.9824	ATAC_seq_SE_WT_2C_peak_1446
1	3719448	3719685	238	3719609	75	10.8956	2.34279	9.09492	ATAC_seq_SE_WT_2C_peak_1447
1	3719815	3719987	173	3719857	54	4.38115	1.74603	3.20639	ATAC_seq_SE_WT_2C_peak_1448
1	3721247	3721710	464	3721583	78	17.2385	3.04197	14.7603	ATAC_seq_SE_WT_2C_peak_1449
1	3722135	3722294	160	3722138	39	2.68072	1.58353	1.69595	ATAC_seq_SE_WT_2C_peak_1450
1	3722463	3722934	472	3722761	55	7.63778	2.2231	6.14668	ATAC_seq_SE_WT_2C_peak_1451
1	3732819	3733116	298	3732958	65	13.6781	2.8922	11.5937	ATAC_seq_SE_WT_2C_peak_1452
1	3740505	3740604	100	3740521	46	5.70517	2.0596	4.39376	ATAC_seq_SE_WT_2C_peak_1453
1	3744205	3744719	515	3744637	60	9.0673	2.34615	7.44689	ATAC_seq_SE_WT_2C_peak_1454
1	3745179	3745291	113	3745219	53	6.38619	2.06343	5.01562	ATAC_seq_SE_WT_2C_peak_1455
1	3745443	3745935	493	3745514	65	11.3179	2.5641	9.48209	ATAC_seq_SE_WT_2C_peak_1456
1	3748520	3749049	530	3748576	65	10.1142	2.40262	8.391	ATAC_seq_SE_WT_2C_peak_1457
1	3749339	3749720	382	3749665	56	7.24567	2.14851	5.79092	ATAC_seq_SE_WT_2C_peak_1458
1	3752953	3753061	109	3752984	58	6.34248	1.99055	4.97532	ATAC_seq_SE_WT_2C_peak_1459
1	3753204	3753354	151	3753263	65	8.575	2.20073	6.99916	ATAC_seq_SE_WT_2C_peak_1460
1	3755524	3755882	359	3755791	56	5.36753	1.87315	4.08881	ATAC_seq_SE_WT_2C_peak_1461
1	3756169	3756395	227	3756336	60	6.11655	1.93589	4.76703	ATAC_seq_SE_WT_2C_peak_1462
1	3756964	3757423	460	3757086	75	10.4362	2.28985	8.6802	ATAC_seq_SE_WT_2C_peak_1463
1	3758080	3758200	121	3758128	62	7.01225	2.03423	5.58144	ATAC_seq_SE_WT_2C_peak_1464
1	3760376	3760506	131	3760428	59	5.08786	1.80343	3.8375	ATAC_seq_SE_WT_2C_peak_1465
1	3761212	3761489	278	3761279	72	8.87224	2.14643	7.26699	ATAC_seq_SE_WT_2C_peak_1466
1	3764474	3765113	640	3764752	82	15.6945	2.77406	13.3915	ATAC_seq_SE_WT_2C_peak_1467
1	3765569	3766221	653	3765892	64	7.7461	2.10629	6.24672	ATAC_seq_SE_WT_2C_peak_1468
1	3768312	3768448	137	3768393	61	6.38018	1.96078	5.01014	ATAC_seq_SE_WT_2C_peak_1469
1	3770320	3770633	314	3770591	79	10.7973	2.2779	9.01261	ATAC_seq_SE_WT_2C_peak_1470
1	3773494	3773758	265	3773585	84	9.83564	2.1197	8.14153	ATAC_seq_SE_WT_2C_peak_1471
1	3774408	3774677	270	3774571	85	8.71514	1.99721	7.12858	ATAC_seq_SE_WT_2C_peak_1472
1	3774970	3775152	183	3775012	82	7.2103	1.86811	5.75833	ATAC_seq_SE_WT_2C_peak_1473
1	3775309	3775496	188	3775445	85	7.79589	1.90518	6.29265	ATAC_seq_SE_WT_2C_peak_1474
1	3775577	3775721	145	3775625	89	9.12885	2.00401	7.50366	ATAC_seq_SE_WT_2C_peak_1475
1	3775812	3776047	236	3775978	93	10.5504	2.10338	8.78533	ATAC_seq_SE_WT_2C_peak_1476
1	3776131	3776378	248	3776288	88	8.93183	1.99328	7.32192	ATAC_seq_SE_WT_2C_peak_1477
1	3776508	3776736	229	3776585	77	5.70117	1.74146	4.39376	ATAC_seq_SE_WT_2C_peak_1478
1	3778489	3778955	467	3778790	76	7.80503	1.98198	6.30111	ATAC_seq_SE_WT_2C_peak_1479
1	3779640	3779836	197	3779748	73	8.34442	2.07341	6.78638	ATAC_seq_SE_WT_2C_peak_1480
1	3779992	3780415	424	3780081	90	15.6755	2.63463	13.3751	ATAC_seq_SE_WT_2C_peak_1481
1	3780494	3780725	232	3780576	62	6.30882	1.94025	4.94429	ATAC_seq_SE_WT_2C_peak_1482
1	3786833	3787061	229	3786955	57	9.99575	2.54163	8.28193	ATAC_seq_SE_WT_2C_peak_1483
1	3787161	3787511	351	3787188	49	6.77851	2.19106	5.36567	ATAC_seq_SE_WT_2C_peak_1484
1	3790462	3791117	656	3790916	85	21.8909	3.43039	18.8523	ATAC_seq_SE_WT_2C_peak_1485
1	3793928	3794397	470	3793979	55	8.56191	2.36387	6.9871	ATAC_seq_SE_WT_2C_peak_1486
1	3797274	3797654	381	3797327	44	5.03315	1.97196	3.78709	ATAC_seq_SE_WT_2C_peak_1487
1	3800230	3800453	224	3800404	48	5.93473	2.06664	4.60534	ATAC_seq_SE_WT_2C_peak_1488
1	3800642	3800844	203	3800785	53	7.46852	2.23141	5.99653	ATAC_seq_SE_WT_2C_peak_1489
1	3803968	3804303	336	3804229	75	12.0624	2.4788	10.1508	ATAC_seq_SE_WT_2C_peak_1490
1	3804403	3804535	133	3804422	59	5.90956	1.91816	4.58212	ATAC_seq_SE_WT_2C_peak_1491
1	3806087	3806218	132	3806152	57	4.17439	1.68998	3.017	ATAC_seq_SE_WT_2C_peak_1492
1	3806315	3806530	216	3806360	66	6.90679	1.97524	5.48415	ATAC_seq_SE_WT_2C_peak_1493
1	3806631	3807066	436	3806766	72	9.10007	2.17327	7.47714	ATAC_seq_SE_WT_2C_peak_1494
1	3808952	3809275	324	3809216	62	6.05364	1.9062	4.70966	ATAC_seq_SE_WT_2C_peak_1495
1	3809371	3810474	1104	3810188	86	16.1067	2.74621	13.7674	ATAC_seq_SE_WT_2C_peak_1496
1	3813748	3813855	108	3813819	54	6.76884	2.10728	5.36278	ATAC_seq_SE_WT_2C_peak_1497
1	3820786	3821263	478	3820923	59	9.88922	2.48344	8.19097	ATAC_seq_SE_WT_2C_peak_1498
1	3821369	3821539	171	3821510	41	3.8881	1.80103	2.76103	ATAC_seq_SE_WT_2C_peak_1499
1	3822898	3823356	459	3823080	61	11.7824	2.71692	9.8938	ATAC_seq_SE_WT_2C_peak_1500
1	3824576	3824928	353	3824744	57	9.99575	2.54163	8.28193	ATAC_seq_SE_WT_2C_peak_1501
1	3825008	3825375	368	3825073	45	5.3647	2.01578	4.08619	ATAC_seq_SE_WT_2C_peak_1502
1	3831086	3832772	1687	3831484	90	26.8793	3.89055	23.2368	ATAC_seq_SE_WT_2C_peak_1503
1	3837447	3838079	633	3837644	87	22.5794	3.45776	19.458	ATAC_seq_SE_WT_2C_peak_1504
1	3840269	3840565	297	3840435	43	4.7107	1.92814	3.49679	ATAC_seq_SE_WT_2C_peak_1505
1	3840678	3841317	640	3841049	55	9.14547	2.45399	7.51208	ATAC_seq_SE_WT_2C_peak_1506
1	3846994	3847280	287	3847191	60	9.7666	2.44587	8.07786	ATAC_seq_SE_WT_2C_peak_1507
1	3848663	3849698	1036	3849248	94	27.3741	3.8214	23.6647	ATAC_seq_SE_WT_2C_peak_1508
1	3850802	3850985	184	3850897	57	8.55611	2.32558	6.98172	ATAC_seq_SE_WT_2C_peak_1509
1	3860783	3860900	118	3860858	42	4.39751	1.88431	3.21537	ATAC_seq_SE_WT_2C_peak_1510
1	3861993	3862116	124	3862045	45	5.3647	2.01578	4.08619	ATAC_seq_SE_WT_2C_peak_1511
1	3862242	3862629	388	3862374	78	20.5209	3.46188	17.6465	ATAC_seq_SE_WT_2C_peak_1512
1	3866853	3867380	528	3866931	68	15.1676	3.02367	12.9224	ATAC_seq_SE_WT_2C_peak_1513
1	3874221	3874666	446	3874433	65	13.6781	2.8922	11.5937	ATAC_seq_SE_WT_2C_peak_1514
1	3878673	3878890	218	3878749	69	7.79231	2.05218	6.28935	ATAC_seq_SE_WT_2C_peak_1515
1	3879000	3879223	224	3879096	75	9.38838	2.17019	7.73617	ATAC_seq_SE_WT_2C_peak_1516
1	3879360	3879724	365	3879424	77	9.71373	2.18304	8.02911	ATAC_seq_SE_WT_2C_peak_1517
1	3880315	3880459	145	3880396	74	8.94472	2.13129	7.33378	ATAC_seq_SE_WT_2C_peak_1518
1	3880585	3881251	667	3880707	90	15.0277	2.56917	12.8056	ATAC_seq_SE_WT_2C_peak_1519
1	3881353	3881694	342	3881556	77	8.91324	2.09452	7.30478	ATAC_seq_SE_WT_2C_peak_1520
1	3884135	3884415	281	3884217	64	4.78368	1.72094	3.56395	ATAC_seq_SE_WT_2C_peak_1521
1	3886270	3886489	220	3886437	70	10.4344	2.36194	8.67859	ATAC_seq_SE_WT_2C_peak_1522
1	3886582	3886742	161	3886666	63	8.27427	2.18953	6.72792	ATAC_seq_SE_WT_2C_peak_1523
1	3886840	3886965	126	3886892	56	5.67817	1.91855	4.3748	ATAC_seq_SE_WT_2C_peak_1524
1	3887868	3888302	435	3888127	66	8.90293	2.22888	7.29522	ATAC_seq_SE_WT_2C_peak_1525
1	3888464	3888670	207	3888593	47	3.51211	1.6684	2.42695	ATAC_seq_SE_WT_2C_peak_1526
1	3891687	3892053	367	3891814	64	13.1943	2.84838	11.1607	ATAC_seq_SE_WT_2C_peak_1527
1	3896816	3897150	335	3896920	71	16.7126	3.15513	14.294	ATAC_seq_SE_WT_2C_peak_1528
1	3903366	3904335	970	3904035	59	10.875	2.62928	9.07619	ATAC_seq_SE_WT_2C_peak_1529
1	3904566	3904666	101	3904625	49	6.77851	2.19106	5.36567	ATAC_seq_SE_WT_2C_peak_1530
1	3905426	3905594	169	3905515	54	8.73151	2.41017	7.13693	ATAC_seq_SE_WT_2C_peak_1531
1	3909503	3909961	459	3909788	60	11.3253	2.6731	9.48209	ATAC_seq_SE_WT_2C_peak_1532
1	3914346	3915021	676	3914659	85	22.5307	3.50877	19.4135	ATAC_seq_SE_WT_2C_peak_1533
1	3917799	3918589	791	3918329	59	9.8123	2.47219	8.11999	ATAC_seq_SE_WT_2C_peak_1534
1	3920245	3920740	496	3920427	57	9.75718	2.5054	8.06921	ATAC_seq_SE_WT_2C_peak_1535
1	3924538	3925254	717	3925129	59	10.5261	2.57732	8.76295	ATAC_seq_SE_WT_2C_peak_1536
1	3928694	3928796	103	3928737	49	6.40311	2.12857	5.03122	ATAC_seq_SE_WT_2C_peak_1537
1	3929494	3930006	513	3929846	54	8.25342	2.33546	6.70868	ATAC_seq_SE_WT_2C_peak_1538
1	3931792	3931926	135	3931895	50	5.58311	1.97905	4.28725	ATAC_seq_SE_WT_2C_peak_1539
1	3934861	3935051	191	3934973	71	12.0597	2.54687	10.1483	ATAC_seq_SE_WT_2C_peak_1540
1	3935462	3935584	123	3935481	51	4.7762	1.83746	3.55706	ATAC_seq_SE_WT_2C_peak_1541
1	3937165	3938068	904	3937539	86	19.0736	3.0742	16.3842	ATAC_seq_SE_WT_2C_peak_1542
1	3938172	3938395	224	3938291	67	9.1179	2.242	7.49358	ATAC_seq_SE_WT_2C_peak_1543
1	3943294	3943487	194	3943407	84	9.47328	2.08282	7.8144	ATAC_seq_SE_WT_2C_peak_1544
1	3944246	3944369	124	3944311	83	8.42764	1.98535	6.86327	ATAC_seq_SE_WT_2C_peak_1545
1	3945093	3945804	712	3945216	91	11.2094	2.18424	9.38367	ATAC_seq_SE_WT_2C_peak_1546
1	3947024	3947583	560	3947252	81	6.14957	1.7642	4.79753	ATAC_seq_SE_WT_2C_peak_1547
1	3947675	3948093	419	3947759	118	19.7688	2.61941	16.9988	ATAC_seq_SE_WT_2C_peak_1548
1	3948211	3948334	124	3948261	93	11.043	2.14906	9.23073	ATAC_seq_SE_WT_2C_peak_1549
1	3948440	3948736	297	3948524	99	14.1538	2.37023	12.0288	ATAC_seq_SE_WT_2C_peak_1550
1	3950827	3951512	686	3951143	86	16.0265	2.73757	13.6942	ATAC_seq_SE_WT_2C_peak_1551
1	3960286	3960788	503	3960491	72	14.4585	2.83055	12.2967	ATAC_seq_SE_WT_2C_peak_1552
1	3961726	3961939	214	3961755	52	6.42944	2.08497	5.04956	ATAC_seq_SE_WT_2C_peak_1553
1	3962031	3962417	387	3962282	65	11.2959	2.56112	9.46322	ATAC_seq_SE_WT_2C_peak_1554
1	3967154	3967603	450	3967505	78	18.9323	3.25505	16.2555	ATAC_seq_SE_WT_2C_peak_1555
1	3971784	3971944	161	3971862	57	9.99575	2.54163	8.28193	ATAC_seq_SE_WT_2C_peak_1556
1	3972024	3972287	264	3972238	38	3.24105	1.70903	2.18358	ATAC_seq_SE_WT_2C_peak_1557
1	3973256	3973361	106	3973331	46	5.70517	2.0596	4.39376	ATAC_seq_SE_WT_2C_peak_1558
1	3979144	3979437	294	3979343	54	8.73151	2.41017	7.13693	ATAC_seq_SE_WT_2C_peak_1559
1	3979576	3979678	103	3979639	50	7.15308	2.23488	5.7054	ATAC_seq_SE_WT_2C_peak_1560
1	3980865	3981398	534	3981259	73	17.7723	3.24277	15.2317	ATAC_seq_SE_WT_2C_peak_1561
1	3987185	3987485	301	3987356	63	12.717	2.80456	10.733	ATAC_seq_SE_WT_2C_peak_1562
1	3993501	3994138	638	3993632	83	14.6797	2.64317	12.488	ATAC_seq_SE_WT_2C_peak_1563
1	3994315	3994562	248	3994349	68	7.64714	2.04566	6.15532	ATAC_seq_SE_WT_2C_peak_1564
1	3994670	3995483	814	3995263	89	14.4686	2.52738	12.3059	ATAC_seq_SE_WT_2C_peak_1565
1	3998057	3998318	262	3998254	82	8.60635	2.01261	7.02817	ATAC_seq_SE_WT_2C_peak_1566
1	4000565	4001440	876	4001210	85	13.9821	2.53612	11.8716	ATAC_seq_SE_WT_2C_peak_1567
1	4003369	4003894	526	4003720	76	10.3673	2.26871	8.62418	ATAC_seq_SE_WT_2C_peak_1568
1	4006638	4007664	1027	4007504	79	14.5157	2.69542	12.349	ATAC_seq_SE_WT_2C_peak_1569
1	4010340	4010816	477	4010407	77	12.8318	2.53576	10.8383	ATAC_seq_SE_WT_2C_peak_1570
1	4014603	4014820	218	4014733	66	8.49565	2.17674	6.92607	ATAC_seq_SE_WT_2C_peak_1571
1	4016288	4016994	707	4016535	59	6.03824	1.93611	4.70065	ATAC_seq_SE_WT_2C_peak_1572
1	4020898	4021742	845	4021321	103	32.8543	4.16834	28.5482	ATAC_seq_SE_WT_2C_peak_1573
1	4027479	4027604	126	4027562	48	6.41223	2.14724	5.03366	ATAC_seq_SE_WT_2C_peak_1574
1	4028532	4028803	272	4028747	55	9.14547	2.45399	7.51208	ATAC_seq_SE_WT_2C_peak_1575
1	4030887	4031023	137	4030952	51	7.53581	2.27871	6.05254	ATAC_seq_SE_WT_2C_peak_1576
1	4031116	4031431	316	4031292	62	12.2463	2.76074	10.3107	ATAC_seq_SE_WT_2C_peak_1577
1	4034055	4034313	259	4034155	73	17.7723	3.24277	15.2317	ATAC_seq_SE_WT_2C_peak_1578
1	4034394	4034503	110	4034437	44	5.03315	1.97196	3.78709	ATAC_seq_SE_WT_2C_peak_1579
1	4038628	4038733	106	4038656	46	5.19456	1.97065	3.9355	ATAC_seq_SE_WT_2C_peak_1580
1	4038831	4039648	818	4038911	73	16.2462	3.03901	13.882	ATAC_seq_SE_WT_2C_peak_1581
1	4039817	4040250	434	4040152	53	6.2897	2.04856	4.92663	ATAC_seq_SE_WT_2C_peak_1582
1	4043765	4044544	780	4044382	92	28.9118	4.07538	25.008	ATAC_seq_SE_WT_2C_peak_1583
1	4053790	4054141	352	4053868	67	11.3075	2.52413	9.47379	ATAC_seq_SE_WT_2C_peak_1584
1	4055924	4056112	189	4055958	69	8.00261	2.07777	6.47726	ATAC_seq_SE_WT_2C_peak_1585
1	4057168	4057267	100	4057215	65	5.39542	1.7925	4.11451	ATAC_seq_SE_WT_2C_peak_1586
1	4057957	4058186	230	4058075	75	7.3184	1.9368	5.85799	ATAC_seq_SE_WT_2C_peak_1587
1	4058753	4059667	915	4059124	83	10.2454	2.17223	8.5118	ATAC_seq_SE_WT_2C_peak_1588
1	4062302	4062513	212	4062379	81	8.96861	2.05978	7.3558	ATAC_seq_SE_WT_2C_peak_1589
1	4064454	4064787	334	4064724	74	11.3709	2.41313	9.52415	ATAC_seq_SE_WT_2C_peak_1590
1	4066345	4066518	174	4066404	51	5.38317	1.9338	4.1032	ATAC_seq_SE_WT_2C_peak_1591
1	4066735	4067168	434	4066864	83	19.9142	3.2445	17.1304	ATAC_seq_SE_WT_2C_peak_1592
1	4067260	4067373	114	4067275	43	3.71509	1.74465	2.60921	ATAC_seq_SE_WT_2C_peak_1593
1	4072278	4072416	139	4072346	40	3.79965	1.79667	2.68019	ATAC_seq_SE_WT_2C_peak_1594
1	4072597	4072957	361	4072773	59	10.875	2.62928	9.07619	ATAC_seq_SE_WT_2C_peak_1595
1	4075590	4075846	257	4075662	49	5.94398	2.05255	4.6139	ATAC_seq_SE_WT_2C_peak_1596
1	4075982	4076133	152	4076041	51	6.13211	2.0529	4.7814	ATAC_seq_SE_WT_2C_peak_1597
1	4076236	4076449	214	4076418	51	5.69431	1.98322	4.38963	ATAC_seq_SE_WT_2C_peak_1598
1	4076860	4077063	204	4077022	54	5.92785	1.97984	4.59896	ATAC_seq_SE_WT_2C_peak_1599
1	4080319	4080905	587	4080672	69	10.5386	2.39071	8.77439	ATAC_seq_SE_WT_2C_peak_1600
1	4081295	4081452	158	4081380	69	10.086	2.33411	8.36516	ATAC_seq_SE_WT_2C_peak_1601
1	4081831	4082193	363	4082058	79	13.5367	2.58315	11.474	ATAC_seq_SE_WT_2C_peak_1602
1	4082545	4082709	165	4082605	71	9.71128	2.25918	8.02686	ATAC_seq_SE_WT_2C_peak_1603
1	4085649	4085862	214	4085713	75	8.49531	2.06915	6.92575	ATAC_seq_SE_WT_2C_peak_1604
1	4086244	4086730	487	4086537	75	8.88251	2.11287	7.27646	ATAC_seq_SE_WT_2C_peak_1605
1	4087259	4087501	243	4087473	65	5.64253	1.82421	4.34202	ATAC_seq_SE_WT_2C_peak_1606
1	4087767	4088040	274	4087986	67	5.92684	1.84282	4.59809	ATAC_seq_SE_WT_2C_peak_1607
1	4088706	4088928	223	4088780	77	9.22404	2.12882	7.58473	ATAC_seq_SE_WT_2C_peak_1608
1	4091733	4091942	210	4091789	67	5.7176	1.81672	4.40525	ATAC_seq_SE_WT_2C_peak_1609
1	4092319	4092827	509	4092779	73	7.39946	1.96443	5.93285	ATAC_seq_SE_WT_2C_peak_1610
1	4094927	4095131	205	4094947	54	4.02545	1.69179	2.88673	ATAC_seq_SE_WT_2C_peak_1611
1	4095308	4095429	122	4095361	62	6.49014	1.96445	5.10567	ATAC_seq_SE_WT_2C_peak_1612
1	4095942	4096107	166	4096028	51	3.89004	1.69602	2.76279	ATAC_seq_SE_WT_2C_peak_1613
1	4096226	4096907	682	4096834	79	14.0977	2.64725	11.9774	ATAC_seq_SE_WT_2C_peak_1614
1	4097079	4097395	317	4097165	83	16.4806	2.8436	14.0955	ATAC_seq_SE_WT_2C_peak_1615
1	4103241	4103785	545	4103306	74	10.6995	2.33427	8.92254	ATAC_seq_SE_WT_2C_peak_1616
1	4104941	4105103	163	4105073	66	7.17893	2.0096	5.7293	ATAC_seq_SE_WT_2C_peak_1617
1	4106816	4107288	473	4106948	91	19.7137	3.03731	16.949	ATAC_seq_SE_WT_2C_peak_1618
1	4107395	4108236	842	4107925	80	16.4996	2.90739	14.1127	ATAC_seq_SE_WT_2C_peak_1619
1	4113565	4113704	140	4113631	48	4.44421	1.81683	3.25832	ATAC_seq_SE_WT_2C_peak_1620
1	4113961	4115124	1164	4114510	92	23.9742	3.48445	20.6859	ATAC_seq_SE_WT_2C_peak_1621
1	4117410	4117656	247	4117570	93	18.8236	2.90482	16.1727	ATAC_seq_SE_WT_2C_peak_1622
1	4117742	4118183	442	4117887	89	16.5787	2.7439	14.1849	ATAC_seq_SE_WT_2C_peak_1623
1	4118379	4118478	100	4118439	63	6.76746	1.99005	5.36145	ATAC_seq_SE_WT_2C_peak_1624
1	4120091	4120195	105	4120106	41	2.97061	1.6235	1.95053	ATAC_seq_SE_WT_2C_peak_1625
1	4121013	4121159	147	4121040	53	6.22943	2.03927	4.87114	ATAC_seq_SE_WT_2C_peak_1626
1	4125574	4125787	214	4125712	60	11.3253	2.6731	9.48209	ATAC_seq_SE_WT_2C_peak_1627
1	4125918	4126123	206	4126009	75	18.8549	3.33042	16.1856	ATAC_seq_SE_WT_2C_peak_1628
1	4130168	4130379	212	4130297	54	8.73151	2.41017	7.13693	ATAC_seq_SE_WT_2C_peak_1629
1	4131982	4132226	245	4132143	46	5.70517	2.0596	4.39376	ATAC_seq_SE_WT_2C_peak_1630
1	4132344	4132591	248	4132397	63	12.717	2.80456	10.733	ATAC_seq_SE_WT_2C_peak_1631
1	4134695	4135037	343	4134951	45	4.96101	1.94421	3.72672	ATAC_seq_SE_WT_2C_peak_1632
1	4135310	4135506	197	4135393	44	4.27572	1.83524	3.10996	ATAC_seq_SE_WT_2C_peak_1633
1	4135932	4136075	144	4135960	48	5.18809	1.94136	3.92962	ATAC_seq_SE_WT_2C_peak_1634
1	4137372	4137554	183	4137429	47	5.25393	1.96641	3.99005	ATAC_seq_SE_WT_2C_peak_1635
1	4139843	4140459	617	4140120	75	15.1843	2.85607	12.9375	ATAC_seq_SE_WT_2C_peak_1636
1	4143693	4144499	807	4144122	94	26.2815	3.69362	22.7134	ATAC_seq_SE_WT_2C_peak_1637
1	4144794	4144921	128	4144849	40	2.82931	1.6047	1.82338	ATAC_seq_SE_WT_2C_peak_1638
1	4147885	4148074	190	4147955	61	6.56091	1.98527	5.17098	ATAC_seq_SE_WT_2C_peak_1639
1	4150750	4151032	283	4150949	62	6.19772	1.92543	4.84194	ATAC_seq_SE_WT_2C_peak_1640
1	4151153	4151388	236	4151276	77	11.3013	2.36077	9.46816	ATAC_seq_SE_WT_2C_peak_1641
1	4151489	4152416	928	4151809	81	12.325	2.41745	10.3829	ATAC_seq_SE_WT_2C_peak_1642
1	4154907	4155023	117	4154971	78	7.52994	1.9339	6.05254	ATAC_seq_SE_WT_2C_peak_1643
1	4156961	4157758	798	4157431	90	14.7844	2.54474	12.5837	ATAC_seq_SE_WT_2C_peak_1644
1	4157849	4157964	116	4157900	64	5.97721	1.87644	4.64447	ATAC_seq_SE_WT_2C_peak_1645
1	4159046	4159303	258	4159165	75	11.1546	2.37278	9.33325	ATAC_seq_SE_WT_2C_peak_1646
1	4167041	4167271	231	4167116	72	17.2395	3.19895	14.7603	ATAC_seq_SE_WT_2C_peak_1647
1	4171194	4172095	902	4171893	76	19.0111	3.32183	16.3271	ATAC_seq_SE_WT_2C_peak_1648
1	4177621	4177782	162	4177701	51	7.53581	2.27871	6.05254	ATAC_seq_SE_WT_2C_peak_1649
1	4182374	4182490	117	4182443	51	5.94166	2.02256	4.61169	ATAC_seq_SE_WT_2C_peak_1650
1	4182593	4183090	498	4182731	97	28.4714	3.85675	24.6245	ATAC_seq_SE_WT_2C_peak_1651
1	4186132	4186634	503	4186340	76	9.73618	2.19749	8.04982	ATAC_seq_SE_WT_2C_peak_1652
1	4188001	4188207	207	4188118	80	9.79509	2.1577	8.10418	ATAC_seq_SE_WT_2C_peak_1653
1	4188319	4188818	500	4188537	92	14.2277	2.46227	12.0858	ATAC_seq_SE_WT_2C_peak_1654
1	4191097	4191274	178	4191232	64	4.13177	1.63481	2.97794	ATAC_seq_SE_WT_2C_peak_1655
1	4191416	4191805	390	4191617	91	12.4026	2.29828	10.454	ATAC_seq_SE_WT_2C_peak_1656
1	4192323	4192434	112	4192368	77	7.18927	1.90523	5.73884	ATAC_seq_SE_WT_2C_peak_1657
1	4196127	4196976	850	4196820	83	13.0312	2.46479	11.0206	ATAC_seq_SE_WT_2C_peak_1658
1	4198034	4198133	100	4198053	59	6.29822	1.97239	4.93452	ATAC_seq_SE_WT_2C_peak_1659
1	4198370	4198482	113	4198419	58	6.50045	2.01296	5.11518	ATAC_seq_SE_WT_2C_peak_1660
1	4200444	4201080	637	4200872	78	15.5581	2.83764	13.2787	ATAC_seq_SE_WT_2C_peak_1661
1	4206271	4206583	313	4206503	49	6.56317	2.15517	5.17311	ATAC_seq_SE_WT_2C_peak_1662
1	4208676	4208824	149	4208766	82	16.8153	2.9021	14.3873	ATAC_seq_SE_WT_2C_peak_1663
1	4208927	4209088	162	4208990	77	14.2418	2.70083	12.0987	ATAC_seq_SE_WT_2C_peak_1664
1	4211665	4212188	524	4211920	94	23.064	3.33216	19.8777	ATAC_seq_SE_WT_2C_peak_1665
1	4217098	4217572	475	4217226	92	16.6007	2.69643	14.2049	ATAC_seq_SE_WT_2C_peak_1666
1	4217670	4217962	293	4217887	83	12.1535	2.37154	10.2343	ATAC_seq_SE_WT_2C_peak_1667
1	4219423	4219630	208	4219594	62	5.40636	1.81976	4.12461	ATAC_seq_SE_WT_2C_peak_1668
1	4219783	4220237	455	4220179	80	10.9366	2.28041	9.13279	ATAC_seq_SE_WT_2C_peak_1669
1	4222694	4222806	113	4222730	72	7.53315	1.98964	6.05254	ATAC_seq_SE_WT_2C_peak_1670
1	4222890	4223066	177	4222946	75	8.93461	2.11876	7.32441	ATAC_seq_SE_WT_2C_peak_1671
1	4225149	4225446	298	4225241	77	8.97979	2.10186	7.36618	ATAC_seq_SE_WT_2C_peak_1672
1	4225834	4225937	104	4225869	77	7.75922	1.96771	6.25883	ATAC_seq_SE_WT_2C_peak_1673
1	4229091	4229302	212	4229251	78	7.88194	1.97204	6.37198	ATAC_seq_SE_WT_2C_peak_1674
1	4229631	4230767	1137	4230109	103	17.6184	2.63025	15.106	ATAC_seq_SE_WT_2C_peak_1675
1	4231071	4231584	514	4231158	86	13.3561	2.45624	11.3088	ATAC_seq_SE_WT_2C_peak_1676
1	4238718	4239070	353	4238903	87	14.5461	2.56485	12.3769	ATAC_seq_SE_WT_2C_peak_1677
1	4240267	4240481	215	4240425	72	7.79736	2.02048	6.29399	ATAC_seq_SE_WT_2C_peak_1678
1	4242578	4242795	218	4242608	79	6.49873	1.81488	5.1136	ATAC_seq_SE_WT_2C_peak_1679
1	4242961	4243612	652	4243269	103	14.3817	2.34657	12.2268	ATAC_seq_SE_WT_2C_peak_1680
1	4243776	4243904	129	4243844	82	7.78884	1.92799	6.28613	ATAC_seq_SE_WT_2C_peak_1681
1	4244042	4244257	216	4244197	88	10.5501	2.1508	8.78506	ATAC_seq_SE_WT_2C_peak_1682
1	4246112	4246374	263	4246199	84	11.0834	2.24749	9.26778	ATAC_seq_SE_WT_2C_peak_1683
1	4246516	4247051	536	4246702	84	11.2811	2.26788	9.44964	ATAC_seq_SE_WT_2C_peak_1684
1	4247135	4247312	178	4247178	73	7.56405	1.98338	6.0786	ATAC_seq_SE_WT_2C_peak_1685
1	4250551	4251042	492	4250808	68	14.259	2.89794	12.1145	ATAC_seq_SE_WT_2C_peak_1686
1	4260085	4260554	470	4260255	55	8.66648	2.37994	7.08365	ATAC_seq_SE_WT_2C_peak_1687
1	4262955	4263429	475	4262980	63	5.63621	1.8412	4.33617	ATAC_seq_SE_WT_2C_peak_1688
1	4265026	4265573	548	4265124	95	15.9968	2.59179	13.667	ATAC_seq_SE_WT_2C_peak_1689
1	4266039	4267184	1146	4266412	104	19.3128	2.76826	16.6014	ATAC_seq_SE_WT_2C_peak_1690
1	4271111	4271263	153	4271230	58	5.70451	1.90016	4.39376	ATAC_seq_SE_WT_2C_peak_1691
1	4278699	4279224	526	4279054	82	13.5288	2.53358	11.4667	ATAC_seq_SE_WT_2C_peak_1692
1	4281201	4281336	136	4281217	59	4.23902	1.68397	3.07624	ATAC_seq_SE_WT_2C_peak_1693
1	4281457	4282551	1095	4282367	91	14.7963	2.53165	12.5944	ATAC_seq_SE_WT_2C_peak_1694
1	4282668	4282970	303	4282929	83	11.7233	2.32623	9.84782	ATAC_seq_SE_WT_2C_peak_1695
1	4285434	4286082	649	4285933	85	12.7736	2.40964	10.7849	ATAC_seq_SE_WT_2C_peak_1696
1	4289383	4290322	940	4290172	72	10.8301	2.3794	9.04277	ATAC_seq_SE_WT_2C_peak_1697
1	4290980	4291182	203	4291060	82	17.9996	3.04029	15.4383	ATAC_seq_SE_WT_2C_peak_1698
1	4292030	4292350	321	4292270	71	12.4929	2.60116	10.5367	ATAC_seq_SE_WT_2C_peak_1699
1	4292438	4292891	454	4292646	71	12.3444	2.5825	10.4007	ATAC_seq_SE_WT_2C_peak_1700
1	4297077	4297200	124	4297137	62	12.2463	2.76074	10.3107	ATAC_seq_SE_WT_2C_peak_1701
1	4301954	4302066	113	4302002	45	5.3647	2.01578	4.08619	ATAC_seq_SE_WT_2C_peak_1702
1	4305575	4306188	614	4305800	80	21.6586	3.54952	18.6422	ATAC_seq_SE_WT_2C_peak_1703
1	4307822	4307939	118	4307872	54	8.73151	2.41017	7.13693	ATAC_seq_SE_WT_2C_peak_1704
1	4311373	4311668	296	4311460	64	13.1943	2.84838	11.1607	ATAC_seq_SE_WT_2C_peak_1705
1	4312423	4312555	133	4312479	51	7.53581	2.27871	6.05254	ATAC_seq_SE_WT_2C_peak_1706
1	4316362	4317082	721	4316789	61	10.311	2.50404	8.57222	ATAC_seq_SE_WT_2C_peak_1707
1	4318349	4318483	135	4318429	54	6.89192	2.12601	5.47044	ATAC_seq_SE_WT_2C_peak_1708
1	4319249	4319873	625	4319627	55	6.78558	2.09502	5.37218	ATAC_seq_SE_WT_2C_peak_1709
1	4319953	4320058	106	4320017	42	2.95336	1.61109	1.93562	ATAC_seq_SE_WT_2C_peak_1710
1	4322901	4323270	370	4322965	72	13.4229	2.69871	11.37	ATAC_seq_SE_WT_2C_peak_1711
1	4326221	4326772	552	4326407	70	14.1831	2.84	12.0452	ATAC_seq_SE_WT_2C_peak_1712
1	4326851	4327053	203	4326929	65	12.2814	2.69608	10.3428	ATAC_seq_SE_WT_2C_peak_1713
1	4328461	4329873	1413	4329515	66	14.1683	2.93603	12.0317	ATAC_seq_SE_WT_2C_peak_1714
1	4334398	4334794	397	4334453	50	7.15308	2.23488	5.7054	ATAC_seq_SE_WT_2C_peak_1715
1	4339059	4339365	307	4339278	57	7.83071	2.21882	6.32477	ATAC_seq_SE_WT_2C_peak_1716
1	4339647	4340220	574	4339719	64	10.9888	2.53906	9.18087	ATAC_seq_SE_WT_2C_peak_1717
1	4340310	4340469	160	4340389	73	14.5159	2.81583	12.3491	ATAC_seq_SE_WT_2C_peak_1718
1	4340819	4340918	100	4340868	52	5.92576	2.00606	4.5971	ATAC_seq_SE_WT_2C_peak_1719
1	4341054	4341237	184	4341201	43	3.22184	1.65289	2.17251	ATAC_seq_SE_WT_2C_peak_1720
1	4344718	4344819	102	4344748	48	4.63656	1.84906	3.43484	ATAC_seq_SE_WT_2C_peak_1721
1	4347960	4348201	242	4348037	51	6.35945	2.08919	4.99099	ATAC_seq_SE_WT_2C_peak_1722
1	4348277	4348626	350	4348559	85	21.1086	3.33592	18.1612	ATAC_seq_SE_WT_2C_peak_1723
1	4350835	4350937	103	4350851	53	5.53596	1.93271	4.24385	ATAC_seq_SE_WT_2C_peak_1724
1	4351049	4351260	212	4351132	74	12.9985	2.60779	10.9906	ATAC_seq_SE_WT_2C_peak_1725
1	4353657	4353907	251	4353769	74	12.4135	2.53721	10.4639	ATAC_seq_SE_WT_2C_peak_1726
1	4355607	4356151	545	4356025	57	5.85907	1.93333	4.53561	ATAC_seq_SE_WT_2C_peak_1727
1	4358193	4358459	267	4358374	81	14.9548	2.70895	12.739	ATAC_seq_SE_WT_2C_peak_1728
1	4358541	4358869	329	4358748	76	13.6688	2.65152	11.5937	ATAC_seq_SE_WT_2C_peak_1729
1	4359067	4359247	181	4359178	49	4.36942	1.7934	3.1957	ATAC_seq_SE_WT_2C_peak_1730
1	4361098	4361829	732	4361388	75	14.6672	2.79206	12.4766	ATAC_seq_SE_WT_2C_peak_1731
1	4365262	4365718	457	4365374	83	20.4089	3.30448	17.5624	ATAC_seq_SE_WT_2C_peak_1732
1	4367040	4367398	359	4367163	66	10.4878	2.43459	8.72768	ATAC_seq_SE_WT_2C_peak_1733
1	4371272	4371665	394	4371558	97	17.2471	2.68199	14.7672	ATAC_seq_SE_WT_2C_peak_1734
1	4372738	4373858	1121	4373371	101	20.1216	2.89116	17.3023	ATAC_seq_SE_WT_2C_peak_1735
1	4375191	4375561	371	4375439	92	13.7647	2.41747	11.673	ATAC_seq_SE_WT_2C_peak_1736
1	4378870	4379080	211	4378918	60	5.96178	1.91463	4.63024	ATAC_seq_SE_WT_2C_peak_1737
1	4379397	4379679	283	4379512	62	5.97198	1.89531	4.63966	ATAC_seq_SE_WT_2C_peak_1738
1	4381588	4381719	132	4381702	52	4.10845	1.7219	2.95659	ATAC_seq_SE_WT_2C_peak_1739
1	4383575	4384137	563	4383887	82	16.3302	2.84636	13.9586	ATAC_seq_SE_WT_2C_peak_1740
1	4384225	4384724	500	4384289	73	13.1785	2.64853	11.1556	ATAC_seq_SE_WT_2C_peak_1741
1	4392487	4392695	209	4392527	47	3.73195	1.70636	2.62458	ATAC_seq_SE_WT_2C_peak_1742
1	4394244	4394833	590	4394526	99	22.236	3.1348	19.1471	ATAC_seq_SE_WT_2C_peak_1743
1	4396178	4396352	175	4396266	75	12.3053	2.50742	10.3648	ATAC_seq_SE_WT_2C_peak_1744
1	4398079	4398783	705	4398245	83	19.2014	3.15908	16.5004	ATAC_seq_SE_WT_2C_peak_1745
1	4411404	4411557	154	4411481	40	3.79965	1.79667	2.68019	ATAC_seq_SE_WT_2C_peak_1746
1	4412961	4413073	113	4413043	39	3.51535	1.75285	2.42695	ATAC_seq_SE_WT_2C_peak_1747
1	4417238	4417366	129	4417260	39	3.51535	1.75285	2.42695	ATAC_seq_SE_WT_2C_peak_1748
1	4418607	4418851	245	4418644	44	5.03315	1.97196	3.78709	ATAC_seq_SE_WT_2C_peak_1749
1	4418946	4419660	715	4419172	90	27.6544	3.98774	23.8979	ATAC_seq_SE_WT_2C_peak_1750
1	4423173	4423355	183	4423241	66	12.0509	2.643	10.1402	ATAC_seq_SE_WT_2C_peak_1751
1	4423483	4423815	333	4423579	55	7.69636	2.23196	6.20079	ATAC_seq_SE_WT_2C_peak_1752
1	4425388	4426133	746	4425767	84	23.9969	3.72481	20.6859	ATAC_seq_SE_WT_2C_peak_1753
1	4427060	4427164	105	4427103	50	6.35865	2.10483	4.99024	ATAC_seq_SE_WT_2C_peak_1754
1	4432091	4433707	1617	4433427	95	24.8159	3.49982	21.4129	ATAC_seq_SE_WT_2C_peak_1755
1	4439206	4439309	104	4439255	56	7.28964	2.15501	5.83143	ATAC_seq_SE_WT_2C_peak_1756
1	4439454	4440657	1204	4439632	78	16.5249	2.95438	14.1356	ATAC_seq_SE_WT_2C_peak_1757
1	4443679	4444193	515	4443836	81	19.2854	3.21947	16.5765	ATAC_seq_SE_WT_2C_peak_1758
1	4447366	4447555	190	4447457	71	16.7126	3.15513	14.294	ATAC_seq_SE_WT_2C_peak_1759
1	4452124	4452332	209	4452190	59	10.875	2.62928	9.07619	ATAC_seq_SE_WT_2C_peak_1760
1	4454939	4455116	178	4455029	51	6.06132	2.04162	4.71601	ATAC_seq_SE_WT_2C_peak_1761
1	4458023	4458677	655	4458172	90	21.2364	3.22581	18.2775	ATAC_seq_SE_WT_2C_peak_1762
1	4458785	4459182	398	4459071	73	11.4029	2.43261	9.55374	ATAC_seq_SE_WT_2C_peak_1763
1	4461343	4461903	561	4461636	82	14.0411	2.5897	11.9254	ATAC_seq_SE_WT_2C_peak_1764
1	4463610	4463889	280	4463765	60	6.69799	2.01586	5.2974	ATAC_seq_SE_WT_2C_peak_1765
1	4465837	4466079	243	4465913	69	10.882	2.43394	9.08259	ATAC_seq_SE_WT_2C_peak_1766
1	4466238	4466444	207	4466299	51	4.85854	1.85053	3.63271	ATAC_seq_SE_WT_2C_peak_1767
1	4466558	4467062	505	4466863	82	20.1451	3.29889	17.3236	ATAC_seq_SE_WT_2C_peak_1768
1	4473032	4473461	430	4473380	68	15.1676	3.02367	12.9224	ATAC_seq_SE_WT_2C_peak_1769
1	4473591	4473708	118	4473645	52	7.92655	2.32253	6.40693	ATAC_seq_SE_WT_2C_peak_1770
1	4477376	4477477	102	4477432	45	5.3647	2.01578	4.08619	ATAC_seq_SE_WT_2C_peak_1771
1	4477582	4477692	111	4477647	53	8.32515	2.36635	6.76852	ATAC_seq_SE_WT_2C_peak_1772
1	4477783	4477918	136	4477828	44	5.03315	1.97196	3.78709	ATAC_seq_SE_WT_2C_peak_1773
1	4478029	4478190	162	4478105	64	13.1943	2.84838	11.1607	ATAC_seq_SE_WT_2C_peak_1774
1	4480638	4480887	250	4480692	65	13.6781	2.8922	11.5937	ATAC_seq_SE_WT_2C_peak_1775
1	4484405	4484638	234	4484502	55	9.14547	2.45399	7.51208	ATAC_seq_SE_WT_2C_peak_1776
1	4492485	4493282	798	4492936	90	27.3794	3.95308	23.6695	ATAC_seq_SE_WT_2C_peak_1777
1	4494439	4495127	689	4494715	78	18.2041	3.16253	15.6248	ATAC_seq_SE_WT_2C_peak_1778
1	4498692	4498968	277	4498789	58	7.74134	2.19005	6.24229	ATAC_seq_SE_WT_2C_peak_1779
1	4501313	4501618	306	4501537	53	6.55169	2.08897	5.16249	ATAC_seq_SE_WT_2C_peak_1780
1	4501801	4501942	142	4501821	43	3.60438	1.72414	2.50813	ATAC_seq_SE_WT_2C_peak_1781
1	4503455	4503974	520	4503763	69	15.0701	2.9838	12.8444	ATAC_seq_SE_WT_2C_peak_1782
1	4504058	4504224	167	4504105	41	4.05605	1.83326	2.91469	ATAC_seq_SE_WT_2C_peak_1783
1	4504395	4504523	129	4504476	56	9.14212	2.43278	7.51208	ATAC_seq_SE_WT_2C_peak_1784
1	4508914	4509258	345	4509210	53	8.32515	2.36635	6.76852	ATAC_seq_SE_WT_2C_peak_1785
1	4509516	4509853	338	4509564	44	5.03315	1.97196	3.78709	ATAC_seq_SE_WT_2C_peak_1786
1	4513897	4515637	1741	4515437	91	24.5483	3.57837	21.1913	ATAC_seq_SE_WT_2C_peak_1787
1	4522546	4522850	305	4522752	101	15.53	2.46973	13.253	ATAC_seq_SE_WT_2C_peak_1788
1	4522970	4523101	132	4523055	74	5.67089	1.75809	4.36805	ATAC_seq_SE_WT_2C_peak_1789
1	4523926	4524291	366	4524149	88	7.26954	1.83203	5.81294	ATAC_seq_SE_WT_2C_peak_1790
1	4524527	4524627	101	4524600	79	4.82458	1.63299	3.60158	ATAC_seq_SE_WT_2C_peak_1791
1	4526069	4526305	237	4526248	93	7.19616	1.79389	5.74519	ATAC_seq_SE_WT_2C_peak_1792
1	4527300	4527544	245	4527485	97	7.17097	1.76895	5.72194	ATAC_seq_SE_WT_2C_peak_1793
1	4528362	4528616	255	4528541	102	9.11605	1.90811	7.49182	ATAC_seq_SE_WT_2C_peak_1794
1	4528774	4529066	293	4528839	92	6.24251	1.71019	4.88316	ATAC_seq_SE_WT_2C_peak_1795
1	4530242	4530353	112	4530328	95	7.83715	1.84049	6.33064	ATAC_seq_SE_WT_2C_peak_1796
1	4531719	4531922	204	4531789	87	5.87792	1.70114	4.553	ATAC_seq_SE_WT_2C_peak_1797
1	4535807	4535920	114	4535864	84	5.55494	1.6845	4.26133	ATAC_seq_SE_WT_2C_peak_1798
1	4540225	4540338	114	4540307	92	8.18599	1.89217	6.64639	ATAC_seq_SE_WT_2C_peak_1799
1	4540596	4541159	564	4540751	108	14.0091	2.26564	11.8962	ATAC_seq_SE_WT_2C_peak_1800
1	4541741	4542325	585	4542090	114	18.8878	2.59711	16.2153	ATAC_seq_SE_WT_2C_peak_1801
1	4547075	4547663	589	4547481	67	11.6921	2.57478	9.81924	ATAC_seq_SE_WT_2C_peak_1802
1	4548342	4548820	479	4548647	75	17.2409	3.11731	14.7615	ATAC_seq_SE_WT_2C_peak_1803
1	4554152	4554326	175	4554179	47	6.0544	2.10342	4.70966	ATAC_seq_SE_WT_2C_peak_1804
1	4563224	4563902	679	4563394	75	18.8549	3.33042	16.1856	ATAC_seq_SE_WT_2C_peak_1805
1	4567380	4567624	245	4567550	46	5.70517	2.0596	4.39376	ATAC_seq_SE_WT_2C_peak_1806
1	4567716	4567965	250	4567873	77	19.9601	3.41806	17.1552	ATAC_seq_SE_WT_2C_peak_1807
1	4571564	4572072	509	4572015	47	5.36833	1.98593	4.08952	ATAC_seq_SE_WT_2C_peak_1808
1	4576610	4576952	343	4576674	88	10.8079	2.17604	9.02234	ATAC_seq_SE_WT_2C_peak_1809
1	4577819	4578037	219	4577950	96	14.2	2.40934	12.0607	ATAC_seq_SE_WT_2C_peak_1810
1	4578143	4578312	170	4578192	90	12.0562	2.27614	10.1451	ATAC_seq_SE_WT_2C_peak_1811
1	4578543	4578714	172	4578638	92	13.0036	2.34434	10.9953	ATAC_seq_SE_WT_2C_peak_1812
1	4578810	4579044	235	4578966	82	8.92209	2.04534	7.31292	ATAC_seq_SE_WT_2C_peak_1813
1	4579274	4579386	113	4579313	77	6.85225	1.86826	5.43387	ATAC_seq_SE_WT_2C_peak_1814
1	4579743	4580381	639	4580129	90	9.54003	2.03488	7.87604	ATAC_seq_SE_WT_2C_peak_1815
1	4580864	4581191	328	4581139	95	9.84979	2.02233	8.15457	ATAC_seq_SE_WT_2C_peak_1816
1	4584205	4584362	158	4584277	85	8.16992	1.94262	6.63158	ATAC_seq_SE_WT_2C_peak_1817
1	4584571	4584748	178	4584675	88	9.7045	2.06832	8.02063	ATAC_seq_SE_WT_2C_peak_1818
1	4584995	4585175	181	4585058	77	6.9755	1.88179	5.5475	ATAC_seq_SE_WT_2C_peak_1819
1	4585393	4585603	211	4585434	79	8.10555	1.98708	6.57231	ATAC_seq_SE_WT_2C_peak_1820
1	4586558	4586657	100	4586582	64	3.98272	1.61491	2.84761	ATAC_seq_SE_WT_2C_peak_1821
1	4587350	4587490	141	4587432	83	9.5861	2.10421	7.91156	ATAC_seq_SE_WT_2C_peak_1822
1	4588861	4588995	135	4588919	78	6.9754	1.87381	5.54741	ATAC_seq_SE_WT_2C_peak_1823
1	4590369	4590855	487	4590678	87	13.1707	2.42357	11.1486	ATAC_seq_SE_WT_2C_peak_1824
1	4591078	4591234	157	4591151	81	11.0344	2.27841	9.2228	ATAC_seq_SE_WT_2C_peak_1825
1	4592425	4592590	166	4592549	56	4.50225	1.74632	3.31164	ATAC_seq_SE_WT_2C_peak_1826
1	4593643	4593894	252	4593707	77	12.9679	2.55152	10.9627	ATAC_seq_SE_WT_2C_peak_1827
1	4596028	4596349	322	4596217	73	15.1821	2.90082	12.9355	ATAC_seq_SE_WT_2C_peak_1828
1	4599006	4599189	184	4599103	119	47.553	5.25855	42.4546	ATAC_seq_SE_WT_2C_peak_1829
1	4607753	4607911	159	4607821	56	6.36099	2.01841	4.99242	ATAC_seq_SE_WT_2C_peak_1830
1	4608057	4608515	459	4608151	59	6.9837	2.06825	5.55509	ATAC_seq_SE_WT_2C_peak_1831
1	4610516	4611635	1120	4611393	87	14.1619	2.52511	12.0317	ATAC_seq_SE_WT_2C_peak_1832
1	4612022	4612344	323	4612269	60	4.74393	1.74685	3.52732	ATAC_seq_SE_WT_2C_peak_1833
1	4612448	4612570	123	4612473	60	4.77288	1.75086	3.55405	ATAC_seq_SE_WT_2C_peak_1834
1	4615128	4615792	665	4615583	77	12.7679	2.52836	10.7797	ATAC_seq_SE_WT_2C_peak_1835
1	4621564	4622142	579	4621890	81	22.2354	3.59334	19.1465	ATAC_seq_SE_WT_2C_peak_1836
1	4637978	4638183	206	4638144	43	4.7107	1.92814	3.49679	ATAC_seq_SE_WT_2C_peak_1837
1	4638263	4638580	318	4638486	61	11.7824	2.71692	9.8938	ATAC_seq_SE_WT_2C_peak_1838
1	4638703	4639024	322	4638778	49	6.77851	2.19106	5.36567	ATAC_seq_SE_WT_2C_peak_1839
1	4641932	4642615	684	4642061	82	16.8153	2.9021	14.3873	ATAC_seq_SE_WT_2C_peak_1840
1	4644394	4644735	342	4644544	62	8.11839	2.18295	6.58411	ATAC_seq_SE_WT_2C_peak_1841
1	4646989	4647113	125	4647069	61	8.14268	2.20092	6.60655	ATAC_seq_SE_WT_2C_peak_1842
1	4648720	4648924	205	4648877	62	9.89201	2.42588	8.19355	ATAC_seq_SE_WT_2C_peak_1843
1	4653676	4653958	283	4653869	61	7.20618	2.07289	5.75444	ATAC_seq_SE_WT_2C_peak_1844
1	4654740	4654870	131	4654829	57	5.9948	1.95286	4.66067	ATAC_seq_SE_WT_2C_peak_1845
1	4655728	4656040	313	4655946	63	8.28551	2.19103	6.7383	ATAC_seq_SE_WT_2C_peak_1846
1	4656784	4657722	939	4657144	77	13.6772	2.63425	11.5937	ATAC_seq_SE_WT_2C_peak_1847
1	4666682	4666822	141	4666727	64	13.1943	2.84838	11.1607	ATAC_seq_SE_WT_2C_peak_1848
1	4667379	4667496	118	4667442	58	10.4318	2.58546	8.67614	ATAC_seq_SE_WT_2C_peak_1849
1	4676411	4676510	100	4676454	55	6.49766	2.05203	5.11259	ATAC_seq_SE_WT_2C_peak_1850
1	4676610	4676885	276	4676687	66	10.3606	2.4179	8.61805	ATAC_seq_SE_WT_2C_peak_1851
1	4679723	4679988	266	4679820	74	15.5089	2.91942	13.2336	ATAC_seq_SE_WT_2C_peak_1852
1	4680065	4680430	366	4680169	91	24.908	3.62062	21.499	ATAC_seq_SE_WT_2C_peak_1853
1	4681169	4681400	232	4681323	62	11.1386	2.60116	9.31855	ATAC_seq_SE_WT_2C_peak_1854
1	4681497	4681640	144	4681558	50	6.46076	2.12146	5.07852	ATAC_seq_SE_WT_2C_peak_1855
1	4682114	4682380	267	4682353	46	5.44202	2.01371	4.15744	ATAC_seq_SE_WT_2C_peak_1856
1	4686492	4686591	100	4686521	46	5.70517	2.0596	4.39376	ATAC_seq_SE_WT_2C_peak_1857
1	4686683	4686827	145	4686742	45	5.3647	2.01578	4.08619	ATAC_seq_SE_WT_2C_peak_1858
1	4687260	4687431	172	4687338	42	4.39751	1.88431	3.21537	ATAC_seq_SE_WT_2C_peak_1859
1	4693207	4693353	147	4693264	59	6.43891	1.99203	5.05832	ATAC_seq_SE_WT_2C_peak_1860
1	4694184	4694305	122	4694291	53	4.0157	1.69865	2.87778	ATAC_seq_SE_WT_2C_peak_1861
1	4695985	4696873	889	4696546	76	11.231	2.36705	9.40351	ATAC_seq_SE_WT_2C_peak_1862
1	4697820	4698021	202	4697987	59	5.96695	1.92616	4.63504	ATAC_seq_SE_WT_2C_peak_1863
1	4698839	4698987	149	4698928	73	12.5344	2.56944	10.5748	ATAC_seq_SE_WT_2C_peak_1864
1	4706046	4706233	188	4706112	47	5.72497	2.04691	4.41205	ATAC_seq_SE_WT_2C_peak_1865
1	4708255	4708615	361	4708487	64	8.07081	2.14876	6.54024	ATAC_seq_SE_WT_2C_peak_1866
1	4709301	4710050	750	4709382	90	16.9807	2.76848	14.5384	ATAC_seq_SE_WT_2C_peak_1867
1	4712338	4713355	1018	4713219	108	25.3377	3.2547	21.8714	ATAC_seq_SE_WT_2C_peak_1868
1	4713479	4713765	287	4713548	80	12.6933	2.47253	10.7204	ATAC_seq_SE_WT_2C_peak_1869
1	4718513	4718734	222	4718577	60	11.1294	2.64413	9.31008	ATAC_seq_SE_WT_2C_peak_1870
1	4719899	4720038	140	4719942	48	6.14517	2.1021	4.79345	ATAC_seq_SE_WT_2C_peak_1871
1	4721314	4721820	507	4721566	65	13.4577	2.86086	11.4018	ATAC_seq_SE_WT_2C_peak_1872
1	4724090	4724495	406	4724433	58	10.4318	2.58546	8.67614	ATAC_seq_SE_WT_2C_peak_1873
1	4724726	4724871	146	4724805	39	3.51535	1.75285	2.42695	ATAC_seq_SE_WT_2C_peak_1874
1	4726455	4726871	417	4726758	52	7.92655	2.32253	6.40693	ATAC_seq_SE_WT_2C_peak_1875
1	4733769	4734124	356	4733854	66	14.1683	2.93603	12.0317	ATAC_seq_SE_WT_2C_peak_1876
1	4735174	4735658	485	4735520	74	18.3107	3.2866	15.7067	ATAC_seq_SE_WT_2C_peak_1877
1	4740891	4741394	504	4741225	66	14.1683	2.93603	12.0317	ATAC_seq_SE_WT_2C_peak_1878
1	4741835	4742081	247	4742023	51	7.53581	2.27871	6.05254	ATAC_seq_SE_WT_2C_peak_1879
1	4742981	4743198	218	4743117	73	15.806	2.98147	13.4931	ATAC_seq_SE_WT_2C_peak_1880
1	4746857	4747629	773	4747284	66	10.788	2.47415	9.00404	ATAC_seq_SE_WT_2C_peak_1881
1	4747833	4748048	216	4747982	50	5.05976	1.8945	3.81154	ATAC_seq_SE_WT_2C_peak_1882
1	4748455	4748950	496	4748757	82	19.0801	3.16915	16.3901	ATAC_seq_SE_WT_2C_peak_1883
1	4751199	4751349	151	4751256	51	4.69908	1.8252	3.49207	ATAC_seq_SE_WT_2C_peak_1884
1	4755527	4755875	349	4755598	72	14.348	2.81636	12.196	ATAC_seq_SE_WT_2C_peak_1885
1	4759900	4761065	1166	4760562	88	18.5908	2.97758	15.9611	ATAC_seq_SE_WT_2C_peak_1886
1	4762069	4762508	440	4762266	55	5.40761	1.88998	4.12575	ATAC_seq_SE_WT_2C_peak_1887
1	4762620	4762773	154	4762701	63	7.99226	2.15198	6.4677	ATAC_seq_SE_WT_2C_peak_1888
1	4766543	4766922	380	4766606	65	8.62603	2.20736	7.04628	ATAC_seq_SE_WT_2C_peak_1889
1	4768473	4768572	100	4768511	66	7.77689	2.08528	6.27513	ATAC_seq_SE_WT_2C_peak_1890
1	4768837	4769104	268	4768924	86	15.5998	2.69183	13.3168	ATAC_seq_SE_WT_2C_peak_1891
1	4769462	4769672	211	4769534	61	6.10612	1.92367	4.75738	ATAC_seq_SE_WT_2C_peak_1892
1	4771278	4771651	374	4771574	89	13.8021	2.46036	11.7069	ATAC_seq_SE_WT_2C_peak_1893
1	4771827	4771934	108	4771873	79	10.4871	2.24404	8.72709	ATAC_seq_SE_WT_2C_peak_1894
1	4772707	4773026	320	4772933	83	12.2937	2.38636	10.3541	ATAC_seq_SE_WT_2C_peak_1895
1	4773392	4773541	150	4773454	68	7.30439	2.00348	5.8451	ATAC_seq_SE_WT_2C_peak_1896
1	4775208	4775412	205	4775366	61	6.27112	1.94601	4.90951	ATAC_seq_SE_WT_2C_peak_1897
1	4775490	4775777	288	4775693	81	13.6689	2.5649	11.5937	ATAC_seq_SE_WT_2C_peak_1898
1	4776163	4776326	164	4776198	50	3.56781	1.65209	2.4748	ATAC_seq_SE_WT_2C_peak_1899
1	4782732	4782871	140	4782777	39	3.51535	1.75285	2.42695	ATAC_seq_SE_WT_2C_peak_1900
1	4787308	4788620	1313	4788476	86	25.1966	3.81245	21.7408	ATAC_seq_SE_WT_2C_peak_1901
1	4794244	4794665	422	4794606	60	11.3253	2.6731	9.48209	ATAC_seq_SE_WT_2C_peak_1902
1	4796409	4797101	693	4796924	75	15.4103	2.88425	13.1437	ATAC_seq_SE_WT_2C_peak_1903
1	4797177	4797465	289	4797240	80	16.5971	2.91892	14.2015	ATAC_seq_SE_WT_2C_peak_1904
1	4801799	4802690	892	4801972	83	20.2285	3.28253	17.3984	ATAC_seq_SE_WT_2C_peak_1905
1	4807412	4807628	217	4807525	60	11.0135	2.62705	9.20351	ATAC_seq_SE_WT_2C_peak_1906
1	4808905	4809130	226	4808957	42	4.39751	1.88431	3.21537	ATAC_seq_SE_WT_2C_peak_1907
1	4810219	4810447	229	4810274	53	8.32515	2.36635	6.76852	ATAC_seq_SE_WT_2C_peak_1908
1	4811713	4811898	186	4811826	45	5.3647	2.01578	4.08619	ATAC_seq_SE_WT_2C_peak_1909
1	4818002	4818415	414	4818323	54	8.73151	2.41017	7.13693	ATAC_seq_SE_WT_2C_peak_1910
1	4821303	4821439	137	4821393	47	6.0544	2.10342	4.70966	ATAC_seq_SE_WT_2C_peak_1911
1	4821521	4821757	237	4821685	64	13.1943	2.84838	11.1607	ATAC_seq_SE_WT_2C_peak_1912
1	4827401	4827812	412	4827642	67	14.6649	2.97985	12.4745	ATAC_seq_SE_WT_2C_peak_1913
1	4832937	4833053	117	4833003	47	6.0544	2.10342	4.70966	ATAC_seq_SE_WT_2C_peak_1914
1	4837037	4837166	130	4837082	45	4.07777	1.7878	2.93451	ATAC_seq_SE_WT_2C_peak_1915
1	4837960	4838092	133	4838030	71	11.4612	2.47253	9.6072	ATAC_seq_SE_WT_2C_peak_1916
1	4839580	4839904	325	4839676	86	18.7794	3.04089	16.1327	ATAC_seq_SE_WT_2C_peak_1917
1	4842097	4842909	813	4842378	90	18.5803	2.93643	15.9517	ATAC_seq_SE_WT_2C_peak_1918
1	4846282	4846454	173	4846372	52	5.53917	1.94567	4.24676	ATAC_seq_SE_WT_2C_peak_1919
1	4846560	4847213	654	4846667	73	13.9848	2.74889	11.8741	ATAC_seq_SE_WT_2C_peak_1920
1	4849614	4849818	205	4849782	46	5.19456	1.97065	3.9355	ATAC_seq_SE_WT_2C_peak_1921
1	4849901	4850228	328	4850061	63	11.4443	2.62295	9.59169	ATAC_seq_SE_WT_2C_peak_1922
1	4854621	4854826	206	4854757	50	5.85475	2.02301	4.53161	ATAC_seq_SE_WT_2C_peak_1923
1	4854924	4855599	676	4855251	68	14.0038	2.86307	11.8913	ATAC_seq_SE_WT_2C_peak_1924
1	4855687	4855873	187	4855841	45	4.7337	1.90397	3.5179	ATAC_seq_SE_WT_2C_peak_1925
1	4857751	4857861	111	4857792	57	8.01242	2.24545	6.48635	ATAC_seq_SE_WT_2C_peak_1926
1	4861037	4861343	307	4861098	63	12.717	2.80456	10.733	ATAC_seq_SE_WT_2C_peak_1927
1	4872651	4872910	260	4872768	58	9.52637	2.45017	7.86339	ATAC_seq_SE_WT_2C_peak_1928
1	4877159	4877802	644	4877345	94	18.3045	2.83413	15.7067	ATAC_seq_SE_WT_2C_peak_1929
1	4879024	4880072	1049	4879410	91	16.3395	2.68613	13.967	ATAC_seq_SE_WT_2C_peak_1930
1	4881945	4882317	373	4882241	78	11.0616	2.32012	9.24772	ATAC_seq_SE_WT_2C_peak_1931
1	4882398	4882659	262	4882461	61	5.74107	1.87424	4.4269	ATAC_seq_SE_WT_2C_peak_1932
1	4884745	4884922	178	4884868	59	6.11932	1.94742	4.76957	ATAC_seq_SE_WT_2C_peak_1933
1	4888033	4888301	269	4888114	66	10.0201	2.37336	8.30436	ATAC_seq_SE_WT_2C_peak_1934
1	4889697	4889836	140	4889775	77	10.4009	2.25956	8.65511	ATAC_seq_SE_WT_2C_peak_1935
1	4893151	4893787	637	4893709	72	6.29925	1.84576	4.93548	ATAC_seq_SE_WT_2C_peak_1936
1	4894261	4894399	139	4894308	74	6.15413	1.81335	4.80174	ATAC_seq_SE_WT_2C_peak_1937
1	4894502	4895126	625	4894790	95	13.6275	2.36803	11.5571	ATAC_seq_SE_WT_2C_peak_1938
1	4896299	4896401	103	4896367	74	5.96444	1.79169	4.63274	ATAC_seq_SE_WT_2C_peak_1939
1	4898909	4899176	268	4899047	82	8.17767	1.96822	6.63874	ATAC_seq_SE_WT_2C_peak_1940
1	4903085	4903289	205	4903225	66	4.08208	1.61602	2.93845	ATAC_seq_SE_WT_2C_peak_1941
1	4904015	4904324	310	4904091	80	8.92761	2.06527	7.31801	ATAC_seq_SE_WT_2C_peak_1942
1	4904680	4904843	164	4904813	77	8.51802	2.05101	6.94666	ATAC_seq_SE_WT_2C_peak_1943
1	4905408	4905591	184	4905470	62	4.6212	1.71429	3.42071	ATAC_seq_SE_WT_2C_peak_1944
1	4906426	4906589	164	4906504	75	9.17236	2.14568	7.53692	ATAC_seq_SE_WT_2C_peak_1945
1	4906802	4906938	137	4906865	63	5.52851	1.82701	4.23705	ATAC_seq_SE_WT_2C_peak_1946
1	4907454	4907591	138	4907506	52	2.98472	1.54204	1.95756	ATAC_seq_SE_WT_2C_peak_1947
1	4912437	4912537	101	4912472	57	5.14259	1.83023	3.88783	ATAC_seq_SE_WT_2C_peak_1948
1	4913132	4913421	290	4913337	86	16.4072	2.77867	14.0287	ATAC_seq_SE_WT_2C_peak_1949
1	4913561	4914100	540	4913725	58	5.67433	1.89589	4.37124	ATAC_seq_SE_WT_2C_peak_1950
1	4914660	4914854	195	4914785	65	8.01011	2.12766	6.48421	ATAC_seq_SE_WT_2C_peak_1951
1	4915309	4915703	395	4915407	82	15.06	2.7027	12.8353	ATAC_seq_SE_WT_2C_peak_1952
1	4921407	4922536	1130	4921780	93	26.6701	3.76905	23.0456	ATAC_seq_SE_WT_2C_peak_1953
1	4922654	4922838	185	4922707	47	5.06346	1.93392	3.81501	ATAC_seq_SE_WT_2C_peak_1954
1	4928468	4929397	930	4928698	88	25.4177	3.77438	21.9451	ATAC_seq_SE_WT_2C_peak_1955
1	4930861	4931044	184	4930924	61	6.84276	2.0235	5.42507	ATAC_seq_SE_WT_2C_peak_1956
1	4934031	4934838	808	4934204	78	13.0426	2.54346	11.031	ATAC_seq_SE_WT_2C_peak_1957
1	4935333	4935449	117	4935372	61	6.83791	2.02284	5.42056	ATAC_seq_SE_WT_2C_peak_1958
1	4935831	4936051	221	4935988	81	14.5109	2.65888	12.3446	ATAC_seq_SE_WT_2C_peak_1959
1	4941362	4941470	109	4941409	65	5.47934	1.80328	4.19182	ATAC_seq_SE_WT_2C_peak_1960
1	4942577	4942747	171	4942654	64	4.84651	1.72918	3.62168	ATAC_seq_SE_WT_2C_peak_1961
1	4943927	4944145	219	4944088	59	3.78654	1.61943	2.67439	ATAC_seq_SE_WT_2C_peak_1962
1	4944496	4944630	135	4944550	70	6.82782	1.92568	5.41123	ATAC_seq_SE_WT_2C_peak_1963
1	4945745	4946349	605	4946039	84	12.6989	2.41546	10.7256	ATAC_seq_SE_WT_2C_peak_1964
1	4947548	4947812	265	4947605	66	8.49011	2.17603	6.92098	ATAC_seq_SE_WT_2C_peak_1965
1	4952853	4954211	1359	4953932	76	19.4047	3.37424	16.6683	ATAC_seq_SE_WT_2C_peak_1966
1	4954483	4954586	104	4954545	54	8.73151	2.41017	7.13693	ATAC_seq_SE_WT_2C_peak_1967
1	4959317	4959828	512	4959482	64	13.1943	2.84838	11.1607	ATAC_seq_SE_WT_2C_peak_1968
1	4964362	4964661	300	4964415	55	8.42008	2.34212	6.85629	ATAC_seq_SE_WT_2C_peak_1969
1	4965607	4965722	116	4965657	54	7.68615	2.24765	6.19137	ATAC_seq_SE_WT_2C_peak_1970
1	4965824	4966387	564	4966006	84	20.9417	3.34251	18.0282	ATAC_seq_SE_WT_2C_peak_1971
1	4970173	4970773	601	4970526	79	16.1921	2.89226	13.833	ATAC_seq_SE_WT_2C_peak_1972
1	4970888	4971003	116	4970948	55	6.22551	2.01149	4.86754	ATAC_seq_SE_WT_2C_peak_1973
1	4973711	4974072	362	4973895	91	22.9015	3.38858	19.7303	ATAC_seq_SE_WT_2C_peak_1974
1	4974156	4974261	106	4974193	53	5.96934	1.99926	4.63725	ATAC_seq_SE_WT_2C_peak_1975
1	4975699	4975940	242	4975779	70	13.953	2.80966	11.845	ATAC_seq_SE_WT_2C_peak_1976
1	4976025	4976406	382	4976346	73	15.6499	2.96118	13.3623	ATAC_seq_SE_WT_2C_peak_1977
1	4980511	4980723	213	4980621	68	13.5747	2.80488	11.5089	ATAC_seq_SE_WT_2C_peak_1978
1	4981626	4981782	157	4981700	40	3.79965	1.79667	2.68019	ATAC_seq_SE_WT_2C_peak_1979
1	4983016	4983182	167	4983076	54	7.69809	2.24949	6.20235	ATAC_seq_SE_WT_2C_peak_1980
1	4983343	4983618	276	4983416	65	12.4902	2.72502	10.5343	ATAC_seq_SE_WT_2C_peak_1981
1	4987131	4987243	113	4987197	63	9.12636	2.30382	7.50133	ATAC_seq_SE_WT_2C_peak_1982
1	4987343	4987789	447	4987612	71	12.6734	2.62391	10.7022	ATAC_seq_SE_WT_2C_peak_1983
1	4988922	4989110	189	4989068	54	6.71068	2.09844	5.30913	ATAC_seq_SE_WT_2C_peak_1984
1	4989486	4989911	426	4989562	68	11.4259	2.52101	9.57478	ATAC_seq_SE_WT_2C_peak_1985
1	4991014	4991440	427	4991382	71	9.81182	2.27129	8.11959	ATAC_seq_SE_WT_2C_peak_1986
1	4994388	4994752	365	4994673	83	12.2234	2.37893	10.2984	ATAC_seq_SE_WT_2C_peak_1987
1	4996025	4996190	166	4996121	62	5.23574	1.79692	3.97335	ATAC_seq_SE_WT_2C_peak_1988
1	4996976	4997078	103	4997059	55	3.79617	1.649	2.68019	ATAC_seq_SE_WT_2C_peak_1989
1	4997941	4998087	147	4997979	68	7.07569	1.97538	5.64001	ATAC_seq_SE_WT_2C_peak_1990
1	4998367	4998515	149	4998450	72	7.8985	2.03229	6.38728	ATAC_seq_SE_WT_2C_peak_1991
1	4998626	4998840	215	4998710	80	10.2617	2.20769	8.52678	ATAC_seq_SE_WT_2C_peak_1992
1	5000741	5000865	125	5000786	68	6.46423	1.9003	5.0817	ATAC_seq_SE_WT_2C_peak_1993
1	5003462	5004017	556	5003600	73	10.2109	2.29102	8.48002	ATAC_seq_SE_WT_2C_peak_1994
1	5014414	5014746	333	5014650	79	16.7815	2.96296	14.3567	ATAC_seq_SE_WT_2C_peak_1995
1	5016595	5016801	207	5016728	69	10.8019	2.42382	9.01675	ATAC_seq_SE_WT_2C_peak_1996
1	5016891	5017862	972	5017134	77	13.5189	2.61569	11.4577	ATAC_seq_SE_WT_2C_peak_1997
1	5017974	5018378	405	5018222	79	12.6425	2.48216	10.6738	ATAC_seq_SE_WT_2C_peak_1998
1	5018473	5018612	140	5018551	67	7.71042	2.06499	6.21377	ATAC_seq_SE_WT_2C_peak_1999
[truncated: 35,991 more rows]

## Sheet: ATAC_seq_crwn1_2C_peaks.xls
chr	start	end	length	abs_summit	pileup	-LOG10(pvalue)	fold_enrichment	-LOG10(qvalue)	name
1	2431	3295	865	3142	73	17.1894	3.16415	14.3849	ATAC_seq_SE_crwn1_2C_peak_1
1	3469	3655	187	3576	48	6.10413	2.09518	4.66877	ATAC_seq_SE_crwn1_2C_peak_2
1	6564	6673	110	6614	44	4.18536	1.81892	2.97165	ATAC_seq_SE_crwn1_2C_peak_3
1	8618	8880	263	8725	63	12.2446	2.73656	10.0982	ATAC_seq_SE_crwn1_2C_peak_4
1	13616	13860	245	13684	79	16.7633	2.96077	14.0214	ATAC_seq_SE_crwn1_2C_peak_5
1	13981	14365	385	14297	55	7.00898	2.12847	5.47626	ATAC_seq_SE_crwn1_2C_peak_6
1	14883	15165	283	14926	57	7.47859	2.16741	5.89553	ATAC_seq_SE_crwn1_2C_peak_7
1	16008	16117	110	16062	56	5.60347	1.90763	4.22819	ATAC_seq_SE_crwn1_2C_peak_8
1	16405	16858	454	16667	88	16.8332	2.78822	14.0836	ATAC_seq_SE_crwn1_2C_peak_9
1	20237	21696	1460	20626	80	15.6821	2.81152	13.0887	ATAC_seq_SE_crwn1_2C_peak_10
1	22225	22541	317	22402	52	6.98259	2.17213	5.45236	ATAC_seq_SE_crwn1_2C_peak_11
1	22662	22813	152	22748	70	14.5311	2.88618	12.1014	ATAC_seq_SE_crwn1_2C_peak_12
1	22983	23158	176	23010	42	3.64636	1.74301	2.49969	ATAC_seq_SE_crwn1_2C_peak_13
1	33079	33914	836	33445	78	19.5617	3.33615	16.4294	ATAC_seq_SE_crwn1_2C_peak_14
1	37781	38702	922	38154	90	25.7451	3.75103	21.7932	ATAC_seq_SE_crwn1_2C_peak_15
1	44513	44612	100	44566	52	6.44513	2.08744	4.97818	ATAC_seq_SE_crwn1_2C_peak_16
1	44916	45119	204	44983	76	15.7356	2.90237	13.1365	ATAC_seq_SE_crwn1_2C_peak_17
1	46861	46970	110	46925	72	9.93958	2.27273	8.07984	ATAC_seq_SE_crwn1_2C_peak_18
1	47081	47240	160	47223	54	3.91119	1.67428	2.73121	ATAC_seq_SE_crwn1_2C_peak_19
1	49257	49477	221	49411	62	5.83657	1.87723	4.43279	ATAC_seq_SE_crwn1_2C_peak_20
1	49617	49730	114	49648	55	4.02564	1.6837	2.83427	ATAC_seq_SE_crwn1_2C_peak_21
1	49836	50212	377	49910	84	14.1076	2.56488	11.7349	ATAC_seq_SE_crwn1_2C_peak_22
1	51144	51559	416	51445	98	19.6391	2.89643	16.4985	ATAC_seq_SE_crwn1_2C_peak_23
1	51717	52094	378	51884	70	7.65859	2.0251	6.05165	ATAC_seq_SE_crwn1_2C_peak_24
1	55309	55708	400	55489	91	14.5104	2.5034	12.0827	ATAC_seq_SE_crwn1_2C_peak_25
1	56659	56973	315	56690	72	7.68317	2.00715	6.07396	ATAC_seq_SE_crwn1_2C_peak_26
1	57079	57238	160	57139	97	17.7073	2.72601	14.8379	ATAC_seq_SE_crwn1_2C_peak_27
1	57365	57573	209	57410	76	9.12392	2.12884	7.35822	ATAC_seq_SE_crwn1_2C_peak_28
1	62048	62148	101	62089	70	5.62952	1.78213	4.25176	ATAC_seq_SE_crwn1_2C_peak_29
1	62485	62630	146	62536	63	4.16158	1.64524	2.95018	ATAC_seq_SE_crwn1_2C_peak_30
1	64214	64359	146	64294	75	5.52194	1.73437	4.1542	ATAC_seq_SE_crwn1_2C_peak_31
1	67567	67827	261	67732	80	10.2114	2.20228	8.31663	ATAC_seq_SE_crwn1_2C_peak_32
1	67936	68160	225	67990	72	7.61253	1.9989	6.0099	ATAC_seq_SE_crwn1_2C_peak_33
1	68276	68971	696	68875	96	17.5236	2.72395	14.6836	ATAC_seq_SE_crwn1_2C_peak_34
1	72181	72383	203	72324	56	3.33993	1.57285	2.23167	ATAC_seq_SE_crwn1_2C_peak_35
1	73938	74042	105	73972	65	7.6149	2.07678	6.012	ATAC_seq_SE_crwn1_2C_peak_36
1	74387	74505	119	74445	54	4.31233	1.73556	3.0862	ATAC_seq_SE_crwn1_2C_peak_37
1	74627	74904	278	74710	75	11.1354	2.37056	9.13151	ATAC_seq_SE_crwn1_2C_peak_38
1	74982	75084	103	75042	65	7.36439	2.04461	5.79177	ATAC_seq_SE_crwn1_2C_peak_39
1	75359	75462	104	75445	58	5.05165	1.8076	3.74125	ATAC_seq_SE_crwn1_2C_peak_40
1	77575	77870	296	77656	73	8.88695	2.13626	7.14357	ATAC_seq_SE_crwn1_2C_peak_41
1	81729	82134	406	81891	61	6.62685	1.99421	5.13644	ATAC_seq_SE_crwn1_2C_peak_42
1	83056	83659	604	83484	67	9.27662	2.26214	7.4885	ATAC_seq_SE_crwn1_2C_peak_43
1	86551	86779	229	86585	54	4.72359	1.79797	3.45112	ATAC_seq_SE_crwn1_2C_peak_44
1	88440	88973	534	88681	69	12.8695	2.6892	10.6481	ATAC_seq_SE_crwn1_2C_peak_45
1	91249	91388	140	91327	60	8.46897	2.26177	6.77232	ATAC_seq_SE_crwn1_2C_peak_46
1	95414	96032	619	95746	89	19.9485	3.10559	16.7544	ATAC_seq_SE_crwn1_2C_peak_47
1	99203	99897	695	99307	92	18.2331	2.86242	15.2951	ATAC_seq_SE_crwn1_2C_peak_48
1	101880	102004	125	101954	67	7.69037	2.06248	6.08052	ATAC_seq_SE_crwn1_2C_peak_49
1	106319	106436	118	106414	61	5.23783	1.806	3.90348	ATAC_seq_SE_crwn1_2C_peak_50
1	107507	107957	451	107904	79	9.46628	2.13333	7.66009	ATAC_seq_SE_crwn1_2C_peak_51
1	108195	108351	157	108287	86	11.7485	2.29189	9.6737	ATAC_seq_SE_crwn1_2C_peak_52
1	108882	109109	228	108937	77	8.43987	2.04242	6.74596	ATAC_seq_SE_crwn1_2C_peak_53
1	111897	111999	103	111936	77	7.78641	1.97069	6.1678	ATAC_seq_SE_crwn1_2C_peak_54
1	112287	112531	245	112459	89	11.9938	2.28137	9.8837	ATAC_seq_SE_crwn1_2C_peak_55
1	112625	112927	303	112847	84	11.118	2.25106	9.11569	ATAC_seq_SE_crwn1_2C_peak_56
1	116034	116345	312	116297	80	7.38101	1.90141	5.80694	ATAC_seq_SE_crwn1_2C_peak_57
1	116559	116690	132	116615	68	4.13069	1.61064	2.92888	ATAC_seq_SE_crwn1_2C_peak_58
1	116804	117050	247	116864	77	6.49718	1.82927	5.01877	ATAC_seq_SE_crwn1_2C_peak_59
1	120422	121097	676	120758	111	23.8023	3.0576	20.103	ATAC_seq_SE_crwn1_2C_peak_60
1	121254	121420	167	121360	55	3.78338	1.64706	2.62278	ATAC_seq_SE_crwn1_2C_peak_61
1	128286	128892	607	128519	55	6.64537	2.07407	5.15319	ATAC_seq_SE_crwn1_2C_peak_62
1	130465	131463	999	131230	86	20.0765	3.18915	16.8689	ATAC_seq_SE_crwn1_2C_peak_63
1	131555	131831	277	131763	57	7.0508	2.10526	5.51418	ATAC_seq_SE_crwn1_2C_peak_64
1	135790	136164	375	135865	74	13.5637	2.67666	11.2598	ATAC_seq_SE_crwn1_2C_peak_65
1	137962	138064	103	138041	49	4.74958	1.85598	3.47458	ATAC_seq_SE_crwn1_2C_peak_66
1	138188	138422	235	138351	71	12.613	2.61628	10.4294	ATAC_seq_SE_crwn1_2C_peak_67
1	139861	140642	782	140427	72	12.0132	2.52333	9.90125	ATAC_seq_SE_crwn1_2C_peak_68
1	141889	142057	169	141937	61	7.17061	2.06805	5.62298	ATAC_seq_SE_crwn1_2C_peak_69
1	143385	143557	173	143460	63	7.92178	2.14262	6.29067	ATAC_seq_SE_crwn1_2C_peak_70
1	145771	145942	172	145859	70	11.0559	2.43902	9.05956	ATAC_seq_SE_crwn1_2C_peak_71
1	146069	146464	396	146374	72	12.388	2.56952	10.2273	ATAC_seq_SE_crwn1_2C_peak_72
1	149162	149425	264	149320	62	11.3058	2.625	9.28477	ATAC_seq_SE_crwn1_2C_peak_73
1	150199	150349	151	150295	55	7.56802	2.21256	5.97558	ATAC_seq_SE_crwn1_2C_peak_74
1	155480	155580	101	155497	57	5.10662	1.82505	3.78444	ATAC_seq_SE_crwn1_2C_peak_75
1	155914	156015	102	155957	69	8.91714	2.18955	7.17087	ATAC_seq_SE_crwn1_2C_peak_76
1	156257	157233	977	156593	105	25.0067	3.28479	21.1621	ATAC_seq_SE_crwn1_2C_peak_77
1	158907	159225	319	159061	85	11.8802	2.31743	9.78164	ATAC_seq_SE_crwn1_2C_peak_78
1	159364	159720	357	159482	84	11.4999	2.29049	9.44978	ATAC_seq_SE_crwn1_2C_peak_79
1	159825	159989	165	159946	58	3.71382	1.61555	2.5603	ATAC_seq_SE_crwn1_2C_peak_80
1	162727	163437	711	163369	76	12.0317	2.45928	9.91788	ATAC_seq_SE_crwn1_2C_peak_81
1	167894	168571	678	167951	70	13.4796	2.74768	11.1841	ATAC_seq_SE_crwn1_2C_peak_82
1	171340	171617	278	171565	66	8.83958	2.22075	7.10062	ATAC_seq_SE_crwn1_2C_peak_83
1	172914	173038	125	172952	53	3.97461	1.69226	2.78829	ATAC_seq_SE_crwn1_2C_peak_84
1	173232	173742	511	173326	95	21.2162	3.11284	17.845	ATAC_seq_SE_crwn1_2C_peak_85
1	176903	177237	335	177039	70	7.10776	1.95916	5.56593	ATAC_seq_SE_crwn1_2C_peak_86
1	179847	179980	134	179939	64	3.77147	1.58653	2.61205	ATAC_seq_SE_crwn1_2C_peak_87
1	182284	182852	569	182421	91	11.5465	2.21633	9.49187	ATAC_seq_SE_crwn1_2C_peak_88
1	183139	183694	556	183506	80	8.57204	2.02753	6.86577	ATAC_seq_SE_crwn1_2C_peak_89
1	184265	185048	784	184863	80	10.301	2.21191	8.39767	ATAC_seq_SE_crwn1_2C_peak_90
1	186903	187218	316	187007	77	9.45263	2.1541	7.64774	ATAC_seq_SE_crwn1_2C_peak_91
1	189933	190554	622	190402	68	9.99581	2.33819	8.1307	ATAC_seq_SE_crwn1_2C_peak_92
1	192429	192615	187	192465	47	3.67595	1.69671	2.5263	ATAC_seq_SE_crwn1_2C_peak_93
1	194309	194454	146	194393	79	10.9585	2.29555	8.97169	ATAC_seq_SE_crwn1_2C_peak_94
1	194553	194660	108	194620	72	7.79259	2.01992	6.1734	ATAC_seq_SE_crwn1_2C_peak_95
1	194747	195237	491	194828	70	6.78861	1.921	5.28306	ATAC_seq_SE_crwn1_2C_peak_96
1	195374	195769	396	195540	77	9.9756	2.21214	8.11247	ATAC_seq_SE_crwn1_2C_peak_97
1	198311	199123	813	198596	93	14.4615	2.47173	12.0389	ATAC_seq_SE_crwn1_2C_peak_98
1	199421	199839	419	199539	96	15.6046	2.5406	13.0346	ATAC_seq_SE_crwn1_2C_peak_99
1	201617	201803	187	201729	73	7.84062	2.01525	6.21708	ATAC_seq_SE_crwn1_2C_peak_100
1	201924	202080	157	202018	69	5.81258	1.81206	4.41103	ATAC_seq_SE_crwn1_2C_peak_101
1	206373	206555	183	206419	76	9.21909	2.13948	7.43651	ATAC_seq_SE_crwn1_2C_peak_102
1	206677	207434	758	206976	101	21.1045	2.98507	17.7446	ATAC_seq_SE_crwn1_2C_peak_103
1	207531	208056	526	207782	86	14.6545	2.5916	12.1979	ATAC_seq_SE_crwn1_2C_peak_104
1	210530	210803	274	210706	65	7.5541	2.06897	5.96405	ATAC_seq_SE_crwn1_2C_peak_105
1	212815	212924	110	212859	53	7.08857	2.17216	5.5486	ATAC_seq_SE_crwn1_2C_peak_106
1	218926	219045	120	219016	57	5.76564	1.91989	4.36847	ATAC_seq_SE_crwn1_2C_peak_107
1	219398	219545	148	219468	70	9.86375	2.2918	8.0112	ATAC_seq_SE_crwn1_2C_peak_108
1	219640	219889	250	219817	64	7.07313	2.01863	5.53456	ATAC_seq_SE_crwn1_2C_peak_109
1	220012	220419	408	220155	94	18.2123	2.82486	15.2803	ATAC_seq_SE_crwn1_2C_peak_110
1	224935	225279	345	225125	85	9.10675	2.03647	7.34268	ATAC_seq_SE_crwn1_2C_peak_111
1	225416	225733	318	225500	90	11.674	2.23917	9.60683	ATAC_seq_SE_crwn1_2C_peak_112
1	227232	229004	1773	228345	99	14.2734	2.38095	11.8704	ATAC_seq_SE_crwn1_2C_peak_113
1	232593	232812	220	232675	75	10.7589	2.32701	8.80186	ATAC_seq_SE_crwn1_2C_peak_114
1	237555	238234	680	237786	83	21.3831	3.42438	17.9956	ATAC_seq_SE_crwn1_2C_peak_115
1	239330	240039	710	239837	69	15.1379	2.99311	12.6164	ATAC_seq_SE_crwn1_2C_peak_116
1	245930	246214	285	246085	55	8.76095	2.39449	7.02918	ATAC_seq_SE_crwn1_2C_peak_117
1	248353	249080	728	248989	65	13.1836	2.82208	10.9182	ATAC_seq_SE_crwn1_2C_peak_118
1	254584	254819	236	254679	74	17.7169	3.20691	14.8379	ATAC_seq_SE_crwn1_2C_peak_119
1	255099	255364	266	255242	49	6.45952	2.13794	4.98445	ATAC_seq_SE_crwn1_2C_peak_120
1	262027	262941	915	262865	79	16.2536	2.8996	13.5832	ATAC_seq_SE_crwn1_2C_peak_121
1	266303	266436	134	266398	76	7.80962	1.98249	6.18883	ATAC_seq_SE_crwn1_2C_peak_122
1	267981	268614	634	268060	88	14.3293	2.52769	11.9204	ATAC_seq_SE_crwn1_2C_peak_123
1	269338	270244	907	269968	81	10.5186	2.22343	8.58464	ATAC_seq_SE_crwn1_2C_peak_124
1	270486	270960	475	270904	78	9.07492	2.10162	7.31376	ATAC_seq_SE_crwn1_2C_peak_125
1	274663	275051	389	274847	71	13.1439	2.68356	10.8949	ATAC_seq_SE_crwn1_2C_peak_126
1	275237	275403	167	275315	53	7.31086	2.20678	5.74326	ATAC_seq_SE_crwn1_2C_peak_127
1	278204	278371	168	278346	41	3.86121	1.79587	2.68609	ATAC_seq_SE_crwn1_2C_peak_128
1	283980	284149	170	284047	44	4.76837	1.92414	3.4849	ATAC_seq_SE_crwn1_2C_peak_129
1	284256	284514	259	284339	75	18.25	3.24967	15.2951	ATAC_seq_SE_crwn1_2C_peak_130
1	290706	291763	1058	291162	74	15.6255	2.93427	13.0526	ATAC_seq_SE_crwn1_2C_peak_131
1	292890	293431	542	293039	78	15.9464	2.88426	13.3253	ATAC_seq_SE_crwn1_2C_peak_132
1	295017	295215	199	295122	68	8.74515	2.18147	7.02283	ATAC_seq_SE_crwn1_2C_peak_133
1	298055	298745	691	298139	74	10.0006	2.25293	8.13503	ATAC_seq_SE_crwn1_2C_peak_134
1	300927	301129	203	301081	54	4.16336	1.71286	2.95178	ATAC_seq_SE_crwn1_2C_peak_135
1	302392	303622	1231	302583	93	17.7706	2.79762	14.8854	ATAC_seq_SE_crwn1_2C_peak_136
1	306238	306442	205	306269	64	6.27561	1.91514	4.82455	ATAC_seq_SE_crwn1_2C_peak_137
1	309073	309867	795	309320	80	17.9871	3.08571	15.0793	ATAC_seq_SE_crwn1_2C_peak_138
1	310050	310320	271	310138	64	10.9455	2.53313	8.95998	ATAC_seq_SE_crwn1_2C_peak_139
1	312762	312951	190	312932	42	3.5029	1.71588	2.37767	ATAC_seq_SE_crwn1_2C_peak_140
1	315697	316200	504	316116	82	22.135	3.54898	18.6303	ATAC_seq_SE_crwn1_2C_peak_141
1	319460	319619	160	319552	42	4.15425	1.83863	2.94358	ATAC_seq_SE_crwn1_2C_peak_142
1	319820	319989	170	319860	47	5.75715	2.05242	4.36077	ATAC_seq_SE_crwn1_2C_peak_143
1	322656	323062	407	322935	64	12.7108	2.77932	10.5054	ATAC_seq_SE_crwn1_2C_peak_144
1	324642	325568	927	325015	79	20.4378	3.4207	17.1692	ATAC_seq_SE_crwn1_2C_peak_145
1	330111	330950	840	330860	58	10.0144	2.52277	8.13848	ATAC_seq_SE_crwn1_2C_peak_146
1	337652	338331	680	338221	84	23.2923	3.63449	19.6365	ATAC_seq_SE_crwn1_2C_peak_147
1	342028	342560	533	342369	79	15.5227	2.81294	12.9615	ATAC_seq_SE_crwn1_2C_peak_148
1	342891	343004	114	342970	50	4.68444	1.83387	3.41574	ATAC_seq_SE_crwn1_2C_peak_149
1	344358	344539	182	344476	62	9.45123	2.36486	7.64641	ATAC_seq_SE_crwn1_2C_peak_150
1	344620	345264	645	344687	61	9.14456	2.33962	7.37696	ATAC_seq_SE_crwn1_2C_peak_151
1	345365	345508	144	345492	42	3.28119	1.6738	2.18587	ATAC_seq_SE_crwn1_2C_peak_152
1	345600	345822	223	345648	60	9.29276	2.37817	7.50308	ATAC_seq_SE_crwn1_2C_peak_153
1	352321	352463	143	352413	39	3.1887	1.68705	2.10317	ATAC_seq_SE_crwn1_2C_peak_154
1	352788	352893	106	352847	47	5.61883	2.02874	4.24203	ATAC_seq_SE_crwn1_2C_peak_155
1	354804	355346	543	354916	53	6.9273	2.14712	5.40231	ATAC_seq_SE_crwn1_2C_peak_156
1	356326	356478	153	356331	40	2.77343	1.59347	1.74701	ATAC_seq_SE_crwn1_2C_peak_157
1	356556	357052	497	356964	83	20.2285	3.28253	17.0043	ATAC_seq_SE_crwn1_2C_peak_158
1	357141	357451	311	357225	51	6.14228	2.05452	4.70341	ATAC_seq_SE_crwn1_2C_peak_159
1	358966	359132	167	359049	55	6.29872	2.02239	4.84546	ATAC_seq_SE_crwn1_2C_peak_160
1	363094	363349	256	363175	67	9.03659	2.2317	7.27908	ATAC_seq_SE_crwn1_2C_peak_161
1	363454	364574	1121	364204	91	17.9041	2.84653	15.0046	ATAC_seq_SE_crwn1_2C_peak_162
1	364699	364945	247	364796	67	7.37571	2.02321	5.8021	ATAC_seq_SE_crwn1_2C_peak_163
1	367986	368506	521	368055	84	10.4978	2.18734	8.56584	ATAC_seq_SE_crwn1_2C_peak_164
1	369400	369524	125	369480	59	4.37407	1.70309	3.14188	ATAC_seq_SE_crwn1_2C_peak_165
1	369644	369878	235	369680	61	5.20692	1.8018	3.87541	ATAC_seq_SE_crwn1_2C_peak_166
1	372082	372337	256	372269	54	4.8215	1.81279	3.533	ATAC_seq_SE_crwn1_2C_peak_167
1	372645	372748	104	372692	65	9.05028	2.2626	7.29144	ATAC_seq_SE_crwn1_2C_peak_168
1	372990	373135	146	373072	54	5.95148	1.98341	4.53705	ATAC_seq_SE_crwn1_2C_peak_169
1	373228	373741	514	373300	69	12.658	2.6616	10.4698	ATAC_seq_SE_crwn1_2C_peak_170
1	386633	386764	132	386711	48	6.10413	2.09518	4.66877	ATAC_seq_SE_crwn1_2C_peak_171
1	386843	387706	864	387197	60	10.8858	2.60828	8.90615	ATAC_seq_SE_crwn1_2C_peak_172
1	389622	389894	273	389805	73	14.0338	2.75503	11.669	ATAC_seq_SE_crwn1_2C_peak_173
1	392209	392321	113	392267	60	7.65854	2.14864	6.05163	ATAC_seq_SE_crwn1_2C_peak_174
1	392409	393054	646	392958	77	15.8759	2.89747	13.262	ATAC_seq_SE_crwn1_2C_peak_175
1	395106	395911	806	395567	86	20.2388	3.20796	17.0134	ATAC_seq_SE_crwn1_2C_peak_176
1	399769	400139	371	399809	54	5.35447	1.89329	4.00902	ATAC_seq_SE_crwn1_2C_peak_177
1	401141	401241	101	401187	52	6.38778	2.07843	4.92615	ATAC_seq_SE_crwn1_2C_peak_178
1	401782	402463	682	402011	73	15.2265	2.90652	12.6957	ATAC_seq_SE_crwn1_2C_peak_179
1	404391	404632	242	404482	60	7.55563	2.13436	5.96542	ATAC_seq_SE_crwn1_2C_peak_180
1	408357	408813	457	408593	71	11.537	2.4819	9.48337	ATAC_seq_SE_crwn1_2C_peak_181
1	410243	411001	759	410708	77	12.1176	2.4536	9.99505	ATAC_seq_SE_crwn1_2C_peak_182
1	411265	411906	642	411648	64	7.47852	2.07138	5.89548	ATAC_seq_SE_crwn1_2C_peak_183
1	414579	415092	514	414863	92	18.3102	2.87037	15.3488	ATAC_seq_SE_crwn1_2C_peak_184
1	418135	418803	669	418596	74	15.3225	2.89575	12.7821	ATAC_seq_SE_crwn1_2C_peak_185
1	420056	420384	329	420304	58	10.0144	2.52277	8.13848	ATAC_seq_SE_crwn1_2C_peak_186
1	420481	420632	152	420534	47	5.75715	2.05242	4.36077	ATAC_seq_SE_crwn1_2C_peak_187
1	424468	424949	482	424861	76	18.7887	3.29242	15.7571	ATAC_seq_SE_crwn1_2C_peak_188
1	426278	427120	843	426612	79	20.4378	3.4207	17.1692	ATAC_seq_SE_crwn1_2C_peak_189
1	430774	431347	574	431096	57	9.18143	2.41868	7.4024	ATAC_seq_SE_crwn1_2C_peak_190
1	434155	434412	258	434288	71	16.1519	3.07863	13.4924	ATAC_seq_SE_crwn1_2C_peak_191
1	434563	434841	279	434633	53	7.96253	2.30897	6.32031	ATAC_seq_SE_crwn1_2C_peak_192
1	436894	437159	266	437075	62	11.7849	2.6938	9.69583	ATAC_seq_SE_crwn1_2C_peak_193
1	439860	440203	344	439939	57	9.58929	2.48001	7.76309	ATAC_seq_SE_crwn1_2C_peak_194
1	440555	440655	101	440637	45	5.08912	1.9669	3.76854	ATAC_seq_SE_crwn1_2C_peak_195
1	442768	443055	288	442949	48	5.63618	2.01646	4.25774	ATAC_seq_SE_crwn1_2C_peak_196
1	446212	446349	138	446287	52	5.92576	2.00606	4.51374	ATAC_seq_SE_crwn1_2C_peak_197
1	446440	446707	268	446617	63	9.91237	2.41055	8.05527	ATAC_seq_SE_crwn1_2C_peak_198
1	447931	448342	412	448073	59	7.28429	2.11045	5.71918	ATAC_seq_SE_crwn1_2C_peak_199
1	450376	450616	241	450403	61	7.60795	2.12766	6.00566	ATAC_seq_SE_crwn1_2C_peak_200
1	452574	453408	835	453062	89	21.8099	3.31492	18.3596	ATAC_seq_SE_crwn1_2C_peak_201
1	455276	455742	467	455651	67	10.2838	2.391	8.38197	ATAC_seq_SE_crwn1_2C_peak_202
1	458838	459238	401	459107	67	10.4414	2.41135	8.51973	ATAC_seq_SE_crwn1_2C_peak_203
1	461595	462088	494	461699	82	18.5364	3.10396	15.5525	ATAC_seq_SE_crwn1_2C_peak_204
1	463562	463856	295	463785	63	8.77036	2.2559	7.03774	ATAC_seq_SE_crwn1_2C_peak_205
1	467796	467921	126	467851	61	4.82592	1.74993	3.53699	ATAC_seq_SE_crwn1_2C_peak_206
1	468776	469048	273	468979	71	7.88546	2.04139	6.25761	ATAC_seq_SE_crwn1_2C_peak_207
1	469171	469823	653	469371	96	17.8262	2.75334	14.9352	ATAC_seq_SE_crwn1_2C_peak_208
1	471425	471747	323	471568	84	11.6922	2.31041	9.62307	ATAC_seq_SE_crwn1_2C_peak_209
1	471833	472301	469	471914	84	11.1935	2.25884	9.18387	ATAC_seq_SE_crwn1_2C_peak_210
1	476313	476722	410	476650	67	8.51844	2.1663	6.81715	ATAC_seq_SE_crwn1_2C_peak_211
1	476955	477090	136	477011	54	4.97765	1.83639	3.67437	ATAC_seq_SE_crwn1_2C_peak_212
1	478844	479006	163	478920	56	5.52098	1.89558	4.15334	ATAC_seq_SE_crwn1_2C_peak_213
1	480735	480848	114	480781	62	6.52233	1.96875	5.04159	ATAC_seq_SE_crwn1_2C_peak_214
1	483284	483542	259	483488	70	9.08379	2.19678	7.32176	ATAC_seq_SE_crwn1_2C_peak_215
1	483812	484093	282	483927	80	11.9253	2.38797	9.82206	ATAC_seq_SE_crwn1_2C_peak_216
1	485641	485811	171	485751	63	5.86104	1.8708	4.45503	ATAC_seq_SE_crwn1_2C_peak_217
1	488357	489087	731	488849	86	13.8687	2.50937	11.5208	ATAC_seq_SE_crwn1_2C_peak_218
1	490670	490860	191	490727	65	7.91489	2.11538	6.28437	ATAC_seq_SE_crwn1_2C_peak_219
1	492696	492837	142	492771	53	4.97186	1.84615	3.66916	ATAC_seq_SE_crwn1_2C_peak_220
1	492984	493154	171	493074	77	14.3925	2.71872	11.9771	ATAC_seq_SE_crwn1_2C_peak_221
1	493252	493592	341	493361	82	17.27	2.95479	14.4565	ATAC_seq_SE_crwn1_2C_peak_222
1	498495	498676	182	498582	67	14.1483	2.90759	11.7577	ATAC_seq_SE_crwn1_2C_peak_223
1	498789	499163	375	498893	101	33.8997	4.36139	29.3631	ATAC_seq_SE_crwn1_2C_peak_224
1	501479	501768	290	501686	66	13.6078	2.85714	11.2994	ATAC_seq_SE_crwn1_2C_peak_225
1	501926	502242	317	502059	45	5.02635	1.95578	3.71838	ATAC_seq_SE_crwn1_2C_peak_226
1	504146	504344	199	504207	46	5.41877	2.00966	4.0607	ATAC_seq_SE_crwn1_2C_peak_227
1	505230	505357	128	505324	48	6.10413	2.09518	4.66877	ATAC_seq_SE_crwn1_2C_peak_228
1	505722	505996	275	505746	55	8.76095	2.39449	7.02918	ATAC_seq_SE_crwn1_2C_peak_229
1	511271	511380	110	511307	55	7.4931	2.20126	5.90865	ATAC_seq_SE_crwn1_2C_peak_230
1	515295	515747	453	515648	72	9.94553	2.27344	8.08533	ATAC_seq_SE_crwn1_2C_peak_231
1	516395	516707	313	516486	68	8.90171	2.20096	7.15688	ATAC_seq_SE_crwn1_2C_peak_232
1	516802	517078	277	516896	86	15.6076	2.69267	13.0372	ATAC_seq_SE_crwn1_2C_peak_233
1	517567	517775	209	517641	61	5.34327	1.82032	3.99886	ATAC_seq_SE_crwn1_2C_peak_234
1	518012	518319	308	518183	79	11.5245	2.3578	9.4719	ATAC_seq_SE_crwn1_2C_peak_235
1	521717	522206	490	522034	88	24.4511	3.65503	20.6674	ATAC_seq_SE_crwn1_2C_peak_236
1	537470	537922	453	537606	73	17.1894	3.16415	14.3849	ATAC_seq_SE_crwn1_2C_peak_237
1	540043	540201	159	540183	39	3.30411	1.71035	2.19957	ATAC_seq_SE_crwn1_2C_peak_238
1	552511	553299	789	552788	79	15.1576	2.77008	12.6342	ATAC_seq_SE_crwn1_2C_peak_239
1	553406	553520	115	553464	60	7.01395	2.05942	5.48082	ATAC_seq_SE_crwn1_2C_peak_240
1	553696	553855	160	553767	57	5.77891	1.9218	4.38049	ATAC_seq_SE_crwn1_2C_peak_241
1	556048	556178	131	556130	64	4.01882	1.61974	2.82814	ATAC_seq_SE_crwn1_2C_peak_242
1	556316	556448	133	556431	70	5.3028	1.74276	3.96226	ATAC_seq_SE_crwn1_2C_peak_243
1	556578	556783	206	556732	77	7.19351	1.90569	5.63801	ATAC_seq_SE_crwn1_2C_peak_244
1	557006	557220	215	557089	80	8.10477	1.97802	6.44941	ATAC_seq_SE_crwn1_2C_peak_245
1	559570	560236	667	560160	89	10.1507	2.10231	8.26174	ATAC_seq_SE_crwn1_2C_peak_246
1	560362	560505	144	560372	64	3.21269	1.51022	2.12465	ATAC_seq_SE_crwn1_2C_peak_247
1	560636	560783	148	560705	76	5.61328	1.73815	4.23698	ATAC_seq_SE_crwn1_2C_peak_248
1	564556	564716	161	564652	84	5.33229	1.66145	3.98887	ATAC_seq_SE_crwn1_2C_peak_249
1	565377	565627	251	565558	84	5.85866	1.71579	4.45279	ATAC_seq_SE_crwn1_2C_peak_250
1	565800	565982	183	565946	84	5.94684	1.72484	4.5328	ATAC_seq_SE_crwn1_2C_peak_251
1	566769	566930	162	566839	101	10.0124	1.99102	8.13848	ATAC_seq_SE_crwn1_2C_peak_252
1	567106	567565	460	567287	93	7.01697	1.77727	5.48354	ATAC_seq_SE_crwn1_2C_peak_253
1	571009	571147	139	571042	71	3.50291	1.51611	2.37768	ATAC_seq_SE_crwn1_2C_peak_254
1	571359	571469	111	571416	80	5.66331	1.71865	4.28239	ATAC_seq_SE_crwn1_2C_peak_255
1	572052	572311	260	572238	69	4.1434	1.60661	2.94038	ATAC_seq_SE_crwn1_2C_peak_256
1	574904	575014	111	574976	68	7.88168	2.07456	6.2542	ATAC_seq_SE_crwn1_2C_peak_257
1	575122	575279	158	575191	94	18.9204	2.89634	15.8752	ATAC_seq_SE_crwn1_2C_peak_258
1	575458	576269	812	575686	108	26.2816	3.34458	22.2683	ATAC_seq_SE_crwn1_2C_peak_259
1	580436	580683	248	580532	64	10.0265	2.4083	8.14943	ATAC_seq_SE_crwn1_2C_peak_260
1	581947	582174	228	582120	72	16.6677	3.12139	13.9363	ATAC_seq_SE_crwn1_2C_peak_261
1	582335	582569	235	582492	51	7.19502	2.22345	5.63801	ATAC_seq_SE_crwn1_2C_peak_262
1	583723	584288	566	583925	79	20.4378	3.4207	17.1692	ATAC_seq_SE_crwn1_2C_peak_263
1	590873	591823	951	591042	62	11.7849	2.6938	9.69583	ATAC_seq_SE_crwn1_2C_peak_264
1	593067	593727	661	593509	69	15.1379	2.99311	12.6164	ATAC_seq_SE_crwn1_2C_peak_265
1	593842	594552	711	594416	47	5.35391	1.98347	4.0085	ATAC_seq_SE_crwn1_2C_peak_266
1	598643	599174	532	598856	66	13.6628	2.86484	11.3356	ATAC_seq_SE_crwn1_2C_peak_267
1	602070	602731	662	602430	75	16.9673	3.08191	14.2041	ATAC_seq_SE_crwn1_2C_peak_268
1	607198	608163	966	607502	70	14.798	2.92181	12.3263	ATAC_seq_SE_crwn1_2C_peak_269
1	609416	609559	144	609463	54	7.67425	2.24581	6.06582	ATAC_seq_SE_crwn1_2C_peak_270
1	614719	614825	107	614768	51	5.64689	1.97568	4.26744	ATAC_seq_SE_crwn1_2C_peak_271
1	616200	616314	115	616232	60	6.73679	2.02121	5.23605	ATAC_seq_SE_crwn1_2C_peak_272
1	616437	617102	666	616678	86	15.8038	2.71366	13.1976	ATAC_seq_SE_crwn1_2C_peak_273
1	620115	620224	110	620192	64	6.39405	1.9305	4.9319	ATAC_seq_SE_crwn1_2C_peak_274
1	620521	620664	144	620617	72	8.93141	2.15339	7.18383	ATAC_seq_SE_crwn1_2C_peak_275
1	621098	621528	431	621438	86	13.4234	2.46319	11.1336	ATAC_seq_SE_crwn1_2C_peak_276
1	622958	623168	211	623093	68	8.33259	2.13029	6.65614	ATAC_seq_SE_crwn1_2C_peak_277
1	625684	625965	282	625739	68	9.46993	2.27198	7.6634	ATAC_seq_SE_crwn1_2C_peak_278
1	626659	626789	131	626703	69	12.0146	2.57827	9.90244	ATAC_seq_SE_crwn1_2C_peak_279
1	629885	630074	190	630018	46	4.13421	1.78639	2.93203	ATAC_seq_SE_crwn1_2C_peak_280
1	630186	630465	280	630246	69	12.2756	2.61194	10.1262	ATAC_seq_SE_crwn1_2C_peak_281
1	634342	634444	103	634355	45	4.09739	1.79128	2.89889	ATAC_seq_SE_crwn1_2C_peak_282
1	634581	634764	184	634672	51	6.14738	2.05534	4.70802	ATAC_seq_SE_crwn1_2C_peak_283
1	634845	635346	502	634990	61	10.4108	2.51828	8.49686	ATAC_seq_SE_crwn1_2C_peak_284
1	638671	638788	118	638731	60	9.10558	2.35158	7.34165	ATAC_seq_SE_crwn1_2C_peak_285
1	641436	641545	110	641467	63	9.91901	2.41145	8.06128	ATAC_seq_SE_crwn1_2C_peak_286
1	641988	642105	118	642058	57	7.72695	2.20365	6.11366	ATAC_seq_SE_crwn1_2C_peak_287
1	642342	642598	257	642433	64	10.6328	2.49042	8.68786	ATAC_seq_SE_crwn1_2C_peak_288
1	642683	643007	325	642730	61	9.63099	2.40777	7.80073	ATAC_seq_SE_crwn1_2C_peak_289
1	644323	645188	866	644707	71	15.4844	2.98879	12.9271	ATAC_seq_SE_crwn1_2C_peak_290
1	645277	645445	169	645294	44	4.43149	1.86335	3.1937	ATAC_seq_SE_crwn1_2C_peak_291
1	652123	653852	1730	652642	79	18.9559	3.23102	15.9065	ATAC_seq_SE_crwn1_2C_peak_292
1	655372	655492	121	655452	55	6.33314	2.02752	4.87665	ATAC_seq_SE_crwn1_2C_peak_293
1	662233	662689	457	662596	77	19.333	3.33518	16.2241	ATAC_seq_SE_crwn1_2C_peak_294
1	669795	669975	181	669860	64	12.7108	2.77932	10.5054	ATAC_seq_SE_crwn1_2C_peak_295
1	671238	671437	200	671291	47	5.75715	2.05242	4.36077	ATAC_seq_SE_crwn1_2C_peak_296
1	672693	672896	204	672770	69	15.1379	2.99311	12.6164	ATAC_seq_SE_crwn1_2C_peak_297
1	673096	673436	341	673191	71	16.1519	3.07863	13.4924	ATAC_seq_SE_crwn1_2C_peak_298
1	687403	687512	110	687460	65	13.1836	2.82208	10.9182	ATAC_seq_SE_crwn1_2C_peak_299
1	687643	687897	255	687684	52	7.57485	2.26621	5.97558	ATAC_seq_SE_crwn1_2C_peak_300
1	692565	692739	175	692687	43	4.45668	1.88138	3.20988	ATAC_seq_SE_crwn1_2C_peak_301
1	692834	693054	221	692984	47	5.75715	2.05242	4.36077	ATAC_seq_SE_crwn1_2C_peak_302
1	693181	693421	241	693212	45	5.08912	1.9669	3.76854	ATAC_seq_SE_crwn1_2C_peak_303
1	698554	698748	195	698713	47	5.75715	2.05242	4.36077	ATAC_seq_SE_crwn1_2C_peak_304
1	698903	699041	139	698972	48	6.10413	2.09518	4.66877	ATAC_seq_SE_crwn1_2C_peak_305
1	701093	701656	564	701460	69	13.5086	2.77338	11.2103	ATAC_seq_SE_crwn1_2C_peak_306
1	703754	703887	134	703845	45	2.99671	1.5939	1.93873	ATAC_seq_SE_crwn1_2C_peak_307
1	704172	704305	134	704239	51	4.89598	1.85648	3.60053	ATAC_seq_SE_crwn1_2C_peak_308
1	704604	704707	104	704629	51	5.09558	1.88816	3.77441	ATAC_seq_SE_crwn1_2C_peak_309
1	706458	707522	1065	707065	81	19.5861	3.25655	16.4512	ATAC_seq_SE_crwn1_2C_peak_310
1	711980	712098	119	712012	42	4.15425	1.83863	2.94358	ATAC_seq_SE_crwn1_2C_peak_311
1	727439	727862	424	727503	59	10.4466	2.56553	8.51973	ATAC_seq_SE_crwn1_2C_peak_312
1	728175	728973	799	728315	85	23.6037	3.64252	19.9225	ATAC_seq_SE_crwn1_2C_peak_313
1	729462	729896	435	729782	68	13.9689	2.85833	11.6109	ATAC_seq_SE_crwn1_2C_peak_314
1	737513	737612	100	737521	42	3.79479	1.77101	2.633	ATAC_seq_SE_crwn1_2C_peak_315
1	737983	739778	1796	739497	81	17.0408	2.94964	14.2697	ATAC_seq_SE_crwn1_2C_peak_316
1	743981	744171	191	744115	51	3.47264	1.62856	2.35058	ATAC_seq_SE_crwn1_2C_peak_317
1	744293	744410	118	744352	54	4.11812	1.70596	2.91757	ATAC_seq_SE_crwn1_2C_peak_318
1	748957	749315	359	749143	84	14.1655	2.57108	11.7731	ATAC_seq_SE_crwn1_2C_peak_319
1	752104	752271	168	752151	69	7.97731	2.07469	6.33367	ATAC_seq_SE_crwn1_2C_peak_320
1	754063	754881	819	754223	75	12.7545	2.56065	10.5448	ATAC_seq_SE_crwn1_2C_peak_321
1	756268	756432	165	756307	62	7.19092	2.05815	5.63801	ATAC_seq_SE_crwn1_2C_peak_322
1	760561	761418	858	761210	77	19.333	3.33518	16.2241	ATAC_seq_SE_crwn1_2C_peak_323
1	766771	767336	566	767278	65	9.23011	2.28611	7.44642	ATAC_seq_SE_crwn1_2C_peak_324
1	767432	768219	788	767490	70	11.0828	2.44238	9.08398	ATAC_seq_SE_crwn1_2C_peak_325
1	768989	769187	199	769127	57	5.0039	1.81024	3.6981	ATAC_seq_SE_crwn1_2C_peak_326
1	769522	769640	119	769610	60	5.8835	1.90387	4.47533	ATAC_seq_SE_crwn1_2C_peak_327
1	771387	771486	100	771453	72	9.66963	2.24064	7.83566	ATAC_seq_SE_crwn1_2C_peak_328
1	773072	773432	361	773298	70	12.9909	2.68431	10.7574	ATAC_seq_SE_crwn1_2C_peak_329
1	775385	775550	166	775465	51	6.45463	2.10441	4.98445	ATAC_seq_SE_crwn1_2C_peak_330
1	780079	780586	508	780260	76	18.7887	3.29242	15.7571	ATAC_seq_SE_crwn1_2C_peak_331
1	785468	786155	688	785740	84	14.6669	2.62508	12.209	ATAC_seq_SE_crwn1_2C_peak_332
1	786364	787185	822	786709	94	17.9382	2.79741	15.0353	ATAC_seq_SE_crwn1_2C_peak_333
1	788201	788422	222	788270	80	10.4311	2.22589	8.51507	ATAC_seq_SE_crwn1_2C_peak_334
1	789854	790100	247	789873	62	4.28296	1.66843	3.05967	ATAC_seq_SE_crwn1_2C_peak_335
1	791191	791334	144	791254	70	7.13492	1.96241	5.5906	ATAC_seq_SE_crwn1_2C_peak_336
1	792998	793589	592	793285	77	12.8961	2.5432	10.6721	ATAC_seq_SE_crwn1_2C_peak_337
1	795385	795745	361	795483	60	7.87936	2.17935	6.25207	ATAC_seq_SE_crwn1_2C_peak_338
1	798339	798609	271	798565	60	9.59046	2.42063	7.76413	ATAC_seq_SE_crwn1_2C_peak_339
1	798806	799150	345	799066	78	18.6724	3.22186	15.6734	ATAC_seq_SE_crwn1_2C_peak_340
1	802567	802852	286	802798	56	8.44671	2.32748	6.75213	ATAC_seq_SE_crwn1_2C_peak_341
1	802980	803141	162	803049	60	10.1353	2.49898	8.24784	ATAC_seq_SE_crwn1_2C_peak_342
1	806779	807426	648	807210	70	15.6419	3.03587	13.0526	ATAC_seq_SE_crwn1_2C_peak_343
1	810640	810792	153	810727	44	4.76837	1.92414	3.4849	ATAC_seq_SE_crwn1_2C_peak_344
1	813029	813502	474	813322	81	21.564	3.50622	18.1379	ATAC_seq_SE_crwn1_2C_peak_345
1	819362	819806	445	819441	66	13.6628	2.86484	11.3356	ATAC_seq_SE_crwn1_2C_peak_346
1	824332	824582	251	824501	62	11.7849	2.6938	9.69583	ATAC_seq_SE_crwn1_2C_peak_347
1	826235	826613	379	826527	66	13.6628	2.86484	11.3356	ATAC_seq_SE_crwn1_2C_peak_348
1	830165	830722	558	830514	69	15.1379	2.99311	12.6164	ATAC_seq_SE_crwn1_2C_peak_349
1	835036	835580	545	835444	59	10.4466	2.56553	8.51973	ATAC_seq_SE_crwn1_2C_peak_350
1	835680	835891	212	835721	59	10.4466	2.56553	8.51973	ATAC_seq_SE_crwn1_2C_peak_351
1	844239	844414	176	844354	56	7.5986	2.20077	5.9972	ATAC_seq_SE_crwn1_2C_peak_352
1	845938	846111	174	845959	50	3.33996	1.61443	2.2317	ATAC_seq_SE_crwn1_2C_peak_353
1	847675	847892	218	847877	62	4.82505	1.74178	3.53622	ATAC_seq_SE_crwn1_2C_peak_354
1	849677	849821	145	849745	73	7.2691	1.94942	5.70539	ATAC_seq_SE_crwn1_2C_peak_355
1	849898	850014	117	849952	63	4.44517	1.68332	3.20603	ATAC_seq_SE_crwn1_2C_peak_356
1	850143	850303	161	850219	67	5.41338	1.77871	4.0607	ATAC_seq_SE_crwn1_2C_peak_357
1	850406	850993	588	850696	76	8.21375	2.02738	6.54831	ATAC_seq_SE_crwn1_2C_peak_358
1	851279	851505	227	851459	60	4.26986	1.6809	3.04775	ATAC_seq_SE_crwn1_2C_peak_359
1	851633	852287	655	851703	87	13.4892	2.45604	11.1928	ATAC_seq_SE_crwn1_2C_peak_360
1	853758	853902	145	853807	71	9.11079	2.18712	7.34637	ATAC_seq_SE_crwn1_2C_peak_361
1	854286	854385	100	854344	51	3.43516	1.62246	2.31696	ATAC_seq_SE_crwn1_2C_peak_362
1	859754	859975	222	859945	50	6.82321	2.1807	5.3076	ATAC_seq_SE_crwn1_2C_peak_363
1	860861	861004	144	860944	42	3.24372	1.66667	2.15239	ATAC_seq_SE_crwn1_2C_peak_364
1	864164	864442	279	864296	85	13.8903	2.52644	11.5402	ATAC_seq_SE_crwn1_2C_peak_365
1	864528	864674	147	864601	65	6.4107	1.92252	4.94701	ATAC_seq_SE_crwn1_2C_peak_366
1	864777	864932	156	864852	60	5.07061	1.79201	3.75842	ATAC_seq_SE_crwn1_2C_peak_367
1	865027	865498	472	865239	79	11.7212	2.37954	9.64926	ATAC_seq_SE_crwn1_2C_peak_368
1	865606	865733	128	865679	71	8.96737	2.16998	7.21639	ATAC_seq_SE_crwn1_2C_peak_369
1	867746	867963	218	867868	87	13.719	2.47957	11.3862	ATAC_seq_SE_crwn1_2C_peak_370
1	868104	868434	331	868198	95	16.9806	2.68682	14.216	ATAC_seq_SE_crwn1_2C_peak_371
1	868661	869024	364	868904	67	6.17139	1.87328	4.7299	ATAC_seq_SE_crwn1_2C_peak_372
1	871123	871569	447	871445	78	13.4567	2.59101	11.1634	ATAC_seq_SE_crwn1_2C_peak_373
1	875861	876071	211	875999	68	8.90171	2.20096	7.15688	ATAC_seq_SE_crwn1_2C_peak_374
1	877508	878305	798	877803	88	20.0796	3.14266	16.8717	ATAC_seq_SE_crwn1_2C_peak_375
1	879805	880045	241	879988	57	6.49657	2.02514	5.01817	ATAC_seq_SE_crwn1_2C_peak_376
1	880139	880572	434	880326	72	12.3223	2.5614	10.1681	ATAC_seq_SE_crwn1_2C_peak_377
1	883461	883868	408	883519	60	10.5102	2.55337	8.57706	ATAC_seq_SE_crwn1_2C_peak_378
1	888001	888272	272	888035	52	6.3412	2.07112	4.88397	ATAC_seq_SE_crwn1_2C_peak_379
1	889915	890266	352	890048	68	12.2431	2.62757	10.0982	ATAC_seq_SE_crwn1_2C_peak_380
1	892403	892956	554	892537	66	9.91106	2.35915	8.05418	ATAC_seq_SE_crwn1_2C_peak_381
1	897363	897608	246	897417	72	7.03201	1.93122	5.49716	ATAC_seq_SE_crwn1_2C_peak_382
1	897833	898008	176	897916	72	7.00575	1.92816	5.47336	ATAC_seq_SE_crwn1_2C_peak_383
1	898219	898945	727	898720	91	12.5166	2.30924	10.3428	ATAC_seq_SE_crwn1_2C_peak_384
1	899811	900133	323	899978	89	10.864	2.17129	8.89644	ATAC_seq_SE_crwn1_2C_peak_385
1	900240	900411	172	900318	77	6.87675	1.87095	5.35635	ATAC_seq_SE_crwn1_2C_peak_386
1	902833	903002	170	902952	76	6.47379	1.83421	4.99743	ATAC_seq_SE_crwn1_2C_peak_387
1	903338	903540	203	903457	62	3.56669	1.5699	2.43475	ATAC_seq_SE_crwn1_2C_peak_388
1	903663	903814	152	903723	104	18.7013	2.71318	15.6991	ATAC_seq_SE_crwn1_2C_peak_389
1	903931	904198	268	904152	67	5.70207	1.81479	4.31745	ATAC_seq_SE_crwn1_2C_peak_390
1	907390	907683	294	907632	77	10.7758	2.30156	8.81699	ATAC_seq_SE_crwn1_2C_peak_391
1	909384	909993	610	909632	75	15.0213	2.83582	12.5265	ATAC_seq_SE_crwn1_2C_peak_392
1	910099	910206	108	910172	55	7.12315	2.14559	5.57985	ATAC_seq_SE_crwn1_2C_peak_393
1	911182	911325	144	911269	45	4.26943	1.82178	3.04737	ATAC_seq_SE_crwn1_2C_peak_394
1	917801	918373	573	918234	77	16.4409	2.96691	13.7503	ATAC_seq_SE_crwn1_2C_peak_395
1	921584	921842	259	921661	63	10.5067	2.49221	8.57386	ATAC_seq_SE_crwn1_2C_peak_396
1	921960	922078	119	921999	53	6.99362	2.15741	5.46236	ATAC_seq_SE_crwn1_2C_peak_397
1	922252	922416	165	922365	58	8.93959	2.36378	7.19113	ATAC_seq_SE_crwn1_2C_peak_398
1	929853	930009	157	929915	77	13.5414	2.61833	11.2398	ATAC_seq_SE_crwn1_2C_peak_399
1	930610	930931	322	930882	63	7.55174	2.09356	5.96183	ATAC_seq_SE_crwn1_2C_peak_400
1	931614	932538	925	931727	82	13.9168	2.57604	11.5642	ATAC_seq_SE_crwn1_2C_peak_401
1	933472	933689	218	933636	65	5.59941	1.81868	4.2245	ATAC_seq_SE_crwn1_2C_peak_402
1	936875	937101	227	936911	56	5.74479	1.92828	4.35621	ATAC_seq_SE_crwn1_2C_peak_403
1	937183	937319	137	937261	65	9.65637	2.34209	7.82374	ATAC_seq_SE_crwn1_2C_peak_404
1	937411	937969	559	937744	76	15.718	2.90019	13.1205	ATAC_seq_SE_crwn1_2C_peak_405
1	943364	943515	152	943447	66	13.6628	2.86484	11.3356	ATAC_seq_SE_crwn1_2C_peak_406
1	943624	943889	266	943677	62	11.7849	2.6938	9.69583	ATAC_seq_SE_crwn1_2C_peak_407
1	944553	944666	114	944586	43	4.45668	1.88138	3.20988	ATAC_seq_SE_crwn1_2C_peak_408
1	951791	952264	474	952171	79	20.4378	3.4207	17.1692	ATAC_seq_SE_crwn1_2C_peak_409
1	956633	956795	163	956729	71	12.4556	2.59647	10.2879	ATAC_seq_SE_crwn1_2C_peak_410
1	956909	957394	486	957083	76	14.7853	2.78582	12.3151	ATAC_seq_SE_crwn1_2C_peak_411
1	957944	958358	415	958039	62	9.58734	2.38365	7.76309	ATAC_seq_SE_crwn1_2C_peak_412
1	960907	961076	170	960999	48	5.26672	1.95453	3.92965	ATAC_seq_SE_crwn1_2C_peak_413
1	961248	962027	780	961809	76	17.5812	3.13518	14.7348	ATAC_seq_SE_crwn1_2C_peak_414
1	962110	962233	124	962154	47	5.36833	1.98593	4.02151	ATAC_seq_SE_crwn1_2C_peak_415
1	966559	966903	345	966806	51	7.19502	2.22345	5.63801	ATAC_seq_SE_crwn1_2C_peak_416
1	966989	967173	185	967101	49	6.45952	2.13794	4.98445	ATAC_seq_SE_crwn1_2C_peak_417
1	967257	967427	171	967319	55	8.76095	2.39449	7.02918	ATAC_seq_SE_crwn1_2C_peak_418
1	967572	967768	197	967669	68	14.64	2.95035	12.1847	ATAC_seq_SE_crwn1_2C_peak_419
1	970669	970911	243	970754	61	9.9826	2.45739	8.11881	ATAC_seq_SE_crwn1_2C_peak_420
1	973147	973246	100	973160	42	3.51739	1.71863	2.39068	ATAC_seq_SE_crwn1_2C_peak_421
1	975462	975648	187	975561	65	8.46258	2.18615	6.76649	ATAC_seq_SE_crwn1_2C_peak_422
1	976516	976623	108	976577	62	7.76746	2.13559	6.15058	ATAC_seq_SE_crwn1_2C_peak_423
1	978114	978435	322	978364	69	8.06869	2.08582	6.41664	ATAC_seq_SE_crwn1_2C_peak_424
1	978541	978902	362	978739	81	11.4378	2.32163	9.39394	ATAC_seq_SE_crwn1_2C_peak_425
1	979005	979339	335	979085	85	11.8863	2.31806	9.78707	ATAC_seq_SE_crwn1_2C_peak_426
1	981846	982371	526	981926	90	13.7416	2.44099	11.4064	ATAC_seq_SE_crwn1_2C_peak_427
1	983318	984495	1178	984037	101	22.1561	3.08717	18.6492	ATAC_seq_SE_crwn1_2C_peak_428
1	984666	984844	179	984759	74	11.8813	2.47361	9.78257	ATAC_seq_SE_crwn1_2C_peak_429
1	991081	991224	144	991153	47	5.75715	2.05242	4.36077	ATAC_seq_SE_crwn1_2C_peak_430
1	992919	993051	133	992965	47	5.75715	2.05242	4.36077	ATAC_seq_SE_crwn1_2C_peak_431
1	993171	993484	314	993289	87	25.0659	3.76277	21.1925	ATAC_seq_SE_crwn1_2C_peak_432
1	995894	996164	271	996075	60	10.1212	2.49693	8.23504	ATAC_seq_SE_crwn1_2C_peak_433
1	1000548	1000866	319	1000678	56	9.08778	2.4245	7.32542	ATAC_seq_SE_crwn1_2C_peak_434
1	1000966	1001209	244	1001126	46	5.41877	2.00966	4.0607	ATAC_seq_SE_crwn1_2C_peak_435
1	1004581	1004715	135	1004621	59	9.02888	2.35849	7.27212	ATAC_seq_SE_crwn1_2C_peak_436
1	1004978	1005086	109	1005023	58	8.69069	2.32742	6.97336	ATAC_seq_SE_crwn1_2C_peak_437
1	1008125	1008668	544	1008611	65	10.1869	2.41228	8.29443	ATAC_seq_SE_crwn1_2C_peak_438
1	1010761	1011585	825	1011120	78	18.2444	3.1676	15.2951	ATAC_seq_SE_crwn1_2C_peak_439
1	1017420	1017878	459	1017780	74	15.2345	2.88462	12.703	ATAC_seq_SE_crwn1_2C_peak_440
1	1017966	1018175	210	1018057	77	16.3317	2.95343	13.6528	ATAC_seq_SE_crwn1_2C_peak_441
1	1022099	1022508	410	1022478	63	7.5414	2.09219	5.95245	ATAC_seq_SE_crwn1_2C_peak_442
1	1022658	1022860	203	1022707	54	4.90506	1.82542	3.60869	ATAC_seq_SE_crwn1_2C_peak_443
1	1023849	1024577	729	1024019	88	17.3938	2.848	14.5672	ATAC_seq_SE_crwn1_2C_peak_444
1	1028286	1028698	413	1028467	70	8.92805	2.17791	7.18075	ATAC_seq_SE_crwn1_2C_peak_445
1	1028801	1029307	507	1029112	95	21.1388	3.10479	17.7755	ATAC_seq_SE_crwn1_2C_peak_446
1	1029413	1029636	224	1029586	55	5.75628	1.94175	4.36077	ATAC_seq_SE_crwn1_2C_peak_447
1	1030706	1030839	134	1030788	65	10.1274	2.40437	8.24069	ATAC_seq_SE_crwn1_2C_peak_448
1	1030927	1031128	202	1031008	55	6.24009	2.01366	4.79228	ATAC_seq_SE_crwn1_2C_peak_449
1	1036095	1036563	469	1036178	71	16.1519	3.07863	13.4924	ATAC_seq_SE_crwn1_2C_peak_450
1	1040257	1040513	257	1040333	58	8.76022	2.33756	7.02918	ATAC_seq_SE_crwn1_2C_peak_451
1	1042923	1043119	197	1042984	45	5.08912	1.9669	3.76854	ATAC_seq_SE_crwn1_2C_peak_452
1	1043204	1043935	732	1043290	64	12.6749	2.77422	10.4849	ATAC_seq_SE_crwn1_2C_peak_453
1	1044277	1044464	188	1044320	51	7.09397	2.20713	5.5535	ATAC_seq_SE_crwn1_2C_peak_454
1	1044747	1044907	161	1044759	42	3.92437	1.79541	2.7431	ATAC_seq_SE_crwn1_2C_peak_455
1	1045078	1045245	168	1045155	60	9.69849	2.4361	7.86183	ATAC_seq_SE_crwn1_2C_peak_456
1	1049603	1050340	738	1050075	79	20.4378	3.4207	17.1692	ATAC_seq_SE_crwn1_2C_peak_457
1	1050466	1050665	200	1050528	49	6.45952	2.13794	4.98445	ATAC_seq_SE_crwn1_2C_peak_458
1	1051145	1051413	269	1051244	64	12.7108	2.77932	10.5054	ATAC_seq_SE_crwn1_2C_peak_459
1	1056720	1057083	364	1057015	49	6.45952	2.13794	4.98445	ATAC_seq_SE_crwn1_2C_peak_460
1	1059265	1059484	220	1059437	63	12.2446	2.73656	10.0982	ATAC_seq_SE_crwn1_2C_peak_461
1	1064000	1064595	596	1064414	78	19.8827	3.37794	16.6953	ATAC_seq_SE_crwn1_2C_peak_462
1	1064698	1065248	551	1064778	58	10.0144	2.52277	8.13848	ATAC_seq_SE_crwn1_2C_peak_463
1	1070987	1071267	281	1071082	82	16.5537	2.87197	13.851	ATAC_seq_SE_crwn1_2C_peak_464
1	1071359	1072148	790	1071997	71	11.2771	2.44981	9.25902	ATAC_seq_SE_crwn1_2C_peak_465
1	1072259	1073414	1156	1072989	87	18.2258	2.95798	15.2923	ATAC_seq_SE_crwn1_2C_peak_466
1	1075343	1075517	175	1075476	58	6.17862	1.96732	4.73644	ATAC_seq_SE_crwn1_2C_peak_467
1	1080496	1080743	248	1080653	69	12.8222	2.68302	10.6056	ATAC_seq_SE_crwn1_2C_peak_468
1	1080842	1081418	577	1081044	82	18.199	3.06386	15.2683	ATAC_seq_SE_crwn1_2C_peak_469
1	1084203	1084955	753	1084650	82	17.8119	3.01818	14.9225	ATAC_seq_SE_crwn1_2C_peak_470
1	1085055	1086253	1199	1085802	85	21.2277	3.35021	17.8555	ATAC_seq_SE_crwn1_2C_peak_471
1	1095801	1096032	232	1096008	47	5.75715	2.05242	4.36077	ATAC_seq_SE_crwn1_2C_peak_472
1	1096158	1096420	263	1096249	64	12.7108	2.77932	10.5054	ATAC_seq_SE_crwn1_2C_peak_473
1	1096497	1097090	594	1096675	77	19.333	3.33518	16.2241	ATAC_seq_SE_crwn1_2C_peak_474
1	1103237	1103485	249	1103396	64	9.21154	2.29926	7.42966	ATAC_seq_SE_crwn1_2C_peak_475
1	1103957	1104110	154	1104027	58	5.93749	1.93316	4.52433	ATAC_seq_SE_crwn1_2C_peak_476
1	1104849	1104975	127	1104928	64	7.31299	2.04983	5.74518	ATAC_seq_SE_crwn1_2C_peak_477
1	1105466	1105589	124	1105507	65	7.7947	2.0999	6.17532	ATAC_seq_SE_crwn1_2C_peak_478
1	1105914	1106425	512	1105969	75	11.6699	2.43278	9.60319	ATAC_seq_SE_crwn1_2C_peak_479
1	1108600	1109176	577	1108951	80	14.3887	2.66272	11.9736	ATAC_seq_SE_crwn1_2C_peak_480
1	1109259	1109474	216	1109442	58	5.90181	1.9281	4.49203	ATAC_seq_SE_crwn1_2C_peak_481
1	1113803	1114482	680	1114423	62	11.7849	2.6938	9.69583	ATAC_seq_SE_crwn1_2C_peak_482
1	1119294	1119445	152	1119363	38	3.04042	1.66759	1.97082	ATAC_seq_SE_crwn1_2C_peak_483
1	1119763	1119924	162	1119839	46	5.41877	2.00966	4.0607	ATAC_seq_SE_crwn1_2C_peak_484
1	1121015	1121161	147	1121066	44	4.1935	1.82039	2.97897	ATAC_seq_SE_crwn1_2C_peak_485
1	1121270	1121469	200	1121356	61	10.2685	2.49799	8.3681	ATAC_seq_SE_crwn1_2C_peak_486
1	1122948	1123100	153	1123085	46	4.24061	1.80492	3.02146	ATAC_seq_SE_crwn1_2C_peak_487
1	1123287	1123493	207	1123340	61	9.34919	2.36822	7.55423	ATAC_seq_SE_crwn1_2C_peak_488
1	1125361	1125590	230	1125380	59	6.00696	1.93175	4.5873	ATAC_seq_SE_crwn1_2C_peak_489
1	1129361	1129920	560	1129712	101	17.1866	2.61874	14.3849	ATAC_seq_SE_crwn1_2C_peak_490
1	1129999	1130356	358	1130081	95	14.2751	2.42854	11.8718	ATAC_seq_SE_crwn1_2C_peak_491
1	1131435	1131595	161	1131504	77	7.42593	1.93117	5.84776	ATAC_seq_SE_crwn1_2C_peak_492
1	1131822	1131962	141	1131882	70	5.27806	1.73977	3.93985	ATAC_seq_SE_crwn1_2C_peak_493
1	1133653	1134104	452	1133977	74	7.36914	1.9516	5.79614	ATAC_seq_SE_crwn1_2C_peak_494
1	1134377	1134478	102	1134447	76	8.29573	2.0365	6.62282	ATAC_seq_SE_crwn1_2C_peak_495
1	1134571	1134798	228	1134630	67	5.81552	1.82894	4.41374	ATAC_seq_SE_crwn1_2C_peak_496
1	1136147	1136310	164	1136228	69	7.09824	1.96795	5.55738	ATAC_seq_SE_crwn1_2C_peak_497
1	1139925	1140136	212	1139972	73	8.1751	2.05384	6.51311	ATAC_seq_SE_crwn1_2C_peak_498
1	1141349	1141579	231	1141410	78	9.73109	2.17332	7.89123	ATAC_seq_SE_crwn1_2C_peak_499
1	1142987	1143341	355	1143249	96	14.1419	2.40397	11.7577	ATAC_seq_SE_crwn1_2C_peak_500
1	1143439	1144086	648	1143718	89	11.1815	2.2021	9.17299	ATAC_seq_SE_crwn1_2C_peak_501
1	1146708	1146910	203	1146735	61	4.70061	1.73281	3.43034	ATAC_seq_SE_crwn1_2C_peak_502
1	1148702	1148848	147	1148755	49	3.84401	1.70648	2.67726	ATAC_seq_SE_crwn1_2C_peak_503
1	1148927	1149114	188	1148952	47	3.70036	1.70092	2.54818	ATAC_seq_SE_crwn1_2C_peak_504
1	1154514	1155160	647	1154955	84	20.7262	3.31643	17.4267	ATAC_seq_SE_crwn1_2C_peak_505
1	1155251	1155510	260	1155283	53	6.62003	2.09953	5.13023	ATAC_seq_SE_crwn1_2C_peak_506
1	1157727	1157964	238	1157885	68	11.2212	2.49458	9.2089	ATAC_seq_SE_crwn1_2C_peak_507
1	1158941	1159261	321	1159202	67	10.4546	2.41306	8.52682	ATAC_seq_SE_crwn1_2C_peak_508
1	1159364	1159474	111	1159452	49	4.23463	1.77117	3.01603	ATAC_seq_SE_crwn1_2C_peak_509
1	1166607	1166941	335	1166872	72	10.6261	2.35484	8.68184	ATAC_seq_SE_crwn1_2C_peak_510
1	1167051	1167212	162	1167137	75	12.1798	2.49262	10.051	ATAC_seq_SE_crwn1_2C_peak_511
1	1168804	1168937	134	1168823	48	3.16864	1.60078	2.08528	ATAC_seq_SE_crwn1_2C_peak_512
1	1169425	1169860	436	1169774	76	12.1543	2.4735	10.0279	ATAC_seq_SE_crwn1_2C_peak_513
1	1169956	1170202	247	1170034	72	10.843	2.38095	8.87754	ATAC_seq_SE_crwn1_2C_peak_514
1	1170692	1170842	151	1170774	57	5.9811	1.95089	4.56385	ATAC_seq_SE_crwn1_2C_peak_515
1	1173164	1173468	305	1173392	54	6.70542	2.09764	5.20759	ATAC_seq_SE_crwn1_2C_peak_516
1	1174307	1174467	161	1174405	62	10.3313	2.48717	8.42516	ATAC_seq_SE_crwn1_2C_peak_517
1	1183641	1183746	106	1183710	49	6.45952	2.13794	4.98445	ATAC_seq_SE_crwn1_2C_peak_518
1	1183906	1184020	115	1183976	52	7.35156	2.23064	5.78016	ATAC_seq_SE_crwn1_2C_peak_519
1	1185563	1185681	119	1185647	51	5.91207	2.01785	4.5013	ATAC_seq_SE_crwn1_2C_peak_520
1	1188291	1189152	862	1188383	90	19.0676	2.98851	16.0069	ATAC_seq_SE_crwn1_2C_peak_521
1	1189232	1189344	113	1189268	59	5.71026	1.89036	4.32487	ATAC_seq_SE_crwn1_2C_peak_522
1	1191329	1191662	334	1191379	85	14.8726	2.63077	12.3935	ATAC_seq_SE_crwn1_2C_peak_523
1	1193768	1194098	331	1193828	77	10.7456	2.29817	8.78971	ATAC_seq_SE_crwn1_2C_peak_524
1	1197581	1197779	199	1197719	60	5.55431	1.85862	4.18355	ATAC_seq_SE_crwn1_2C_peak_525
1	1197928	1198314	387	1198090	77	11.4988	2.38313	9.44884	ATAC_seq_SE_crwn1_2C_peak_526
1	1201014	1201610	597	1201526	57	6.29829	1.99656	4.84506	ATAC_seq_SE_crwn1_2C_peak_527
1	1201970	1202273	304	1202189	83	16.4296	2.83784	13.7402	ATAC_seq_SE_crwn1_2C_peak_528
1	1206158	1206405	248	1206183	43	4.45668	1.88138	3.20988	ATAC_seq_SE_crwn1_2C_peak_529
1	1206526	1206694	169	1206607	77	19.333	3.33518	16.2241	ATAC_seq_SE_crwn1_2C_peak_530
1	1215145	1215274	130	1215189	41	3.86121	1.79587	2.68609	ATAC_seq_SE_crwn1_2C_peak_531
1	1215384	1216168	785	1215812	81	21.564	3.50622	18.1379	ATAC_seq_SE_crwn1_2C_peak_532
1	1216245	1216428	184	1216285	42	4.15425	1.83863	2.94358	ATAC_seq_SE_crwn1_2C_peak_533
1	1217072	1217190	119	1217134	44	4.23033	1.82704	3.01218	ATAC_seq_SE_crwn1_2C_peak_534
1	1221104	1221233	130	1221156	55	6.98742	2.12524	5.45679	ATAC_seq_SE_crwn1_2C_peak_535
1	1222622	1222736	115	1222694	57	7.92989	2.23335	6.29799	ATAC_seq_SE_crwn1_2C_peak_536
1	1224509	1224786	278	1224687	73	15.5951	2.95409	13.0262	ATAC_seq_SE_crwn1_2C_peak_537
1	1225071	1225203	133	1225146	53	7.19608	2.18889	5.63899	ATAC_seq_SE_crwn1_2C_peak_538
1	1226185	1226345	161	1226310	51	5.84842	2.00772	4.44352	ATAC_seq_SE_crwn1_2C_peak_539
1	1226422	1226685	264	1226490	69	12.8222	2.68302	10.6056	ATAC_seq_SE_crwn1_2C_peak_540
1	1230795	1231158	364	1231082	78	12.7945	2.51512	10.5808	ATAC_seq_SE_crwn1_2C_peak_541
1	1232302	1232657	356	1232513	66	7.18846	2.0108	5.63801	ATAC_seq_SE_crwn1_2C_peak_542
1	1233168	1233728	561	1233663	77	10.6494	2.28739	8.70286	ATAC_seq_SE_crwn1_2C_peak_543
1	1235968	1236192	225	1236089	77	9.80219	2.19286	7.9556	ATAC_seq_SE_crwn1_2C_peak_544
1	1236317	1236800	484	1236437	92	16.5541	2.69175	13.8514	ATAC_seq_SE_crwn1_2C_peak_545
1	1240134	1240490	357	1240385	65	8.23083	2.15616	6.56375	ATAC_seq_SE_crwn1_2C_peak_546
1	1242043	1242336	294	1242173	42	3.0584	1.63126	1.98687	ATAC_seq_SE_crwn1_2C_peak_547
1	1242474	1242651	178	1242561	61	9.38804	2.37366	7.5894	ATAC_seq_SE_crwn1_2C_peak_548
1	1244273	1244428	156	1244345	75	15.0042	2.83371	12.5113	ATAC_seq_SE_crwn1_2C_peak_549
1	1246188	1246349	162	1246243	51	7.19502	2.22345	5.63801	ATAC_seq_SE_crwn1_2C_peak_550
1	1248836	1249333	498	1249226	66	13.6628	2.86484	11.3356	ATAC_seq_SE_crwn1_2C_peak_551
1	1258364	1258716	353	1258424	51	7.19502	2.22345	5.63801	ATAC_seq_SE_crwn1_2C_peak_552
1	1261384	1261757	374	1261667	71	16.1519	3.07863	13.4924	ATAC_seq_SE_crwn1_2C_peak_553
1	1272550	1272765	216	1272615	49	6.45952	2.13794	4.98445	ATAC_seq_SE_crwn1_2C_peak_554
1	1274090	1274368	279	1274168	64	12.7108	2.77932	10.5054	ATAC_seq_SE_crwn1_2C_peak_555
1	1280762	1281292	531	1281222	64	12.7108	2.77932	10.5054	ATAC_seq_SE_crwn1_2C_peak_556
1	1286496	1286657	162	1286623	42	4.15425	1.83863	2.94358	ATAC_seq_SE_crwn1_2C_peak_557
1	1291064	1291348	285	1291139	78	17.6219	3.08956	14.7709	ATAC_seq_SE_crwn1_2C_peak_558
1	1291440	1291659	220	1291461	44	3.90099	1.76748	2.72199	ATAC_seq_SE_crwn1_2C_peak_559
1	1291943	1292105	163	1292027	51	6.40688	2.09677	4.94354	ATAC_seq_SE_crwn1_2C_peak_560
1	1292220	1292338	119	1292252	56	8.45303	2.32843	6.75785	ATAC_seq_SE_crwn1_2C_peak_561
1	1293686	1293857	172	1293802	39	3.07772	1.66459	2.00424	ATAC_seq_SE_crwn1_2C_peak_562
1	1294291	1294528	238	1294358	53	6.97699	2.15483	5.44728	ATAC_seq_SE_crwn1_2C_peak_563
1	1298928	1299222	295	1299130	63	12.2446	2.73656	10.0982	ATAC_seq_SE_crwn1_2C_peak_564
1	1299335	1299716	382	1299476	67	14.1483	2.90759	11.7577	ATAC_seq_SE_crwn1_2C_peak_565
1	1303060	1303244	185	1303167	63	6.98183	2.01829	5.45172	ATAC_seq_SE_crwn1_2C_peak_566
1	1305624	1305865	242	1305662	62	5.16725	1.78774	3.83941	ATAC_seq_SE_crwn1_2C_peak_567
1	1305943	1306160	218	1306123	63	4.82491	1.73395	3.5361	ATAC_seq_SE_crwn1_2C_peak_568
1	1307160	1307310	151	1307286	64	4.49911	1.6835	3.24818	ATAC_seq_SE_crwn1_2C_peak_569
1	1307836	1308161	326	1307880	73	6.57601	1.86963	5.09031	ATAC_seq_SE_crwn1_2C_peak_570
1	1312792	1313601	810	1313105	109	24.7499	3.18011	20.9253	ATAC_seq_SE_crwn1_2C_peak_571
1	1315674	1315876	203	1315832	49	4.66642	1.8423	3.3995	ATAC_seq_SE_crwn1_2C_peak_572
1	1320581	1321528	948	1320926	71	16.1519	3.07863	13.4924	ATAC_seq_SE_crwn1_2C_peak_573
1	1321676	1321966	291	1321793	72	16.6677	3.12139	13.9363	ATAC_seq_SE_crwn1_2C_peak_574
1	1324549	1325042	494	1324949	75	18.25	3.24967	15.2951	ATAC_seq_SE_crwn1_2C_peak_575
1	1325138	1325336	199	1325173	52	7.57485	2.26621	5.97558	ATAC_seq_SE_crwn1_2C_peak_576
1	1331142	1331583	442	1331297	73	17.1894	3.16415	14.3849	ATAC_seq_SE_crwn1_2C_peak_577
1	1331661	1331785	125	1331708	47	5.75715	2.05242	4.36077	ATAC_seq_SE_crwn1_2C_peak_578
1	1333495	1334009	515	1333563	64	11.5523	2.61675	9.49717	ATAC_seq_SE_crwn1_2C_peak_579
1	1337814	1338215	402	1337972	81	15.9086	2.81787	13.2912	ATAC_seq_SE_crwn1_2C_peak_580
1	1338291	1338766	476	1338554	82	16.8418	2.90515	14.0914	ATAC_seq_SE_crwn1_2C_peak_581
1	1338851	1339135	285	1339078	69	10.9022	2.43648	8.92089	ATAC_seq_SE_crwn1_2C_peak_582
1	1339340	1339514	175	1339361	58	6.66679	2.03659	5.17261	ATAC_seq_SE_crwn1_2C_peak_583
1	1343597	1343767	171	1343681	61	8.97518	2.31603	7.22339	ATAC_seq_SE_crwn1_2C_peak_584
1	1343849	1344170	322	1344085	61	9.89357	2.4448	8.03824	ATAC_seq_SE_crwn1_2C_peak_585
1	1344756	1345080	325	1344952	76	17.3251	3.10234	14.5055	ATAC_seq_SE_crwn1_2C_peak_586
1	1349487	1349629	143	1349548	46	5.41877	2.00966	4.0607	ATAC_seq_SE_crwn1_2C_peak_587
1	1349762	1350413	652	1349961	64	12.7108	2.77932	10.5054	ATAC_seq_SE_crwn1_2C_peak_588
1	1355501	1356770	1270	1355702	93	25.7933	3.66615	21.8385	ATAC_seq_SE_crwn1_2C_peak_589
1	1358383	1358501	119	1358438	81	15.1857	2.73516	12.6594	ATAC_seq_SE_crwn1_2C_peak_590
1	1358598	1358882	285	1358665	53	4.68328	1.8018	3.4147	ATAC_seq_SE_crwn1_2C_peak_591
1	1361940	1362522	583	1362435	79	18.4659	3.16957	15.4892	ATAC_seq_SE_crwn1_2C_peak_592
1	1362598	1362705	108	1362636	54	7.35317	2.19649	5.78159	ATAC_seq_SE_crwn1_2C_peak_593
1	1364956	1365117	162	1365018	60	9.62409	2.42545	7.79458	ATAC_seq_SE_crwn1_2C_peak_594
1	1368574	1369226	653	1368825	76	18.7887	3.29242	15.7571	ATAC_seq_SE_crwn1_2C_peak_595
1	1369346	1369458	113	1369428	43	4.45668	1.88138	3.20988	ATAC_seq_SE_crwn1_2C_peak_596
1	1373021	1373141	121	1373087	66	13.6628	2.86484	11.3356	ATAC_seq_SE_crwn1_2C_peak_597
1	1373334	1373527	194	1373481	43	4.45668	1.88138	3.20988	ATAC_seq_SE_crwn1_2C_peak_598
1	1375718	1375865	148	1375783	45	5.08912	1.9669	3.76854	ATAC_seq_SE_crwn1_2C_peak_599
1	1383753	1383877	125	1383800	61	11.332	2.65104	9.29849	ATAC_seq_SE_crwn1_2C_peak_600
1	1391111	1391396	286	1391258	58	10.0144	2.52277	8.13848	ATAC_seq_SE_crwn1_2C_peak_601
1	1391595	1391839	245	1391682	58	10.0144	2.52277	8.13848	ATAC_seq_SE_crwn1_2C_peak_602
1	1395976	1396269	294	1396149	66	13.6628	2.86484	11.3356	ATAC_seq_SE_crwn1_2C_peak_603
1	1396363	1396462	100	1396410	50	6.82321	2.1807	5.3076	ATAC_seq_SE_crwn1_2C_peak_604
1	1399086	1399274	189	1399137	63	12.2446	2.73656	10.0982	ATAC_seq_SE_crwn1_2C_peak_605
1	1400539	1400659	121	1400590	58	10.0144	2.52277	8.13848	ATAC_seq_SE_crwn1_2C_peak_606
1	1400791	1400948	158	1400882	47	5.75715	2.05242	4.36077	ATAC_seq_SE_crwn1_2C_peak_607
1	1407442	1407911	470	1407511	72	16.6677	3.12139	13.9363	ATAC_seq_SE_crwn1_2C_peak_608
1	1410554	1411208	655	1411074	80	20.6436	3.41772	17.3536	ATAC_seq_SE_crwn1_2C_peak_609
1	1416140	1416312	173	1416236	73	16.7583	3.10663	14.0168	ATAC_seq_SE_crwn1_2C_peak_610
1	1416398	1416567	170	1416493	50	6.57536	2.14016	5.08973	ATAC_seq_SE_crwn1_2C_peak_611
1	1418513	1418775	263	1418655	72	9.8155	2.25796	7.96753	ATAC_seq_SE_crwn1_2C_peak_612
1	1421836	1421999	164	1421921	93	15.8224	2.60388	13.2143	ATAC_seq_SE_crwn1_2C_peak_613
1	1422094	1422961	868	1422791	91	14.1486	2.46781	11.758	ATAC_seq_SE_crwn1_2C_peak_614
1	1423269	1423387	119	1423350	79	9.76552	2.16567	7.92236	ATAC_seq_SE_crwn1_2C_peak_615
1	1423533	1423639	107	1423598	65	5.57989	1.81618	4.20679	ATAC_seq_SE_crwn1_2C_peak_616
1	1423809	1423923	115	1423849	72	8.13891	2.0604	6.48033	ATAC_seq_SE_crwn1_2C_peak_617
1	1426558	1426759	202	1426636	71	7.23977	1.96507	5.67881	ATAC_seq_SE_crwn1_2C_peak_618
1	1430991	1431159	169	1431136	59	3.89117	1.63443	2.71312	ATAC_seq_SE_crwn1_2C_peak_619
1	1431330	1431439	110	1431417	67	6.1631	1.87225	4.72232	ATAC_seq_SE_crwn1_2C_peak_620
1	1432778	1433073	296	1432854	77	9.69723	2.18121	7.86068	ATAC_seq_SE_crwn1_2C_peak_621
1	1433178	1433520	343	1433251	77	9.32975	2.14051	7.53661	ATAC_seq_SE_crwn1_2C_peak_622
1	1433641	1433860	220	1433715	78	9.70384	2.17033	7.86666	ATAC_seq_SE_crwn1_2C_peak_623
1	1434038	1434164	127	1434094	63	5.05929	1.76503	3.7482	ATAC_seq_SE_crwn1_2C_peak_624
1	1434404	1434981	578	1434697	85	12.6312	2.39488	10.4457	ATAC_seq_SE_crwn1_2C_peak_625
1	1435075	1435232	158	1435172	67	6.45012	1.90797	4.98271	ATAC_seq_SE_crwn1_2C_peak_626
1	1437536	1437689	154	1437601	69	9.27488	2.23357	7.48696	ATAC_seq_SE_crwn1_2C_peak_627
1	1441346	1441504	159	1441368	42	4.15425	1.83863	2.94358	ATAC_seq_SE_crwn1_2C_peak_628
1	1445025	1445175	151	1445052	42	4.15425	1.83863	2.94358	ATAC_seq_SE_crwn1_2C_peak_629
1	1450809	1451238	430	1450976	75	14.6922	2.79515	12.2317	ATAC_seq_SE_crwn1_2C_peak_630
1	1454493	1454611	119	1454566	75	9.79438	2.21639	7.94843	ATAC_seq_SE_crwn1_2C_peak_631
1	1454812	1454925	114	1454885	61	5.30793	1.81552	3.96692	ATAC_seq_SE_crwn1_2C_peak_632
1	1455302	1455426	125	1455354	70	8.12859	2.0815	6.47102	ATAC_seq_SE_crwn1_2C_peak_633
1	1455792	1456037	246	1455857	67	7.44357	2.03167	5.86376	ATAC_seq_SE_crwn1_2C_peak_634
1	1456249	1456359	111	1456315	59	5.57922	1.87207	4.20616	ATAC_seq_SE_crwn1_2C_peak_635
1	1456486	1457104	619	1456819	72	10.1678	2.29994	8.27724	ATAC_seq_SE_crwn1_2C_peak_636
1	1458647	1459055	409	1458814	80	12.048	2.40142	9.93255	ATAC_seq_SE_crwn1_2C_peak_637
1	1462159	1462431	273	1462369	74	14.5828	2.80269	12.1475	ATAC_seq_SE_crwn1_2C_peak_638
1	1462565	1463309	745	1462775	60	8.28563	2.23607	6.61353	ATAC_seq_SE_crwn1_2C_peak_639
1	1469059	1469583	525	1469252	74	13.021	2.61051	10.7843	ATAC_seq_SE_crwn1_2C_peak_640
1	1470396	1471283	888	1470684	73	13.0867	2.63721	10.8435	ATAC_seq_SE_crwn1_2C_peak_641
1	1471427	1471548	122	1471523	50	4.66408	1.83058	3.39734	ATAC_seq_SE_crwn1_2C_peak_642
1	1476821	1477046	226	1476854	56	6.04138	1.97164	4.61853	ATAC_seq_SE_crwn1_2C_peak_643
1	1477197	1477451	255	1477424	67	9.18226	2.25017	7.40309	ATAC_seq_SE_crwn1_2C_peak_644
1	1478635	1479299	665	1478988	83	13.8893	2.55708	11.5393	ATAC_seq_SE_crwn1_2C_peak_645
1	1479461	1479685	225	1479495	64	6.21926	1.90784	4.77344	ATAC_seq_SE_crwn1_2C_peak_646
1	1479925	1480028	104	1479992	56	3.84113	1.64835	2.67465	ATAC_seq_SE_crwn1_2C_peak_647
1	1482154	1482652	499	1482454	80	11.8932	2.38446	9.79318	ATAC_seq_SE_crwn1_2C_peak_648
1	1484302	1484452	151	1484363	51	4.32536	1.7657	3.09794	ATAC_seq_SE_crwn1_2C_peak_649
1	1486855	1487485	631	1487051	77	15.2716	2.82404	12.7363	ATAC_seq_SE_crwn1_2C_peak_650
1	1490850	1490993	144	1490931	57	7.72123	2.20281	6.10845	ATAC_seq_SE_crwn1_2C_peak_651
1	1494237	1494364	128	1494285	58	6.29058	1.98319	4.83808	ATAC_seq_SE_crwn1_2C_peak_652
1	1494671	1494990	320	1494729	64	8.40209	2.19224	6.71156	ATAC_seq_SE_crwn1_2C_peak_653
1	1495320	1495419	100	1495330	47	3.39324	1.64779	2.27941	ATAC_seq_SE_crwn1_2C_peak_654
1	1496555	1497108	554	1496755	64	9.75832	2.37226	7.9159	ATAC_seq_SE_crwn1_2C_peak_655
1	1497233	1497433	201	1497277	50	4.75423	1.84515	3.47877	ATAC_seq_SE_crwn1_2C_peak_656
1	1497541	1498204	664	1498076	75	13.6235	2.6648	11.3135	ATAC_seq_SE_crwn1_2C_peak_657
1	1498347	1498446	100	1498382	51	4.52845	1.79806	3.27468	ATAC_seq_SE_crwn1_2C_peak_658
1	1503706	1505393	1688	1504865	81	18.5206	3.12619	15.5385	ATAC_seq_SE_crwn1_2C_peak_659
1	1510230	1510378	149	1510350	48	6.10413	2.09518	4.66877	ATAC_seq_SE_crwn1_2C_peak_660
1	1511678	1511900	223	1511849	52	7.57485	2.26621	5.97558	ATAC_seq_SE_crwn1_2C_peak_661
1	1517886	1518125	240	1518088	50	6.82321	2.1807	5.3076	ATAC_seq_SE_crwn1_2C_peak_662
1	1518690	1518874	185	1518781	57	9.58929	2.48001	7.76309	ATAC_seq_SE_crwn1_2C_peak_663
1	1519973	1520174	202	1520106	69	14.8765	2.95733	12.3969	ATAC_seq_SE_crwn1_2C_peak_664
1	1523507	1523667	161	1523582	65	13.1836	2.82208	10.9182	ATAC_seq_SE_crwn1_2C_peak_665
1	1524873	1525288	416	1525137	56	9.17144	2.43725	7.39323	ATAC_seq_SE_crwn1_2C_peak_666
1	1525376	1525547	172	1525473	53	7.96253	2.30897	6.32031	ATAC_seq_SE_crwn1_2C_peak_667
1	1531198	1531503	306	1531336	61	11.332	2.65104	9.29849	ATAC_seq_SE_crwn1_2C_peak_668
1	1534198	1534915	718	1534462	64	12.7108	2.77932	10.5054	ATAC_seq_SE_crwn1_2C_peak_669
1	1545136	1545567	432	1545208	65	12.5064	2.72727	10.3337	ATAC_seq_SE_crwn1_2C_peak_670
1	1545999	1546871	873	1546621	66	11.4133	2.55725	9.3719	ATAC_seq_SE_crwn1_2C_peak_671
1	1550246	1550432	187	1550319	49	4.31508	1.78444	3.08865	ATAC_seq_SE_crwn1_2C_peak_672
1	1553234	1553622	389	1553536	55	8.76095	2.39449	7.02918	ATAC_seq_SE_crwn1_2C_peak_673
1	1558441	1558594	154	1558545	63	10.1475	2.44275	8.25888	ATAC_seq_SE_crwn1_2C_peak_674
1	1558713	1559610	898	1559347	78	16.2909	2.92593	13.6163	ATAC_seq_SE_crwn1_2C_peak_675
1	1559724	1560160	437	1559999	74	13.4627	2.6643	11.1688	ATAC_seq_SE_crwn1_2C_peak_676
1	1560257	1560596	340	1560405	59	7.23165	2.10305	5.67142	ATAC_seq_SE_crwn1_2C_peak_677
1	1564059	1564613	555	1564256	79	15.0351	2.75577	12.5388	ATAC_seq_SE_crwn1_2C_peak_678
1	1569375	1570892	1518	1569879	94	18.9378	2.89811	15.8907	ATAC_seq_SE_crwn1_2C_peak_679
1	1572464	1572569	106	1572526	68	6.85764	1.9486	5.33894	ATAC_seq_SE_crwn1_2C_peak_680
1	1575859	1576024	166	1575954	61	10.5623	2.53994	8.62421	ATAC_seq_SE_crwn1_2C_peak_681
1	1576171	1576416	246	1576195	54	8.08925	2.30995	6.43526	ATAC_seq_SE_crwn1_2C_peak_682
1	1576522	1576943	422	1576624	68	14.64	2.95035	12.1847	ATAC_seq_SE_crwn1_2C_peak_683
1	1582067	1582730	664	1582598	49	6.45952	2.13794	4.98445	ATAC_seq_SE_crwn1_2C_peak_684
1	1583581	1584095	515	1583815	86	18.7512	3.03771	15.7441	ATAC_seq_SE_crwn1_2C_peak_685
1	1587603	1588569	967	1588178	90	20.3352	3.12607	17.0991	ATAC_seq_SE_crwn1_2C_peak_686
1	1595776	1596185	410	1596092	68	13.7961	2.83484	11.4554	ATAC_seq_SE_crwn1_2C_peak_687
1	1597898	1598146	249	1597965	65	13.1836	2.82208	10.9182	ATAC_seq_SE_crwn1_2C_peak_688
1	1599410	1599637	228	1599440	44	4.76837	1.92414	3.4849	ATAC_seq_SE_crwn1_2C_peak_689
1	1599813	1599963	151	1599900	78	19.8827	3.37794	16.6953	ATAC_seq_SE_crwn1_2C_peak_690
1	1604961	1605179	219	1605110	72	12.1776	2.54355	10.0489	ATAC_seq_SE_crwn1_2C_peak_691
1	1605429	1605567	139	1605498	58	7.06273	2.09294	5.52507	ATAC_seq_SE_crwn1_2C_peak_692
1	1606111	1606271	161	1606221	62	8.29918	2.20743	6.62592	ATAC_seq_SE_crwn1_2C_peak_693
1	1606554	1606977	424	1606924	71	10.7092	2.38017	8.75698	ATAC_seq_SE_crwn1_2C_peak_694
1	1607649	1608448	800	1608140	74	10.3085	2.28868	8.4044	ATAC_seq_SE_crwn1_2C_peak_695
1	1608570	1608751	182	1608604	61	5.83373	1.88679	4.43026	ATAC_seq_SE_crwn1_2C_peak_696
1	1611635	1611866	232	1611778	71	11.0625	2.42343	9.06557	ATAC_seq_SE_crwn1_2C_peak_697
1	1612570	1612675	106	1612613	52	4.85154	1.83836	3.56019	ATAC_seq_SE_crwn1_2C_peak_698
1	1616638	1617051	414	1616720	53	7.96253	2.30897	6.32031	ATAC_seq_SE_crwn1_2C_peak_699
1	1617144	1617355	212	1617293	58	10.0144	2.52277	8.13848	ATAC_seq_SE_crwn1_2C_peak_700
1	1617598	1617765	168	1617732	43	4.45668	1.88138	3.20988	ATAC_seq_SE_crwn1_2C_peak_701
1	1618086	1618304	219	1618254	57	9.58929	2.48001	7.76309	ATAC_seq_SE_crwn1_2C_peak_702
1	1623606	1623766	161	1623684	63	12.2446	2.73656	10.0982	ATAC_seq_SE_crwn1_2C_peak_703
1	1623860	1625109	1250	1624849	77	19.333	3.33518	16.2241	ATAC_seq_SE_crwn1_2C_peak_704
1	1629138	1629366	229	1629175	40	3.57777	1.75311	2.43802	ATAC_seq_SE_crwn1_2C_peak_705
1	1635818	1635941	124	1635862	48	6.10413	2.09518	4.66877	ATAC_seq_SE_crwn1_2C_peak_706
1	1637851	1638098	248	1638026	50	6.82321	2.1807	5.3076	ATAC_seq_SE_crwn1_2C_peak_707
1	1638812	1638911	100	1638845	46	4.97082	1.93177	3.66825	ATAC_seq_SE_crwn1_2C_peak_708
1	1639026	1639445	420	1639083	64	11.6592	2.63158	9.59352	ATAC_seq_SE_crwn1_2C_peak_709
1	1642912	1643308	397	1643145	66	7.81278	2.08983	6.19175	ATAC_seq_SE_crwn1_2C_peak_710
1	1644114	1644300	187	1644218	77	12.8461	2.53741	10.6271	ATAC_seq_SE_crwn1_2C_peak_711
1	1644402	1644551	150	1644483	54	4.99391	1.83885	3.68907	ATAC_seq_SE_crwn1_2C_peak_712
1	1645269	1645806	538	1645418	74	12.6444	2.56498	10.4575	ATAC_seq_SE_crwn1_2C_peak_713
1	1647116	1647992	877	1647275	70	11.9565	2.55212	9.85015	ATAC_seq_SE_crwn1_2C_peak_714
1	1659397	1660264	868	1660024	74	12.4852	2.54583	10.3145	ATAC_seq_SE_crwn1_2C_peak_715
1	1660421	1661040	620	1660503	79	14.4608	2.68908	12.0383	ATAC_seq_SE_crwn1_2C_peak_716
1	1661116	1661764	649	1661391	79	14.4921	2.6927	12.0663	ATAC_seq_SE_crwn1_2C_peak_717
1	1662335	1662566	232	1662425	59	6.63562	2.01952	5.14439	ATAC_seq_SE_crwn1_2C_peak_718
1	1663262	1663488	227	1663424	63	8.04686	2.15924	6.39676	ATAC_seq_SE_crwn1_2C_peak_719
1	1671527	1671636	110	1671580	52	7.57485	2.26621	5.97558	ATAC_seq_SE_crwn1_2C_peak_720
1	1671730	1671946	217	1671803	68	14.64	2.95035	12.1847	ATAC_seq_SE_crwn1_2C_peak_721
1	1678693	1679192	500	1678816	58	9.59534	2.46038	7.76853	ATAC_seq_SE_crwn1_2C_peak_722
1	1680498	1680847	350	1680673	55	8.48427	2.35195	6.78628	ATAC_seq_SE_crwn1_2C_peak_723
1	1680947	1682423	1477	1682147	81	19.9453	3.30113	16.7516	ATAC_seq_SE_crwn1_2C_peak_724
1	1689788	1690133	346	1689859	52	7.57485	2.26621	5.97558	ATAC_seq_SE_crwn1_2C_peak_725
1	1700961	1701292	332	1701202	64	11.0833	2.55202	9.08434	ATAC_seq_SE_crwn1_2C_peak_726
1	1702566	1702966	401	1702909	63	10.6623	2.51375	8.71446	ATAC_seq_SE_crwn1_2C_peak_727
1	1704583	1705331	749	1704986	75	15.56	2.90298	12.9946	ATAC_seq_SE_crwn1_2C_peak_728
1	1706660	1706796	137	1706743	50	6.17438	2.07486	4.73259	ATAC_seq_SE_crwn1_2C_peak_729
1	1706898	1707189	292	1706997	60	10.2493	2.51546	8.35076	ATAC_seq_SE_crwn1_2C_peak_730
1	1713214	1714601	1388	1713706	90	20.1793	3.10899	16.9603	ATAC_seq_SE_crwn1_2C_peak_731
1	1714833	1714986	154	1714889	65	9.02655	2.2595	7.26996	ATAC_seq_SE_crwn1_2C_peak_732
1	1718892	1719024	133	1718998	49	5.12192	1.91718	3.79836	ATAC_seq_SE_crwn1_2C_peak_733
1	1721343	1721664	322	1721431	54	7.49171	2.21774	5.90737	ATAC_seq_SE_crwn1_2C_peak_734
1	1725272	1725638	367	1725348	55	7.64946	2.22487	6.04347	ATAC_seq_SE_crwn1_2C_peak_735
1	1725798	1726399	602	1726090	61	9.72448	2.42093	7.88525	ATAC_seq_SE_crwn1_2C_peak_736
1	1729402	1729759	358	1729499	68	12.8197	2.70376	10.6034	ATAC_seq_SE_crwn1_2C_peak_737
1	1730043	1730303	261	1730115	62	10.7094	2.54032	8.75709	ATAC_seq_SE_crwn1_2C_peak_738
1	1732398	1732581	184	1732563	41	3.86121	1.79587	2.68609	ATAC_seq_SE_crwn1_2C_peak_739
1	1732706	1732875	170	1732722	40	3.57777	1.75311	2.43802	ATAC_seq_SE_crwn1_2C_peak_740
1	1739202	1739363	162	1739272	51	7.19502	2.22345	5.63801	ATAC_seq_SE_crwn1_2C_peak_741
1	1739601	1739822	222	1739733	59	10.4466	2.56553	8.51973	ATAC_seq_SE_crwn1_2C_peak_742
1	1744486	1744907	422	1744727	90	17.9333	2.86795	15.0308	ATAC_seq_SE_crwn1_2C_peak_743
1	1745487	1746539	1053	1746021	87	17.1246	2.83779	14.3446	ATAC_seq_SE_crwn1_2C_peak_744
1	1746993	1747293	301	1747089	53	4.09193	1.71048	2.89395	ATAC_seq_SE_crwn1_2C_peak_745
1	1748140	1748377	238	1748325	64	7.11181	2.02366	5.56963	ATAC_seq_SE_crwn1_2C_peak_746
1	1753632	1753770	139	1753644	38	3.04042	1.66759	1.97082	ATAC_seq_SE_crwn1_2C_peak_747
1	1753868	1753990	123	1753928	73	17.1894	3.16415	14.3849	ATAC_seq_SE_crwn1_2C_peak_748
1	1754094	1754274	181	1754175	57	9.58929	2.48001	7.76309	ATAC_seq_SE_crwn1_2C_peak_749
1	1761580	1762687	1108	1762062	67	13.0561	2.7575	10.816	ATAC_seq_SE_crwn1_2C_peak_750
1	1766239	1766473	235	1766411	64	8.09253	2.15161	6.43825	ATAC_seq_SE_crwn1_2C_peak_751
1	1766576	1766863	288	1766647	64	7.96304	2.13465	6.32071	ATAC_seq_SE_crwn1_2C_peak_752
1	1768644	1769104	461	1768776	95	22.8921	3.28992	19.2946	ATAC_seq_SE_crwn1_2C_peak_753
1	1773261	1774625	1365	1773814	102	27.2216	3.57887	23.1206	ATAC_seq_SE_crwn1_2C_peak_754
1	1774819	1774941	123	1774892	51	4.8337	1.84659	3.54406	ATAC_seq_SE_crwn1_2C_peak_755
1	1778804	1778914	111	1778858	40	3.57777	1.75311	2.43802	ATAC_seq_SE_crwn1_2C_peak_756
1	1779235	1779349	115	1779259	44	4.76837	1.92414	3.4849	ATAC_seq_SE_crwn1_2C_peak_757
1	1784538	1784651	114	1784603	46	5.41877	2.00966	4.0607	ATAC_seq_SE_crwn1_2C_peak_758
1	1786315	1786539	225	1786495	64	12.7108	2.77932	10.5054	ATAC_seq_SE_crwn1_2C_peak_759
1	1786655	1786787	133	1786712	44	4.76837	1.92414	3.4849	ATAC_seq_SE_crwn1_2C_peak_760
1	1789248	1789458	211	1789421	44	4.76837	1.92414	3.4849	ATAC_seq_SE_crwn1_2C_peak_761
1	1789597	1789725	129	1789637	57	9.58929	2.48001	7.76309	ATAC_seq_SE_crwn1_2C_peak_762
1	1789858	1790198	341	1790003	54	8.35794	2.35173	6.67142	ATAC_seq_SE_crwn1_2C_peak_763
1	1798946	1799094	149	1799005	60	10.8858	2.60828	8.90615	ATAC_seq_SE_crwn1_2C_peak_764
1	1799234	1799375	142	1799314	50	6.82321	2.1807	5.3076	ATAC_seq_SE_crwn1_2C_peak_765
1	1803958	1804179	222	1804029	69	15.1379	2.99311	12.6164	ATAC_seq_SE_crwn1_2C_peak_766
1	1807482	1808275	794	1808096	78	19.8827	3.37794	16.6953	ATAC_seq_SE_crwn1_2C_peak_767
1	1815386	1816220	835	1815646	73	13.7507	2.71959	11.4146	ATAC_seq_SE_crwn1_2C_peak_768
1	1817260	1817476	217	1817419	74	11.4104	2.4178	9.36917	ATAC_seq_SE_crwn1_2C_peak_769
1	1820143	1820598	456	1820205	89	15.5677	2.6393	13.0016	ATAC_seq_SE_crwn1_2C_peak_770
1	1820779	1820889	111	1820858	63	6.74868	1.98758	5.24685	ATAC_seq_SE_crwn1_2C_peak_771
1	1821675	1821792	118	1821750	64	7.86713	2.1221	6.24102	ATAC_seq_SE_crwn1_2C_peak_772
1	1821877	1822655	779	1822325	93	21.1557	3.14908	17.7907	ATAC_seq_SE_crwn1_2C_peak_773
1	1829718	1830623	906	1829983	96	22.8312	3.2605	19.2397	ATAC_seq_SE_crwn1_2C_peak_774
1	1830714	1830819	106	1830751	65	8.21994	2.15475	6.5539	ATAC_seq_SE_crwn1_2C_peak_775
1	1837549	1838327	779	1837745	94	20.1606	3.02355	16.9439	ATAC_seq_SE_crwn1_2C_peak_776
1	1838450	1838568	119	1838507	63	7.19218	2.04604	5.63801	ATAC_seq_SE_crwn1_2C_peak_777
1	1841562	1841795	234	1841770	50	3.93331	1.71198	2.75113	ATAC_seq_SE_crwn1_2C_peak_778
1	1852683	1852802	120	1852722	40	3.57777	1.75311	2.43802	ATAC_seq_SE_crwn1_2C_peak_779
1	1854968	1855676	709	1855116	53	7.96253	2.30897	6.32031	ATAC_seq_SE_crwn1_2C_peak_780
1	1860677	1860917	241	1860774	84	23.2923	3.63449	19.6365	ATAC_seq_SE_crwn1_2C_peak_781
1	1861028	1861254	227	1861068	56	9.17144	2.43725	7.39323	ATAC_seq_SE_crwn1_2C_peak_782
1	1861829	1862200	372	1862115	67	14.1483	2.90759	11.7577	ATAC_seq_SE_crwn1_2C_peak_783
1	1864590	1864718	129	1864656	49	5.58664	1.99362	4.21291	ATAC_seq_SE_crwn1_2C_peak_784
1	1868651	1869416	766	1868986	81	21.564	3.50622	18.1379	ATAC_seq_SE_crwn1_2C_peak_785
1	1873701	1873913	213	1873826	78	14.8669	2.75549	12.3884	ATAC_seq_SE_crwn1_2C_peak_786
1	1874030	1875102	1073	1874502	77	14.2734	2.70458	11.8704	ATAC_seq_SE_crwn1_2C_peak_787
1	1877649	1877903	255	1877706	72	7.10245	1.93943	5.56114	ATAC_seq_SE_crwn1_2C_peak_788
1	1878583	1878897	315	1878858	72	6.88863	1.9145	5.36718	ATAC_seq_SE_crwn1_2C_peak_789
1	1879196	1879675	480	1879590	82	10.7943	2.24082	8.83371	ATAC_seq_SE_crwn1_2C_peak_790
1	1880027	1880265	239	1880196	72	7.60784	1.99836	6.00559	ATAC_seq_SE_crwn1_2C_peak_791
1	1880600	1880982	383	1880882	87	12.6872	2.37453	10.4961	ATAC_seq_SE_crwn1_2C_peak_792
1	1882609	1882785	177	1882726	75	7.98932	2.01218	6.34455	ATAC_seq_SE_crwn1_2C_peak_793
1	1884440	1884552	113	1884494	77	7.31325	1.91882	5.74538	ATAC_seq_SE_crwn1_2C_peak_794
1	1887403	1887559	157	1887475	78	8.44823	2.03346	6.75356	ATAC_seq_SE_crwn1_2C_peak_795
1	1887918	1888552	635	1888353	98	17.4535	2.68657	14.6209	ATAC_seq_SE_crwn1_2C_peak_796
1	1888636	1889102	467	1888754	77	9.14025	2.11957	7.37305	ATAC_seq_SE_crwn1_2C_peak_797
1	1889243	1889425	183	1889373	80	9.51375	2.12766	7.70314	ATAC_seq_SE_crwn1_2C_peak_798
1	1894105	1894650	546	1894395	71	10.1009	2.30621	8.21669	ATAC_seq_SE_crwn1_2C_peak_799
1	1896745	1897213	469	1897140	78	15.6778	2.85199	13.0847	ATAC_seq_SE_crwn1_2C_peak_800
1	1899349	1900077	729	1899847	72	15.7987	3.00535	13.193	ATAC_seq_SE_crwn1_2C_peak_801
1	1904329	1904429	101	1904381	42	4.15425	1.83863	2.94358	ATAC_seq_SE_crwn1_2C_peak_802
1	1905085	1905293	209	1905120	39	3.30411	1.71035	2.19957	ATAC_seq_SE_crwn1_2C_peak_803
1	1906944	1907150	207	1907008	60	10.8858	2.60828	8.90615	ATAC_seq_SE_crwn1_2C_peak_804
1	1910156	1910365	210	1910211	42	4.15425	1.83863	2.94358	ATAC_seq_SE_crwn1_2C_peak_805
1	1910470	1911338	869	1911140	56	9.17144	2.43725	7.39323	ATAC_seq_SE_crwn1_2C_peak_806
1	1919752	1919890	139	1919828	52	7.57485	2.26621	5.97558	ATAC_seq_SE_crwn1_2C_peak_807
1	1921784	1922405	622	1922196	88	24.2312	3.62821	20.4746	ATAC_seq_SE_crwn1_2C_peak_808
1	1925942	1926167	226	1926082	49	6.45952	2.13794	4.98445	ATAC_seq_SE_crwn1_2C_peak_809
1	1926347	1926669	323	1926571	75	18.25	3.24967	15.2951	ATAC_seq_SE_crwn1_2C_peak_810
1	1932502	1932671	170	1932592	66	13.6628	2.86484	11.3356	ATAC_seq_SE_crwn1_2C_peak_811
1	1932926	1933339	414	1933120	58	10.0144	2.52277	8.13848	ATAC_seq_SE_crwn1_2C_peak_812
1	1940451	1940554	104	1940496	60	6.19296	1.94639	4.74952	ATAC_seq_SE_crwn1_2C_peak_813
1	1940666	1940768	103	1940715	64	7.42298	2.06415	5.84509	ATAC_seq_SE_crwn1_2C_peak_814
1	1941588	1941831	244	1941651	75	10.1691	2.25922	8.27844	ATAC_seq_SE_crwn1_2C_peak_815
1	1942662	1943327	666	1943229	71	8.01844	2.05714	6.37095	ATAC_seq_SE_crwn1_2C_peak_816
1	1946221	1946329	109	1946290	65	5.66618	1.82724	4.28496	ATAC_seq_SE_crwn1_2C_peak_817
1	1946426	1946911	486	1946742	79	10.6676	2.26372	8.7193	ATAC_seq_SE_crwn1_2C_peak_818
1	1950461	1951018	558	1950494	73	7.0489	1.92408	5.51258	ATAC_seq_SE_crwn1_2C_peak_819
1	1952952	1954451	1500	1953902	105	19.6667	2.78508	16.5231	ATAC_seq_SE_crwn1_2C_peak_820
1	1954652	1954776	125	1954717	87	11.3614	2.24147	9.3251	ATAC_seq_SE_crwn1_2C_peak_821
1	1958461	1958976	516	1958814	81	13.7051	2.56892	11.3737	ATAC_seq_SE_crwn1_2C_peak_822
1	1959768	1959913	146	1959842	52	5.62208	1.95861	4.24495	ATAC_seq_SE_crwn1_2C_peak_823
1	1960033	1960197	165	1960082	44	3.21467	1.64234	2.12642	ATAC_seq_SE_crwn1_2C_peak_824
1	1963006	1963114	109	1963066	62	7.90288	2.15385	6.27344	ATAC_seq_SE_crwn1_2C_peak_825
1	1964950	1965534	585	1965495	48	5.11958	1.92989	3.7962	ATAC_seq_SE_crwn1_2C_peak_826
1	1965657	1966038	382	1965683	54	7.18329	2.17048	5.63452	ATAC_seq_SE_crwn1_2C_peak_827
1	1969487	1969587	101	1969555	53	6.18457	2.03237	4.74188	ATAC_seq_SE_crwn1_2C_peak_828
1	1969677	1969787	111	1969734	56	6.75178	2.07575	5.24964	ATAC_seq_SE_crwn1_2C_peak_829
1	1973544	1973669	126	1973611	61	8.71753	2.28025	6.9977	ATAC_seq_SE_crwn1_2C_peak_830
1	1973781	1974939	1159	1974622	92	25.186	3.62432	21.3014	ATAC_seq_SE_crwn1_2C_peak_831
1	1977346	1977808	463	1977433	55	8.76095	2.39449	7.02918	ATAC_seq_SE_crwn1_2C_peak_832
1	1977891	1978368	478	1978017	96	30.6438	4.1476	26.2715	ATAC_seq_SE_crwn1_2C_peak_833
1	1989067	1989722	656	1989305	69	15.1379	2.99311	12.6164	ATAC_seq_SE_crwn1_2C_peak_834
1	1991850	1992014	165	1991888	44	4.76837	1.92414	3.4849	ATAC_seq_SE_crwn1_2C_peak_835
1	1992193	1992436	244	1992280	75	17.6399	3.16931	14.7871	ATAC_seq_SE_crwn1_2C_peak_836
1	2000542	2001476	935	2000785	89	21.0459	3.22812	17.6916	ATAC_seq_SE_crwn1_2C_peak_837
1	2006981	2007721	741	2007443	80	18.9921	3.20919	15.9393	ATAC_seq_SE_crwn1_2C_peak_838
1	2013460	2014447	988	2013658	83	18.7966	3.11111	15.7642	ATAC_seq_SE_crwn1_2C_peak_839
1	2016004	2016232	229	2016058	60	9.59046	2.42063	7.76413	ATAC_seq_SE_crwn1_2C_peak_840
1	2016326	2016516	191	2016395	51	6.54571	2.11899	5.06281	ATAC_seq_SE_crwn1_2C_peak_841
1	2024634	2024893	260	2024806	70	15.2263	2.97944	12.6955	ATAC_seq_SE_crwn1_2C_peak_842
1	2024990	2025621	632	2025402	81	19.6175	3.26044	16.4793	ATAC_seq_SE_crwn1_2C_peak_843
1	2027030	2027139	110	2027047	47	3.77086	1.71306	2.61154	ATAC_seq_SE_crwn1_2C_peak_844
1	2027392	2027800	409	2027725	61	7.00003	2.04485	5.46817	ATAC_seq_SE_crwn1_2C_peak_845
1	2029727	2029947	221	2029773	70	8.1795	2.08762	6.51723	ATAC_seq_SE_crwn1_2C_peak_846
1	2032022	2032361	340	2032185	64	7.07313	2.01863	5.53456	ATAC_seq_SE_crwn1_2C_peak_847
1	2033678	2034209	532	2034122	67	8.96168	2.22222	7.21119	ATAC_seq_SE_crwn1_2C_peak_848
1	2035290	2035847	558	2035756	75	13.8891	2.69695	11.5391	ATAC_seq_SE_crwn1_2C_peak_849
1	2040263	2040506	244	2040483	50	6.82321	2.1807	5.3076	ATAC_seq_SE_crwn1_2C_peak_850
1	2047266	2048084	819	2047810	87	20.6239	3.22817	17.3356	ATAC_seq_SE_crwn1_2C_peak_851
1	2049463	2050199	737	2049778	55	5.87059	1.95873	4.46366	ATAC_seq_SE_crwn1_2C_peak_852
1	2052091	2052312	222	2052142	76	11.0983	2.35186	9.09789	ATAC_seq_SE_crwn1_2C_peak_853
1	2055167	2056091	925	2055352	86	23.1716	3.55828	19.5491	ATAC_seq_SE_crwn1_2C_peak_854
1	2056211	2056332	122	2056269	49	6.06237	2.07211	4.63753	ATAC_seq_SE_crwn1_2C_peak_855
1	2067441	2067540	100	2067498	47	5.75715	2.05242	4.36077	ATAC_seq_SE_crwn1_2C_peak_856
1	2070114	2070785	672	2070636	76	18.7887	3.29242	15.7571	ATAC_seq_SE_crwn1_2C_peak_857
1	2077699	2077926	228	2077736	53	7.96253	2.30897	6.32031	ATAC_seq_SE_crwn1_2C_peak_858
1	2081910	2082025	116	2081960	48	5.82178	2.04764	4.4194	ATAC_seq_SE_crwn1_2C_peak_859
1	2082363	2082540	178	2082393	46	4.48547	1.84748	3.23588	ATAC_seq_SE_crwn1_2C_peak_860
1	2082833	2083611	779	2083193	83	20.7643	3.34795	17.4611	ATAC_seq_SE_crwn1_2C_peak_861
1	2086937	2087288	352	2087063	70	9.32773	2.2264	7.5348	ATAC_seq_SE_crwn1_2C_peak_862
1	2089535	2090344	810	2090174	82	15.8262	2.78898	13.2175	ATAC_seq_SE_crwn1_2C_peak_863
1	2090977	2091206	230	2091135	64	8.03834	2.14451	6.38902	ATAC_seq_SE_crwn1_2C_peak_864
1	2091371	2091570	200	2091404	56	5.24245	1.85486	3.90765	ATAC_seq_SE_crwn1_2C_peak_865
1	2092723	2092860	138	2092781	63	8.18484	2.17761	6.52208	ATAC_seq_SE_crwn1_2C_peak_866
1	2096259	2096400	142	2096341	50	6.82321	2.1807	5.3076	ATAC_seq_SE_crwn1_2C_peak_867
1	2096526	2096625	100	2096554	53	7.96253	2.30897	6.32031	ATAC_seq_SE_crwn1_2C_peak_868
1	2103302	2104050	749	2103726	69	10.3707	2.36967	8.46057	ATAC_seq_SE_crwn1_2C_peak_869
1	2104276	2105167	892	2105063	81	14.5417	2.66234	12.1108	ATAC_seq_SE_crwn1_2C_peak_870
1	2107367	2107582	216	2107459	73	8.31934	2.07051	6.64417	ATAC_seq_SE_crwn1_2C_peak_871
1	2107898	2108173	276	2108098	96	17.5157	2.72319	14.6767	ATAC_seq_SE_crwn1_2C_peak_872
1	2108473	2108662	190	2108575	69	7.61592	2.03075	6.01289	ATAC_seq_SE_crwn1_2C_peak_873
1	2110877	2110985	109	2110960	55	4.64191	1.77609	3.37735	ATAC_seq_SE_crwn1_2C_peak_874
1	2111094	2111565	472	2111191	69	9.19428	2.22363	7.414	ATAC_seq_SE_crwn1_2C_peak_875
1	2114511	2114827	317	2114737	63	12.2446	2.73656	10.0982	ATAC_seq_SE_crwn1_2C_peak_876
1	2114931	2115556	626	2115370	46	5.41877	2.00966	4.0607	ATAC_seq_SE_crwn1_2C_peak_877
1	2120701	2120971	271	2120837	62	11.7849	2.6938	9.69583	ATAC_seq_SE_crwn1_2C_peak_878
1	2123607	2123721	115	2123678	57	8.49335	2.31629	6.79439	ATAC_seq_SE_crwn1_2C_peak_879
1	2123827	2124408	582	2123941	73	15.2531	2.90995	12.7198	ATAC_seq_SE_crwn1_2C_peak_880
1	2125904	2126018	115	2125960	52	5.58971	1.95356	4.21568	ATAC_seq_SE_crwn1_2C_peak_881
1	2126277	2126541	265	2126349	65	10.6132	2.46914	8.67015	ATAC_seq_SE_crwn1_2C_peak_882
1	2128205	2128409	205	2128285	60	9.43058	2.3978	7.62785	ATAC_seq_SE_crwn1_2C_peak_883
1	2129811	2130183	373	2130110	66	13.6628	2.86484	11.3356	ATAC_seq_SE_crwn1_2C_peak_884
1	2135615	2135949	335	2135874	65	13.1836	2.82208	10.9182	ATAC_seq_SE_crwn1_2C_peak_885
1	2141074	2142263	1190	2141462	67	12.9088	2.73752	10.6835	ATAC_seq_SE_crwn1_2C_peak_886
1	2142355	2142817	463	2142482	54	7.36462	2.19824	5.79199	ATAC_seq_SE_crwn1_2C_peak_887
1	2143833	2144024	192	2143931	70	12.9831	2.6833	10.7504	ATAC_seq_SE_crwn1_2C_peak_888
1	2148166	2148350	185	2148205	48	4.26645	1.78702	3.04468	ATAC_seq_SE_crwn1_2C_peak_889
1	2152277	2153034	758	2152854	90	21.0528	3.20535	17.6976	ATAC_seq_SE_crwn1_2C_peak_890
1	2155055	2155171	117	2155114	50	4.87955	1.8654	3.58553	ATAC_seq_SE_crwn1_2C_peak_891
1	2155301	2155561	261	2155531	51	5.29768	1.92024	3.95757	ATAC_seq_SE_crwn1_2C_peak_892
1	2155924	2156125	202	2156029	80	16.482	2.90531	13.787	ATAC_seq_SE_crwn1_2C_peak_893
1	2160636	2160884	249	2160710	63	7.8465	2.13262	6.22233	ATAC_seq_SE_crwn1_2C_peak_894
1	2162999	2164577	1579	2164105	92	19.6736	3.01263	16.5291	ATAC_seq_SE_crwn1_2C_peak_895
1	2165236	2165438	203	2165421	57	4.72095	1.76937	3.44875	ATAC_seq_SE_crwn1_2C_peak_896
1	2169856	2170009	154	2169923	62	6.65247	1.98613	5.1596	ATAC_seq_SE_crwn1_2C_peak_897
1	2171958	2172813	856	2172171	75	9.60893	2.19526	7.78083	ATAC_seq_SE_crwn1_2C_peak_898
1	2175020	2175162	143	2175046	61	3.87108	1.61838	2.695	ATAC_seq_SE_crwn1_2C_peak_899
1	2176021	2176123	103	2176076	66	5.2246	1.76269	3.89149	ATAC_seq_SE_crwn1_2C_peak_900
1	2176277	2176613	337	2176318	75	7.94677	2.0074	6.31338	ATAC_seq_SE_crwn1_2C_peak_901
1	2177395	2178498	1104	2177908	103	23.8154	3.20988	20.1148	ATAC_seq_SE_crwn1_2C_peak_902
1	2183879	2184370	492	2184215	78	19.2602	3.29716	16.1782	ATAC_seq_SE_crwn1_2C_peak_903
1	2187501	2187759	259	2187733	63	6.22777	1.91904	4.78115	ATAC_seq_SE_crwn1_2C_peak_904
1	2187854	2188096	243	2188018	64	6.29741	1.91797	4.84432	ATAC_seq_SE_crwn1_2C_peak_905
1	2188408	2188530	123	2188438	59	4.70894	1.75029	3.43791	ATAC_seq_SE_crwn1_2C_peak_906
1	2190007	2190297	291	2190087	71	6.91463	1.92668	5.39084	ATAC_seq_SE_crwn1_2C_peak_907
1	2190448	2190807	360	2190712	86	11.5239	2.26917	9.47141	ATAC_seq_SE_crwn1_2C_peak_908
1	2190972	2191192	221	2191094	87	11.3042	2.23577	9.28346	ATAC_seq_SE_crwn1_2C_peak_909
1	2193819	2193918	100	2193873	72	5.72644	1.77875	4.33954	ATAC_seq_SE_crwn1_2C_peak_910
1	2194048	2194151	104	2194091	67	4.47604	1.66056	3.22739	ATAC_seq_SE_crwn1_2C_peak_911
1	2194295	2194490	196	2194366	73	6.11055	1.81595	4.67452	ATAC_seq_SE_crwn1_2C_peak_912
1	2194606	2194765	160	2194716	77	7.55333	1.94514	5.96331	ATAC_seq_SE_crwn1_2C_peak_913
1	2196440	2196950	511	2196860	85	12.0024	2.32999	9.89146	ATAC_seq_SE_crwn1_2C_peak_914
1	2197027	2197202	176	2197117	68	6.42597	1.8956	4.96086	ATAC_seq_SE_crwn1_2C_peak_915
1	2197358	2197505	148	2197415	77	9.68623	2.17999	7.85074	ATAC_seq_SE_crwn1_2C_peak_916
1	2200018	2200151	134	2200069	66	7.08406	1.99761	5.54447	ATAC_seq_SE_crwn1_2C_peak_917
1	2201482	2201749	268	2201666	61	7.03984	2.05026	5.50428	ATAC_seq_SE_crwn1_2C_peak_918
1	2203524	2204338	815	2203966	84	20.198	3.25297	16.9771	ATAC_seq_SE_crwn1_2C_peak_919
1	2212542	2212782	241	2212741	65	7.60474	2.07547	6.00276	ATAC_seq_SE_crwn1_2C_peak_920
1	2213092	2213213	122	2213166	71	9.794	2.26915	7.94807	ATAC_seq_SE_crwn1_2C_peak_921
1	2213304	2214823	1520	2214590	88	16.0456	2.70517	13.4135	ATAC_seq_SE_crwn1_2C_peak_922
1	2214915	2215266	352	2214999	81	12.1232	2.39556	10.0002	ATAC_seq_SE_crwn1_2C_peak_923
1	2219634	2219757	124	2219668	74	9.15291	2.15517	7.38453	ATAC_seq_SE_crwn1_2C_peak_924
1	2220120	2220290	171	2220214	55	3.33991	1.57924	2.23166	ATAC_seq_SE_crwn1_2C_peak_925
1	2223194	2223378	185	2223221	67	4.77036	1.69788	3.48672	ATAC_seq_SE_crwn1_2C_peak_926
1	2224484	2225326	843	2224952	84	9.31873	2.06712	7.52663	ATAC_seq_SE_crwn1_2C_peak_927
1	2225458	2225583	126	2225515	72	6.11759	1.82454	4.68099	ATAC_seq_SE_crwn1_2C_peak_928
1	2226968	2227074	107	2227026	71	6.38652	1.86432	4.92502	ATAC_seq_SE_crwn1_2C_peak_929
1	2227190	2227315	126	2227265	76	7.94395	1.99741	6.31076	ATAC_seq_SE_crwn1_2C_peak_930
1	2229262	2229420	159	2229290	58	3.94688	1.64943	2.76339	ATAC_seq_SE_crwn1_2C_peak_931
1	2229501	2229666	166	2229537	70	7.81909	2.04434	6.19743	ATAC_seq_SE_crwn1_2C_peak_932
1	2233263	2233614	352	2233352	78	14.0673	2.66173	11.6988	ATAC_seq_SE_crwn1_2C_peak_933
1	2236157	2236288	132	2236208	58	6.71145	2.04294	5.21302	ATAC_seq_SE_crwn1_2C_peak_934
1	2237663	2238099	437	2237935	81	13.7706	2.57619	11.4324	ATAC_seq_SE_crwn1_2C_peak_935
1	2239884	2240246	363	2240191	63	7.23193	2.05128	5.67163	ATAC_seq_SE_crwn1_2C_peak_936
1	2240337	2240729	393	2240652	63	7.05946	2.02853	5.5221	ATAC_seq_SE_crwn1_2C_peak_937
1	2240935	2241072	138	2240974	58	5.49611	1.87064	4.13078	ATAC_seq_SE_crwn1_2C_peak_938
1	2241236	2241396	161	2241314	54	4.50658	1.76508	3.25495	ATAC_seq_SE_crwn1_2C_peak_939
1	2241682	2241951	270	2241752	54	4.66181	1.78862	3.39531	ATAC_seq_SE_crwn1_2C_peak_940
1	2244931	2245146	216	2245008	74	12.1516	2.50585	10.0256	ATAC_seq_SE_crwn1_2C_peak_941
1	2245391	2245508	118	2245461	54	5.2943	1.88421	3.95455	ATAC_seq_SE_crwn1_2C_peak_942
1	2248823	2249185	363	2249083	75	15.4542	2.88973	12.9001	ATAC_seq_SE_crwn1_2C_peak_943
1	2250381	2250490	110	2250435	53	7.53364	2.24159	5.94545	ATAC_seq_SE_crwn1_2C_peak_944
1	2250578	2251061	484	2250659	77	19.1891	3.31633	16.1147	ATAC_seq_SE_crwn1_2C_peak_945
1	2257353	2257452	100	2257402	43	4.45668	1.88138	3.20988	ATAC_seq_SE_crwn1_2C_peak_946
1	2260043	2260574	532	2260107	70	15.6419	3.03587	13.0526	ATAC_seq_SE_crwn1_2C_peak_947
1	2262797	2263088	292	2263022	54	6.28114	2.03327	4.82953	ATAC_seq_SE_crwn1_2C_peak_948
1	2265897	2266027	131	2265968	45	2.94856	1.58511	1.89583	ATAC_seq_SE_crwn1_2C_peak_949
1	2266389	2266624	236	2266477	73	12.7332	2.59376	10.5255	ATAC_seq_SE_crwn1_2C_peak_950
1	2266753	2266924	172	2266894	53	5.30145	1.89673	3.96098	ATAC_seq_SE_crwn1_2C_peak_951
1	2269052	2269282	231	2269144	73	14.6263	2.82983	12.1847	ATAC_seq_SE_crwn1_2C_peak_952
1	2269425	2269661	237	2269501	62	9.6791	2.39635	7.84425	ATAC_seq_SE_crwn1_2C_peak_953
1	2269775	2270362	588	2270033	80	16.713	2.93266	13.9765	ATAC_seq_SE_crwn1_2C_peak_954
1	2274683	2274956	274	2274867	64	12.7108	2.77932	10.5054	ATAC_seq_SE_crwn1_2C_peak_955
1	2277610	2277888	279	2277681	79	17.3933	3.03721	14.5668	ATAC_seq_SE_crwn1_2C_peak_956
1	2280169	2280315	147	2280247	60	5.89216	1.90506	4.48326	ATAC_seq_SE_crwn1_2C_peak_957
1	2280466	2281028	563	2280602	92	18.0883	2.84752	15.1692	ATAC_seq_SE_crwn1_2C_peak_958
1	2282978	2283212	235	2283081	84	14.727	2.63158	12.2629	ATAC_seq_SE_crwn1_2C_peak_959
1	2284227	2284750	524	2284498	82	13.3456	2.51363	11.0639	ATAC_seq_SE_crwn1_2C_peak_960
1	2284851	2284959	109	2284871	59	5.25273	1.82648	3.91702	ATAC_seq_SE_crwn1_2C_peak_961
1	2285113	2285482	370	2285426	68	8.86795	2.19675	7.12633	ATAC_seq_SE_crwn1_2C_peak_962
1	2291204	2291491	288	2291423	64	12.7108	2.77932	10.5054	ATAC_seq_SE_crwn1_2C_peak_963
1	2299444	2299586	143	2299502	79	14.1053	2.64813	11.733	ATAC_seq_SE_crwn1_2C_peak_964
1	2299747	2300576	830	2299832	85	16.4457	2.8013	13.7547	ATAC_seq_SE_crwn1_2C_peak_965
1	2300943	2301261	319	2301229	59	5.09561	1.80451	3.77441	ATAC_seq_SE_crwn1_2C_peak_966
1	2305068	2305488	421	2305217	91	18.0831	2.86515	15.1648	ATAC_seq_SE_crwn1_2C_peak_967
1	2312086	2312409	324	2312265	67	9.42582	2.28111	7.62349	ATAC_seq_SE_crwn1_2C_peak_968
1	2312639	2313287	649	2313132	72	9.68703	2.2427	7.85148	ATAC_seq_SE_crwn1_2C_peak_969
1	2313377	2313722	346	2313526	62	6.06661	1.90793	4.64137	ATAC_seq_SE_crwn1_2C_peak_970
1	2316340	2316618	279	2316416	74	11.2856	2.40308	9.26675	ATAC_seq_SE_crwn1_2C_peak_971
1	2317422	2317572	151	2317478	65	7.45871	2.05672	5.87741	ATAC_seq_SE_crwn1_2C_peak_972
1	2317694	2318151	458	2318091	67	8.5349	2.16837	6.83213	ATAC_seq_SE_crwn1_2C_peak_973
1	2321648	2322594	947	2322373	70	15.6011	3.0303	13.0314	ATAC_seq_SE_crwn1_2C_peak_974
1	2333406	2333948	543	2333578	85	16.1412	2.76794	13.4924	ATAC_seq_SE_crwn1_2C_peak_975
1	2334071	2334585	515	2334156	72	9.76275	2.2517	7.91995	ATAC_seq_SE_crwn1_2C_peak_976
1	2335545	2336253	709	2335816	95	16.8727	2.67633	14.1189	ATAC_seq_SE_crwn1_2C_peak_977
1	2338415	2338582	168	2338502	75	9.16167	2.14447	7.39251	ATAC_seq_SE_crwn1_2C_peak_978
1	2339329	2339867	539	2339417	81	13.6544	2.5633	11.3356	ATAC_seq_SE_crwn1_2C_peak_979
1	2344297	2344396	100	2344346	66	8.37461	2.16129	6.68662	ATAC_seq_SE_crwn1_2C_peak_980
1	2347419	2347627	209	2347573	54	4.10429	1.70384	2.9051	ATAC_seq_SE_crwn1_2C_peak_981
1	2347759	2349089	1331	2348352	87	15.2164	2.63473	12.6868	ATAC_seq_SE_crwn1_2C_peak_982
1	2351605	2351763	159	2351681	77	10.8	2.30428	8.83892	ATAC_seq_SE_crwn1_2C_peak_983
1	2351843	2352214	372	2352149	63	6.40041	1.94175	4.93766	ATAC_seq_SE_crwn1_2C_peak_984
1	2358469	2358621	153	2358539	47	5.75715	2.05242	4.36077	ATAC_seq_SE_crwn1_2C_peak_985
1	2358766	2359700	935	2359132	58	10.0144	2.52277	8.13848	ATAC_seq_SE_crwn1_2C_peak_986
1	2364772	2364877	106	2364839	66	6.76955	1.95792	5.26584	ATAC_seq_SE_crwn1_2C_peak_987
1	2365188	2365750	563	2365605	84	12.7185	2.41752	10.5122	ATAC_seq_SE_crwn1_2C_peak_988
1	2365836	2366132	297	2365898	68	6.85317	1.94805	5.33489	ATAC_seq_SE_crwn1_2C_peak_989
1	2366295	2366773	479	2366626	87	13.469	2.45399	11.1746	ATAC_seq_SE_crwn1_2C_peak_990
1	2368413	2368907	495	2368627	76	9.21909	2.13948	7.43651	ATAC_seq_SE_crwn1_2C_peak_991
1	2374489	2375063	575	2374948	88	21.2292	3.27326	17.8569	ATAC_seq_SE_crwn1_2C_peak_992
1	2375951	2376113	163	2375968	50	5.2457	1.92453	3.9106	ATAC_seq_SE_crwn1_2C_peak_993
1	2379488	2379699	212	2379617	67	11.5382	2.55447	9.48427	ATAC_seq_SE_crwn1_2C_peak_994
1	2381095	2381662	568	2381479	59	10.4466	2.56553	8.51973	ATAC_seq_SE_crwn1_2C_peak_995
1	2389222	2389906	685	2389736	65	9.95069	2.38095	8.08993	ATAC_seq_SE_crwn1_2C_peak_996
1	2390077	2390371	295	2390298	70	10.692	2.3938	8.74126	ATAC_seq_SE_crwn1_2C_peak_997
1	2390494	2390733	240	2390605	61	6.5188	1.97957	5.03835	ATAC_seq_SE_crwn1_2C_peak_998
1	2392671	2392873	203	2392801	65	7.59459	2.07417	5.99357	ATAC_seq_SE_crwn1_2C_peak_999
1	2393066	2393175	110	2393106	68	8.67881	2.17323	6.96253	ATAC_seq_SE_crwn1_2C_peak_1000
1	2393585	2393686	102	2393656	51	3.74769	1.6731	2.59073	ATAC_seq_SE_crwn1_2C_peak_1001
1	2395033	2395574	542	2395352	83	18.8064	3.11226	15.773	ATAC_seq_SE_crwn1_2C_peak_1002
1	2400944	2401081	138	2400982	39	3.30411	1.71035	2.19957	ATAC_seq_SE_crwn1_2C_peak_1003
1	2402834	2403120	287	2403071	63	9.45123	2.34776	7.64641	ATAC_seq_SE_crwn1_2C_peak_1004
1	2406669	2407050	382	2406876	93	18.5201	2.87374	15.538	ATAC_seq_SE_crwn1_2C_peak_1005
1	2407143	2407742	600	2407527	75	9.82275	2.21963	7.9741	ATAC_seq_SE_crwn1_2C_peak_1006
1	2408042	2408181	140	2408113	75	9.32851	2.16339	7.53549	ATAC_seq_SE_crwn1_2C_peak_1007
1	2409485	2410012	528	2409649	88	13.154	2.40866	10.904	ATAC_seq_SE_crwn1_2C_peak_1008
1	2412587	2413026	440	2412781	79	13.1178	2.53566	10.8714	ATAC_seq_SE_crwn1_2C_peak_1009
1	2413705	2413863	159	2413765	50	4.16784	1.75017	2.95583	ATAC_seq_SE_crwn1_2C_peak_1010
1	2414135	2414281	147	2414209	60	7.69677	2.15395	6.08625	ATAC_seq_SE_crwn1_2C_peak_1011
1	2416057	2416294	238	2416127	53	6.7157	2.11433	5.21691	ATAC_seq_SE_crwn1_2C_peak_1012
1	2420861	2420999	139	2420950	41	2.95782	1.621	1.90408	ATAC_seq_SE_crwn1_2C_peak_1013
1	2421089	2421282	194	2421258	49	5.40117	1.96309	4.05134	ATAC_seq_SE_crwn1_2C_peak_1014
1	2421391	2422381	991	2422004	93	26.0652	3.69788	22.0907	ATAC_seq_SE_crwn1_2C_peak_1015
1	2423692	2423798	107	2423768	60	8.92195	2.32558	7.17523	ATAC_seq_SE_crwn1_2C_peak_1016
1	2423899	2424163	265	2423965	72	14.0134	2.77356	11.6506	ATAC_seq_SE_crwn1_2C_peak_1017
1	2429533	2429839	307	2429603	58	6.97985	2.08113	5.44986	ATAC_seq_SE_crwn1_2C_peak_1018
1	2431948	2432967	1020	2432148	81	13.3186	2.52619	11.0396	ATAC_seq_SE_crwn1_2C_peak_1019
1	2433089	2433219	131	2433152	79	10.3152	2.22531	8.41043	ATAC_seq_SE_crwn1_2C_peak_1020
1	2436934	2437566	633	2437101	95	11.7264	2.19278	9.65393	ATAC_seq_SE_crwn1_2C_peak_1021
1	2439694	2440164	471	2440127	79	5.89827	1.75016	4.48882	ATAC_seq_SE_crwn1_2C_peak_1022
1	2440324	2440535	212	2440461	83	6.3082	1.76805	4.85406	ATAC_seq_SE_crwn1_2C_peak_1023
1	2443574	2443741	168	2443696	69	4.9011	1.70068	3.60512	ATAC_seq_SE_crwn1_2C_peak_1024
1	2444746	2445503	758	2445410	87	14.6329	2.57385	12.1847	ATAC_seq_SE_crwn1_2C_peak_1025
1	2445645	2446273	629	2445951	70	9.53066	2.25111	7.71844	ATAC_seq_SE_crwn1_2C_peak_1026
1	2454379	2454954	576	2454748	69	12.5267	2.6445	10.352	ATAC_seq_SE_crwn1_2C_peak_1027
1	2456803	2457206	404	2457128	65	7.60474	2.07547	6.00276	ATAC_seq_SE_crwn1_2C_peak_1028
1	2457283	2457978	696	2457657	85	14.0816	2.54664	11.7117	ATAC_seq_SE_crwn1_2C_peak_1029
1	2458075	2458308	234	2458109	73	8.70275	2.11489	6.98431	ATAC_seq_SE_crwn1_2C_peak_1030
1	2462060	2462383	324	2462204	75	8.78429	2.10177	7.0504	ATAC_seq_SE_crwn1_2C_peak_1031
1	2462610	2462741	132	2462686	56	3.89568	1.6565	2.71721	ATAC_seq_SE_crwn1_2C_peak_1032
1	2465431	2465685	255	2465573	69	9.92491	2.31405	8.06666	ATAC_seq_SE_crwn1_2C_peak_1033
1	2467030	2467218	189	2467129	67	11.3003	2.52319	9.27991	ATAC_seq_SE_crwn1_2C_peak_1034
1	2472589	2472689	101	2472619	46	4.93437	1.92544	3.63527	ATAC_seq_SE_crwn1_2C_peak_1035
1	2474845	2475409	565	2475009	71	16.1519	3.07863	13.4924	ATAC_seq_SE_crwn1_2C_peak_1036
1	2476250	2476483	234	2476404	42	4.15425	1.83863	2.94358	ATAC_seq_SE_crwn1_2C_peak_1037
1	2476587	2476733	147	2476635	58	9.67874	2.47276	7.84393	ATAC_seq_SE_crwn1_2C_peak_1038
1	2476860	2477171	312	2476941	68	13.7789	2.83251	11.4399	ATAC_seq_SE_crwn1_2C_peak_1039
1	2482974	2483085	112	2483027	44	4.76837	1.92414	3.4849	ATAC_seq_SE_crwn1_2C_peak_1040
1	2483245	2483433	189	2483331	47	5.33474	1.9802	3.99116	ATAC_seq_SE_crwn1_2C_peak_1041
1	2484986	2485370	385	2485190	56	5.27141	1.8591	3.93386	ATAC_seq_SE_crwn1_2C_peak_1042
1	2487904	2488122	219	2488048	71	11.4612	2.47253	9.41502	ATAC_seq_SE_crwn1_2C_peak_1043
1	2488225	2488990	766	2488901	93	20.1174	3.03912	16.9055	ATAC_seq_SE_crwn1_2C_peak_1044
1	2489090	2489236	147	2489167	57	5.32979	1.85719	3.98663	ATAC_seq_SE_crwn1_2C_peak_1045
1	2489336	2489631	296	2489411	67	8.39858	2.15122	6.7084	ATAC_seq_SE_crwn1_2C_peak_1046
1	2493093	2493896	804	2493383	76	13.7766	2.66436	11.4378	ATAC_seq_SE_crwn1_2C_peak_1047
1	2494645	2494925	281	2494678	61	8.51398	2.25209	6.81308	ATAC_seq_SE_crwn1_2C_peak_1048
1	2498478	2499156	679	2498733	75	17.1917	3.11093	14.3871	ATAC_seq_SE_crwn1_2C_peak_1049
1	2499232	2499348	117	2499306	57	9.58929	2.48001	7.76309	ATAC_seq_SE_crwn1_2C_peak_1050
1	2501750	2501939	190	2501827	45	5.08912	1.9669	3.76854	ATAC_seq_SE_crwn1_2C_peak_1051
1	2511425	2511644	220	2511566	47	5.75715	2.05242	4.36077	ATAC_seq_SE_crwn1_2C_peak_1052
1	2520102	2520519	418	2520497	47	5.75715	2.05242	4.36077	ATAC_seq_SE_crwn1_2C_peak_1053
1	2520607	2521110	504	2521018	83	22.7111	3.59174	19.1299	ATAC_seq_SE_crwn1_2C_peak_1054
1	2521198	2521306	109	2521249	55	8.76095	2.39449	7.02918	ATAC_seq_SE_crwn1_2C_peak_1055
1	2522656	2523098	443	2522910	53	7.96253	2.30897	6.32031	ATAC_seq_SE_crwn1_2C_peak_1056
1	2530255	2530525	271	2530484	53	7.96253	2.30897	6.32031	ATAC_seq_SE_crwn1_2C_peak_1057
1	2535154	2535405	252	2535333	81	19.6071	3.25914	16.4699	ATAC_seq_SE_crwn1_2C_peak_1058
1	2537804	2538593	790	2538153	80	16.9383	2.95944	14.1782	ATAC_seq_SE_crwn1_2C_peak_1059
1	2538708	2539170	463	2538922	61	8.17685	2.20562	6.51475	ATAC_seq_SE_crwn1_2C_peak_1060
1	2542065	2542753	689	2542503	74	15.9992	2.98211	13.3724	ATAC_seq_SE_crwn1_2C_peak_1061
1	2547823	2548714	892	2548336	77	19.333	3.33518	16.2241	ATAC_seq_SE_crwn1_2C_peak_1062
1	2561260	2561471	212	2561337	69	11.8534	2.55754	9.75743	ATAC_seq_SE_crwn1_2C_peak_1063
1	2563713	2564101	389	2563922	84	14.6969	2.62832	12.2361	ATAC_seq_SE_crwn1_2C_peak_1064
1	2565035	2565977	943	2565503	94	19.4855	2.95398	16.3607	ATAC_seq_SE_crwn1_2C_peak_1065
1	2566217	2566354	138	2566272	62	6.97797	2.02964	5.44817	ATAC_seq_SE_crwn1_2C_peak_1066
1	2566813	2567187	375	2566868	55	5.38617	1.88679	4.03771	ATAC_seq_SE_crwn1_2C_peak_1067
1	2567309	2567443	135	2567381	75	13.0479	2.59563	10.8085	ATAC_seq_SE_crwn1_2C_peak_1068
1	2573147	2574510	1364	2573535	65	11.6909	2.6149	9.62203	ATAC_seq_SE_crwn1_2C_peak_1069
1	2576598	2577252	655	2576776	78	14.6729	2.73262	12.2144	ATAC_seq_SE_crwn1_2C_peak_1070
1	2580605	2581237	633	2581105	63	8.36458	2.20158	6.67742	ATAC_seq_SE_crwn1_2C_peak_1071
1	2583235	2583525	291	2583473	61	9.22718	2.35116	7.44388	ATAC_seq_SE_crwn1_2C_peak_1072
1	2585471	2585577	107	2585507	49	2.93161	1.5528	1.88073	ATAC_seq_SE_crwn1_2C_peak_1073
1	2585685	2585788	104	2585722	63	6.54055	1.96018	5.05815	ATAC_seq_SE_crwn1_2C_peak_1074
1	2585879	2585980	102	2585920	62	6.23752	1.93074	4.78998	ATAC_seq_SE_crwn1_2C_peak_1075
1	2586111	2586219	109	2586146	66	7.89018	2.09966	6.26192	ATAC_seq_SE_crwn1_2C_peak_1076
1	2588476	2588830	355	2588534	66	10.189	2.39542	8.29638	ATAC_seq_SE_crwn1_2C_peak_1077
1	2588934	2589106	173	2589019	73	13.8391	2.73063	11.494	ATAC_seq_SE_crwn1_2C_peak_1078
1	2589215	2589406	192	2589349	49	4.96309	1.89107	3.66127	ATAC_seq_SE_crwn1_2C_peak_1079
1	2589548	2589647	100	2589602	47	4.56106	1.84829	3.30423	ATAC_seq_SE_crwn1_2C_peak_1080
1	2590230	2590882	653	2590362	89	24.6191	3.6452	20.8036	ATAC_seq_SE_crwn1_2C_peak_1081
1	2606773	2606917	145	2606845	49	6.45952	2.13794	4.98445	ATAC_seq_SE_crwn1_2C_peak_1082
1	2607233	2608181	949	2607682	93	28.6692	4.01024	24.449	ATAC_seq_SE_crwn1_2C_peak_1083
1	2613206	2613683	478	2613252	54	7.09971	2.15771	5.55868	ATAC_seq_SE_crwn1_2C_peak_1084
1	2613798	2614058	261	2614008	55	7.41887	2.19007	5.84129	ATAC_seq_SE_crwn1_2C_peak_1085
1	2614187	2614292	106	2614218	47	4.74359	1.8794	3.46915	ATAC_seq_SE_crwn1_2C_peak_1086
1	2614419	2614722	304	2614606	70	13.8184	2.79198	11.4755	ATAC_seq_SE_crwn1_2C_peak_1087
1	2614814	2615091	278	2614938	75	16.5845	3.03272	13.8787	ATAC_seq_SE_crwn1_2C_peak_1088
1	2620165	2620280	116	2620214	47	4.97278	1.91847	3.66995	ATAC_seq_SE_crwn1_2C_peak_1089
1	2621114	2621787	674	2621204	68	12.4815	2.65896	10.3113	ATAC_seq_SE_crwn1_2C_peak_1090
1	2622141	2622305	165	2622225	52	5.91121	2.00378	4.50052	ATAC_seq_SE_crwn1_2C_peak_1091
1	2622389	2622954	566	2622591	57	7.48416	2.16822	5.90057	ATAC_seq_SE_crwn1_2C_peak_1092
1	2627677	2628043	367	2627740	57	8.46212	2.31168	6.76611	ATAC_seq_SE_crwn1_2C_peak_1093
1	2628645	2628762	118	2628694	53	7.36307	2.21493	5.7906	ATAC_seq_SE_crwn1_2C_peak_1094
1	2629976	2630086	111	2630006	43	4.36872	1.8652	3.13705	ATAC_seq_SE_crwn1_2C_peak_1095
1	2630196	2630679	484	2630598	80	20.8354	3.44241	17.5242	ATAC_seq_SE_crwn1_2C_peak_1096
1	2635535	2636101	567	2635958	75	16.0181	2.96065	13.389	ATAC_seq_SE_crwn1_2C_peak_1097
1	2637609	2637779	171	2637693	57	5.38789	1.86555	4.03923	ATAC_seq_SE_crwn1_2C_peak_1098
1	2637965	2638253	289	2638023	62	6.70421	1.99304	5.20648	ATAC_seq_SE_crwn1_2C_peak_1099
1	2640408	2640515	108	2640435	59	5.6212	1.87793	4.2442	ATAC_seq_SE_crwn1_2C_peak_1100
1	2640742	2641130	389	2640757	51	3.64539	1.65658	2.49881	ATAC_seq_SE_crwn1_2C_peak_1101
1	2641645	2642375	731	2641889	100	23.5397	3.2455	19.8634	ATAC_seq_SE_crwn1_2C_peak_1102
1	2645988	2646401	414	2646061	66	10.3341	2.41441	8.4275	ATAC_seq_SE_crwn1_2C_peak_1103
1	2649079	2649872	794	2649600	85	23.8785	3.67725	20.1509	ATAC_seq_SE_crwn1_2C_peak_1104
1	2667078	2667671	594	2667598	55	8.76095	2.39449	7.02918	ATAC_seq_SE_crwn1_2C_peak_1105
1	2671811	2672509	699	2672427	87	16.8643	2.80971	14.1113	ATAC_seq_SE_crwn1_2C_peak_1106
1	2674153	2674301	149	2674172	53	3.69011	1.64785	2.53902	ATAC_seq_SE_crwn1_2C_peak_1107
1	2677576	2677728	153	2677641	66	5.13759	1.75163	3.81261	ATAC_seq_SE_crwn1_2C_peak_1108
1	2679345	2679609	265	2679399	66	5.74086	1.8281	4.35264	ATAC_seq_SE_crwn1_2C_peak_1109
1	2680442	2681263	822	2681058	74	9.14214	2.15393	7.37477	ATAC_seq_SE_crwn1_2C_peak_1110
1	2681927	2682049	123	2681993	72	8.88833	2.14832	7.14479	ATAC_seq_SE_crwn1_2C_peak_1111
1	2684030	2684276	247	2684179	58	4.85229	1.77925	3.56093	ATAC_seq_SE_crwn1_2C_peak_1112
1	2688509	2689026	518	2688684	69	9.05758	2.20681	7.2981	ATAC_seq_SE_crwn1_2C_peak_1113
1	2690574	2691652	1079	2690955	80	11.2494	2.31429	9.23419	ATAC_seq_SE_crwn1_2C_peak_1114
1	2694311	2694548	238	2694402	78	12.3049	2.45953	10.1526	ATAC_seq_SE_crwn1_2C_peak_1115
1	2694654	2694884	231	2694745	100	22.6929	3.1602	19.1299	ATAC_seq_SE_crwn1_2C_peak_1116
1	2695013	2695700	688	2695644	62	6.69949	1.99241	5.20224	ATAC_seq_SE_crwn1_2C_peak_1117
1	2696380	2696510	131	2696444	63	7.64539	2.10596	6.03974	ATAC_seq_SE_crwn1_2C_peak_1118
1	2700580	2701262	683	2701123	79	18.3956	3.16081	15.4262	ATAC_seq_SE_crwn1_2C_peak_1119
1	2702918	2703537	620	2703260	80	17.296	3.00222	14.4796	ATAC_seq_SE_crwn1_2C_peak_1120
1	2706520	2707062	543	2706984	63	9.93232	2.41327	8.0733	ATAC_seq_SE_crwn1_2C_peak_1121
1	2710985	2711285	301	2711230	72	9.4007	2.20877	7.60082	ATAC_seq_SE_crwn1_2C_peak_1122
1	2712025	2713058	1034	2712230	98	20.9583	3.0266	17.634	ATAC_seq_SE_crwn1_2C_peak_1123
1	2714663	2714931	269	2714821	58	4.63769	1.74867	3.37352	ATAC_seq_SE_crwn1_2C_peak_1124
1	2716376	2716570	195	2716519	60	6.38529	1.97283	4.92396	ATAC_seq_SE_crwn1_2C_peak_1125
1	2721905	2722175	271	2722107	67	14.1483	2.90759	11.7577	ATAC_seq_SE_crwn1_2C_peak_1126
1	2735751	2736329	579	2735870	76	18.7887	3.29242	15.7571	ATAC_seq_SE_crwn1_2C_peak_1127
1	2736476	2737036	561	2736582	78	19.8827	3.37794	16.6953	ATAC_seq_SE_crwn1_2C_peak_1128
1	2737454	2737578	125	2737539	41	3.86121	1.79587	2.68609	ATAC_seq_SE_crwn1_2C_peak_1129
1	2743873	2744134	262	2744072	50	6.17957	2.0757	4.73736	ATAC_seq_SE_crwn1_2C_peak_1130
1	2746758	2746899	142	2746863	54	5.62807	1.93458	4.2504	ATAC_seq_SE_crwn1_2C_peak_1131
1	2746995	2747108	114	2747018	49	4.07754	1.7452	2.88097	ATAC_seq_SE_crwn1_2C_peak_1132
1	2747473	2747605	133	2747595	45	2.76501	1.55143	1.73955	ATAC_seq_SE_crwn1_2C_peak_1133
1	2747897	2748405	509	2748176	68	9.7909	2.31233	7.9454	ATAC_seq_SE_crwn1_2C_peak_1134
1	2751184	2751543	360	2751414	81	10.3441	2.20489	8.43664	ATAC_seq_SE_crwn1_2C_peak_1135
1	2753511	2753679	169	2753590	72	8.04987	2.04999	6.39951	ATAC_seq_SE_crwn1_2C_peak_1136
1	2753864	2754051	188	2753894	63	5.46159	1.81818	4.09955	ATAC_seq_SE_crwn1_2C_peak_1137
1	2755100	2755350	251	2755176	93	15.3082	2.55365	12.7693	ATAC_seq_SE_crwn1_2C_peak_1138
1	2755470	2756021	552	2755757	95	16.1728	2.6087	13.511	ATAC_seq_SE_crwn1_2C_peak_1139
1	2756721	2756844	124	2756784	72	8.6968	2.1258	6.97891	ATAC_seq_SE_crwn1_2C_peak_1140
1	2759694	2759937	244	2759752	62	8.05152	2.17391	6.40103	ATAC_seq_SE_crwn1_2C_peak_1141
1	2762416	2762629	214	2762571	48	6.10413	2.09518	4.66877	ATAC_seq_SE_crwn1_2C_peak_1142
1	2768774	2768959	186	2768866	57	9.04767	2.39868	7.28916	ATAC_seq_SE_crwn1_2C_peak_1143
1	2769577	2769830	254	2769670	60	9.08004	2.34796	7.31843	ATAC_seq_SE_crwn1_2C_peak_1144
1	2771403	2771890	488	2771539	76	15.6563	2.89256	13.0656	ATAC_seq_SE_crwn1_2C_peak_1145
1	2773461	2774066	606	2773636	66	11.2106	2.53021	9.19929	ATAC_seq_SE_crwn1_2C_peak_1146
1	2779098	2779245	148	2779173	46	5.41877	2.00966	4.0607	ATAC_seq_SE_crwn1_2C_peak_1147
1	2804662	2804850	189	2804760	58	9.45787	2.44003	7.65243	ATAC_seq_SE_crwn1_2C_peak_1148
1	2804967	2805473	507	2805048	80	19.2812	3.24519	16.1972	ATAC_seq_SE_crwn1_2C_peak_1149
1	2808686	2809265	580	2808845	67	11.4151	2.53826	9.37338	ATAC_seq_SE_crwn1_2C_peak_1150
1	2809872	2809974	103	2809935	46	4.81752	1.90515	3.5294	ATAC_seq_SE_crwn1_2C_peak_1151
1	2810938	2811049	112	2810984	57	9.58929	2.48001	7.76309	ATAC_seq_SE_crwn1_2C_peak_1152
1	2811146	2811506	361	2811216	56	9.17144	2.43725	7.39323	ATAC_seq_SE_crwn1_2C_peak_1153
1	2817830	2818208	379	2818166	56	9.17144	2.43725	7.39323	ATAC_seq_SE_crwn1_2C_peak_1154
1	2818386	2818906	521	2818533	50	6.82321	2.1807	5.3076	ATAC_seq_SE_crwn1_2C_peak_1155
1	2820381	2820848	468	2820745	52	5.73904	1.97687	4.35098	ATAC_seq_SE_crwn1_2C_peak_1156
1	2821281	2821657	377	2821465	61	7.96262	2.1762	6.32036	ATAC_seq_SE_crwn1_2C_peak_1157
1	2825227	2825693	467	2825533	64	8.35722	2.18634	6.67142	ATAC_seq_SE_crwn1_2C_peak_1158
1	2826528	2827138	611	2827059	62	9.69228	2.39817	7.8562	ATAC_seq_SE_crwn1_2C_peak_1159
1	2829088	2829498	411	2829402	54	7.67425	2.24581	6.06582	ATAC_seq_SE_crwn1_2C_peak_1160
1	2829613	2829821	209	2829804	46	5.14251	1.9616	3.81702	ATAC_seq_SE_crwn1_2C_peak_1161
1	2838801	2839179	379	2838967	68	14.64	2.95035	12.1847	ATAC_seq_SE_crwn1_2C_peak_1162
1	2842482	2842781	300	2842628	47	5.75715	2.05242	4.36077	ATAC_seq_SE_crwn1_2C_peak_1163
1	2846507	2847043	537	2846581	80	17.1759	2.98783	14.3849	ATAC_seq_SE_crwn1_2C_peak_1164
1	2847758	2848338	581	2847874	79	16.3065	2.90592	13.6302	ATAC_seq_SE_crwn1_2C_peak_1165
1	2848419	2848542	124	2848481	53	5.19809	1.88088	3.86736	ATAC_seq_SE_crwn1_2C_peak_1166
1	2852755	2853047	293	2852972	62	7.07137	2.04214	5.53296	ATAC_seq_SE_crwn1_2C_peak_1167
1	2855549	2856207	659	2856016	70	12.0511	2.5641	9.93531	ATAC_seq_SE_crwn1_2C_peak_1168
1	2861163	2861263	101	2861235	57	6.98256	2.09538	5.45234	ATAC_seq_SE_crwn1_2C_peak_1169
1	2861359	2862111	753	2861884	64	9.09599	2.28391	7.33286	ATAC_seq_SE_crwn1_2C_peak_1170
1	2862827	2863014	188	2862906	63	7.27687	2.05722	5.71239	ATAC_seq_SE_crwn1_2C_peak_1171
1	2864106	2864355	250	2864318	54	4.39576	1.74825	3.16146	ATAC_seq_SE_crwn1_2C_peak_1172
1	2866794	2867358	565	2866936	80	12.6525	2.46801	10.4648	ATAC_seq_SE_crwn1_2C_peak_1173
1	2871842	2872098	257	2872043	82	11.8938	2.35729	9.79375	ATAC_seq_SE_crwn1_2C_peak_1174
1	2872256	2873059	804	2872769	68	6.86662	1.9497	5.34713	ATAC_seq_SE_crwn1_2C_peak_1175
1	2873170	2873309	140	2873229	64	5.42764	1.80505	4.06876	ATAC_seq_SE_crwn1_2C_peak_1176
1	2878924	2879629	706	2879342	85	15.0313	2.64778	12.5355	ATAC_seq_SE_crwn1_2C_peak_1177
1	2882426	2882544	119	2882477	71	9.60585	2.24649	7.77801	ATAC_seq_SE_crwn1_2C_peak_1178
1	2884157	2884590	434	2884415	69	11.6012	2.52525	9.54131	ATAC_seq_SE_crwn1_2C_peak_1179
1	2886284	2886560	277	2886512	49	4.91111	1.88253	3.61416	ATAC_seq_SE_crwn1_2C_peak_1180
1	2899337	2899471	135	2899427	55	8.76095	2.39449	7.02918	ATAC_seq_SE_crwn1_2C_peak_1181
1	2899596	2899856	261	2899689	60	10.8858	2.60828	8.90615	ATAC_seq_SE_crwn1_2C_peak_1182
1	2900128	2900417	290	2900378	41	3.86121	1.79587	2.68609	ATAC_seq_SE_crwn1_2C_peak_1183
1	2910517	2911350	834	2910780	69	15.1379	2.99311	12.6164	ATAC_seq_SE_crwn1_2C_peak_1184
1	2916008	2916228	221	2916041	50	6.82321	2.1807	5.3076	ATAC_seq_SE_crwn1_2C_peak_1185
1	2916745	2916852	108	2916754	39	3.30411	1.71035	2.19957	ATAC_seq_SE_crwn1_2C_peak_1186
1	2920741	2921216	476	2921142	52	7.57485	2.26621	5.97558	ATAC_seq_SE_crwn1_2C_peak_1187
1	2925606	2925875	270	2925618	55	3.95896	1.67364	2.7742	ATAC_seq_SE_crwn1_2C_peak_1188
1	2926259	2928065	1807	2926712	91	18.1776	2.875	15.2492	ATAC_seq_SE_crwn1_2C_peak_1189
1	2928220	2928532	313	2928247	59	4.52665	1.72463	3.27306	ATAC_seq_SE_crwn1_2C_peak_1190
1	2928649	2929136	488	2928970	68	7.07108	1.97481	5.5327	ATAC_seq_SE_crwn1_2C_peak_1191
1	2929248	2929392	145	2929275	57	3.94369	1.6562	2.76049	ATAC_seq_SE_crwn1_2C_peak_1192
1	2931864	2932068	205	2931977	72	11.323	2.43902	9.29849	ATAC_seq_SE_crwn1_2C_peak_1193
1	2932230	2932446	217	2932270	58	6.95926	2.0782	5.43121	ATAC_seq_SE_crwn1_2C_peak_1194
1	2932565	2932715	151	2932619	51	5.40131	1.93669	4.05145	ATAC_seq_SE_crwn1_2C_peak_1195
1	2939272	2939536	265	2939442	74	17.7169	3.20691	14.8379	ATAC_seq_SE_crwn1_2C_peak_1196
1	2939637	2939896	260	2939683	50	6.82321	2.1807	5.3076	ATAC_seq_SE_crwn1_2C_peak_1197
1	2942227	2942821	595	2942494	82	19.4555	3.21456	16.3339	ATAC_seq_SE_crwn1_2C_peak_1198
1	2945901	2946342	442	2946046	76	16.0751	2.94455	13.4401	ATAC_seq_SE_crwn1_2C_peak_1199
1	2949211	2949484	274	2949369	51	4.67495	1.82137	3.40718	ATAC_seq_SE_crwn1_2C_peak_1200
1	2951213	2951344	132	2951279	84	18.3754	3.03897	15.4082	ATAC_seq_SE_crwn1_2C_peak_1201
1	2952517	2953103	587	2952689	70	11.3555	2.47646	9.3197	ATAC_seq_SE_crwn1_2C_peak_1202
1	2955627	2955852	226	2955807	52	6.74978	2.13537	5.24787	ATAC_seq_SE_crwn1_2C_peak_1203
1	2956098	2956203	106	2956163	56	8.52283	2.33894	6.82121	ATAC_seq_SE_crwn1_2C_peak_1204
1	2956303	2956552	250	2956487	59	10.4466	2.56553	8.51973	ATAC_seq_SE_crwn1_2C_peak_1205
1	2956633	2956766	134	2956676	37	2.78687	1.62483	1.75199	ATAC_seq_SE_crwn1_2C_peak_1206
1	2963387	2964291	905	2964183	69	15.1379	2.99311	12.6164	ATAC_seq_SE_crwn1_2C_peak_1207
1	2964468	2965042	575	2964944	75	18.25	3.24967	15.2951	ATAC_seq_SE_crwn1_2C_peak_1208
1	2967773	2967877	105	2967837	51	4.87515	1.85317	3.58157	ATAC_seq_SE_crwn1_2C_peak_1209
1	2971507	2971648	142	2971565	52	6.59319	2.11071	5.10591	ATAC_seq_SE_crwn1_2C_peak_1210
1	2972183	2973108	926	2972607	86	18.7794	3.04089	15.7571	ATAC_seq_SE_crwn1_2C_peak_1211
1	2976682	2977462	781	2977032	86	19.1695	3.08511	16.0973	ATAC_seq_SE_crwn1_2C_peak_1212
1	2982436	2982798	363	2982696	73	17.1894	3.16415	14.3849	ATAC_seq_SE_crwn1_2C_peak_1213
1	2982929	2983050	122	2982988	56	8.67704	2.3622	6.96095	ATAC_seq_SE_crwn1_2C_peak_1214
1	2983126	2983239	114	2983172	57	8.61931	2.33494	6.90866	ATAC_seq_SE_crwn1_2C_peak_1215
1	2983561	2983749	189	2983582	46	4.17335	1.79321	2.96082	ATAC_seq_SE_crwn1_2C_peak_1216
1	2987681	2987901	221	2987843	82	11.5042	2.31585	9.45377	ATAC_seq_SE_crwn1_2C_peak_1217
1	2987981	2988086	106	2988009	73	8.43023	2.08333	6.73717	ATAC_seq_SE_crwn1_2C_peak_1218
1	2988178	2988419	242	2988285	79	10.9285	2.29226	8.94467	ATAC_seq_SE_crwn1_2C_peak_1219
1	2988522	2988721	200	2988698	63	5.94886	1.88235	4.53473	ATAC_seq_SE_crwn1_2C_peak_1220
1	2988809	2989124	316	2988861	71	8.66533	2.13397	6.95037	ATAC_seq_SE_crwn1_2C_peak_1221
1	2990446	2990579	134	2990497	81	12.2661	2.41106	10.1176	ATAC_seq_SE_crwn1_2C_peak_1222
1	2990682	2992103	1422	2991480	102	21.4336	2.99854	18.0408	ATAC_seq_SE_crwn1_2C_peak_1223
1	2994210	2994386	177	2994346	74	12.2996	2.52355	10.1478	ATAC_seq_SE_crwn1_2C_peak_1224
1	2998164	2998289	126	2998210	41	3.86121	1.79587	2.68609	ATAC_seq_SE_crwn1_2C_peak_1225
1	3001115	3001684	570	3001338	67	14.1483	2.90759	11.7577	ATAC_seq_SE_crwn1_2C_peak_1226
1	3003755	3003935	181	3003888	44	4.76837	1.92414	3.4849	ATAC_seq_SE_crwn1_2C_peak_1227
1	3008258	3009301	1044	3009008	72	15.1579	2.92117	12.6345	ATAC_seq_SE_crwn1_2C_peak_1228
1	3012364	3012664	301	3012455	66	9.84744	2.35088	7.99644	ATAC_seq_SE_crwn1_2C_peak_1229
1	3015087	3015449	363	3015290	66	7.88501	2.099	6.25719	ATAC_seq_SE_crwn1_2C_peak_1230
1	3017878	3019812	1935	3019664	83	18.8749	3.12036	15.8348	ATAC_seq_SE_crwn1_2C_peak_1231
1	3030492	3031958	1467	3031610	101	26.8736	3.56768	22.8029	ATAC_seq_SE_crwn1_2C_peak_1232
1	3037857	3038001	145	3037890	48	4.20089	1.77601	2.98567	ATAC_seq_SE_crwn1_2C_peak_1233
1	3038193	3038591	399	3038523	75	14.5841	2.78184	12.1486	ATAC_seq_SE_crwn1_2C_peak_1234
1	3041698	3042044	347	3041881	65	11.5178	2.59128	9.46597	ATAC_seq_SE_crwn1_2C_peak_1235
1	3045293	3045392	100	3045324	51	6.99021	2.1904	5.45923	ATAC_seq_SE_crwn1_2C_peak_1236
1	3047231	3047369	139	3047292	39	3.30411	1.71035	2.19957	ATAC_seq_SE_crwn1_2C_peak_1237
1	3047474	3047781	308	3047521	56	9.17144	2.43725	7.39323	ATAC_seq_SE_crwn1_2C_peak_1238
1	3047907	3048102	196	3047972	48	6.10413	2.09518	4.66877	ATAC_seq_SE_crwn1_2C_peak_1239
1	3048416	3048531	116	3048471	59	10.4466	2.56553	8.51973	ATAC_seq_SE_crwn1_2C_peak_1240
1	3048710	3049033	324	3048857	47	5.75715	2.05242	4.36077	ATAC_seq_SE_crwn1_2C_peak_1241
1	3053101	3053201	101	3053124	39	3.30411	1.71035	2.19957	ATAC_seq_SE_crwn1_2C_peak_1242
1	3053642	3053806	165	3053734	42	4.15425	1.83863	2.94358	ATAC_seq_SE_crwn1_2C_peak_1243
1	3057079	3058505	1427	3057548	82	20.3701	3.32665	17.1303	ATAC_seq_SE_crwn1_2C_peak_1244
1	3063390	3063494	105	3063433	54	8.21526	2.32952	6.54969	ATAC_seq_SE_crwn1_2C_peak_1245
1	3063959	3064226	268	3064066	66	13.6628	2.86484	11.3356	ATAC_seq_SE_crwn1_2C_peak_1246
1	3065991	3066341	351	3066314	48	6.10413	2.09518	4.66877	ATAC_seq_SE_crwn1_2C_peak_1247
1	3066450	3066899	450	3066495	51	7.19502	2.22345	5.63801	ATAC_seq_SE_crwn1_2C_peak_1248
1	3071996	3073269	1274	3072588	95	24.0147	3.41151	20.2753	ATAC_seq_SE_crwn1_2C_peak_1249
1	3075478	3076198	721	3075648	74	11.2726	2.40154	9.25496	ATAC_seq_SE_crwn1_2C_peak_1250
1	3076362	3076695	334	3076495	61	6.77495	2.0143	5.27074	ATAC_seq_SE_crwn1_2C_peak_1251
1	3079050	3079322	273	3079261	44	4.09665	1.80288	2.89824	ATAC_seq_SE_crwn1_2C_peak_1252
1	3079434	3079846	413	3079606	72	14.365	2.81853	11.9523	ATAC_seq_SE_crwn1_2C_peak_1253
1	3083942	3084063	122	3083998	42	4.15425	1.83863	2.94358	ATAC_seq_SE_crwn1_2C_peak_1254
1	3084224	3084440	217	3084271	58	10.0144	2.52277	8.13848	ATAC_seq_SE_crwn1_2C_peak_1255
1	3085813	3085979	167	3085918	55	8.76095	2.39449	7.02918	ATAC_seq_SE_crwn1_2C_peak_1256
1	3086083	3086183	101	3086113	48	6.10413	2.09518	4.66877	ATAC_seq_SE_crwn1_2C_peak_1257
1	3093201	3093962	762	3093416	84	21.9199	3.46232	18.4574	ATAC_seq_SE_crwn1_2C_peak_1258
1	3094791	3095369	579	3095041	53	6.78557	2.12515	5.2803	ATAC_seq_SE_crwn1_2C_peak_1259
1	3095460	3095565	106	3095480	51	5.54379	1.95931	4.17403	ATAC_seq_SE_crwn1_2C_peak_1260
1	3100293	3100506	214	3100319	65	7.32498	2.03956	5.75598	ATAC_seq_SE_crwn1_2C_peak_1261
1	3100715	3100911	197	3100804	97	21.5902	3.11012	18.1614	ATAC_seq_SE_crwn1_2C_peak_1262
1	3101050	3101787	738	3101113	78	12.6478	2.49842	10.4606	ATAC_seq_SE_crwn1_2C_peak_1263
1	3102919	3103113	195	3102956	67	6.81123	1.9529	5.30357	ATAC_seq_SE_crwn1_2C_peak_1264
1	3103192	3103386	195	3103319	80	11.044	2.29202	9.0489	ATAC_seq_SE_crwn1_2C_peak_1265
1	3106290	3106574	285	3106367	76	12.5505	2.51963	10.3733	ATAC_seq_SE_crwn1_2C_peak_1266
1	3107795	3107945	151	3107868	61	8.08602	2.19314	6.43233	ATAC_seq_SE_crwn1_2C_peak_1267
1	3116496	3116846	351	3116767	67	14.1483	2.90759	11.7577	ATAC_seq_SE_crwn1_2C_peak_1268
1	3119289	3119422	134	3119388	48	3.86775	1.7199	2.692	ATAC_seq_SE_crwn1_2C_peak_1269
1	3119526	3119973	448	3119749	76	13.3056	2.6084	11.0278	ATAC_seq_SE_crwn1_2C_peak_1270
1	3121965	3122073	109	3122006	63	7.09366	2.03304	5.55322	ATAC_seq_SE_crwn1_2C_peak_1271
1	3122172	3123014	843	3122955	71	9.72306	2.2606	7.88395	ATAC_seq_SE_crwn1_2C_peak_1272
1	3124293	3124523	231	3124478	59	6.02035	1.93361	4.59946	ATAC_seq_SE_crwn1_2C_peak_1273
1	3124871	3124995	125	3124944	57	6.26023	1.99107	4.81056	ATAC_seq_SE_crwn1_2C_peak_1274
1	3125174	3125308	135	3125263	51	4.64693	1.81691	3.38186	ATAC_seq_SE_crwn1_2C_peak_1275
1	3130917	3131756	840	3131166	91	25.897	3.73832	21.9355	ATAC_seq_SE_crwn1_2C_peak_1276
1	3135968	3136162	195	3136003	65	8.04207	2.13178	6.39243	ATAC_seq_SE_crwn1_2C_peak_1277
1	3137409	3138036	628	3137636	82	18.5267	3.1028	15.5439	ATAC_seq_SE_crwn1_2C_peak_1278
1	3140172	3140380	209	3140220	53	7.05492	2.16693	5.51798	ATAC_seq_SE_crwn1_2C_peak_1279
1	3140501	3140977	477	3140755	79	19.3751	3.28407	16.2623	ATAC_seq_SE_crwn1_2C_peak_1280
1	3154307	3154524	218	3154367	59	8.12813	2.22965	6.47058	ATAC_seq_SE_crwn1_2C_peak_1281
1	3156153	3157163	1011	3156697	85	17.6604	2.93616	14.8051	ATAC_seq_SE_crwn1_2C_peak_1282
1	3157283	3157581	299	3157509	75	11.9257	2.46273	9.82242	ATAC_seq_SE_crwn1_2C_peak_1283
1	3158621	3158953	333	3158711	65	8.11173	2.14077	6.45569	ATAC_seq_SE_crwn1_2C_peak_1284
1	3161611	3161937	327	3161649	69	10.7819	2.42131	8.82259	ATAC_seq_SE_crwn1_2C_peak_1285
1	3165485	3165587	103	3165542	44	4.76837	1.92414	3.4849	ATAC_seq_SE_crwn1_2C_peak_1286
1	3165705	3165804	100	3165759	43	4.45668	1.88138	3.20988	ATAC_seq_SE_crwn1_2C_peak_1287
1	3167816	3168071	256	3167909	70	15.6419	3.03587	13.0526	ATAC_seq_SE_crwn1_2C_peak_1288
1	3168168	3168503	336	3168258	63	12.1607	2.72456	10.0337	ATAC_seq_SE_crwn1_2C_peak_1289
1	3171954	3172164	211	3172098	50	6.82321	2.1807	5.3076	ATAC_seq_SE_crwn1_2C_peak_1290
1	3173148	3173606	459	3173541	61	11.332	2.65104	9.29849	ATAC_seq_SE_crwn1_2C_peak_1291
1	3180289	3181042	754	3180578	88	21.3871	3.29142	17.9991	ATAC_seq_SE_crwn1_2C_peak_1292
1	3184111	3184490	380	3184434	77	10.5541	2.27671	8.61683	ATAC_seq_SE_crwn1_2C_peak_1293
1	3186888	3187478	591	3186950	74	11.214	2.39464	9.20239	ATAC_seq_SE_crwn1_2C_peak_1294
1	3188939	3189096	158	3188991	61	6.30277	1.9503	4.84914	ATAC_seq_SE_crwn1_2C_peak_1295
1	3189204	3189490	287	3189332	84	16.1455	2.78689	13.4924	ATAC_seq_SE_crwn1_2C_peak_1296
1	3194893	3195719	827	3195098	82	20.7073	3.36851	17.4099	ATAC_seq_SE_crwn1_2C_peak_1297
1	3200230	3200486	257	3200262	60	8.10594	2.21095	6.45042	ATAC_seq_SE_crwn1_2C_peak_1298
1	3200765	3200878	114	3200821	62	9.38705	2.35602	7.58855	ATAC_seq_SE_crwn1_2C_peak_1299
1	3201016	3201897	882	3201375	85	20.7026	3.28746	17.4056	ATAC_seq_SE_crwn1_2C_peak_1300
1	3205475	3205960	486	3205719	68	14.4469	2.92373	12.0258	ATAC_seq_SE_crwn1_2C_peak_1301
1	3217675	3218039	365	3217975	64	12.7108	2.77932	10.5054	ATAC_seq_SE_crwn1_2C_peak_1302
1	3224440	3224637	198	3224600	54	8.35794	2.35173	6.67142	ATAC_seq_SE_crwn1_2C_peak_1303
1	3227001	3227263	263	3227178	71	16.1519	3.07863	13.4924	ATAC_seq_SE_crwn1_2C_peak_1304
1	3227484	3227596	113	3227544	58	10.0144	2.52277	8.13848	ATAC_seq_SE_crwn1_2C_peak_1305
1	3231455	3231603	149	3231534	42	4.15425	1.83863	2.94358	ATAC_seq_SE_crwn1_2C_peak_1306
1	3236812	3237145	334	3236856	52	5.96961	2.01291	4.55344	ATAC_seq_SE_crwn1_2C_peak_1307
1	3239440	3239559	120	3239484	62	5.42998	1.82292	4.07085	ATAC_seq_SE_crwn1_2C_peak_1308
1	3240079	3240669	591	3240417	76	9.8878	2.21455	8.03304	ATAC_seq_SE_crwn1_2C_peak_1309
1	3242013	3242260	248	3242149	73	9.22176	2.17519	7.43897	ATAC_seq_SE_crwn1_2C_peak_1310
1	3242794	3243193	400	3243105	93	15.6905	2.59096	13.0961	ATAC_seq_SE_crwn1_2C_peak_1311
1	3247749	3248115	367	3248010	80	12.3567	2.43536	10.1992	ATAC_seq_SE_crwn1_2C_peak_1312
1	3248718	3249490	773	3249168	79	14.7213	2.71924	12.2576	ATAC_seq_SE_crwn1_2C_peak_1313
1	3249878	3250193	316	3250119	63	7.98138	2.15054	6.33733	ATAC_seq_SE_crwn1_2C_peak_1314
1	3252153	3252304	152	3252200	59	4.82637	1.76678	3.53738	ATAC_seq_SE_crwn1_2C_peak_1315
1	3254926	3255296	371	3255201	46	4.67702	1.88075	3.40903	ATAC_seq_SE_crwn1_2C_peak_1316
1	3255379	3256260	882	3255697	65	12.3293	2.7027	10.1745	ATAC_seq_SE_crwn1_2C_peak_1317
1	3256362	3256472	111	3256426	55	7.32282	2.1756	5.75402	ATAC_seq_SE_crwn1_2C_peak_1318
1	3256641	3256865	225	3256687	51	5.62802	1.97269	4.25038	ATAC_seq_SE_crwn1_2C_peak_1319
1	3261321	3262067	747	3261688	70	12.5427	2.62671	10.3663	ATAC_seq_SE_crwn1_2C_peak_1320
1	3262532	3262675	144	3262600	57	7.73268	2.20448	6.11889	ATAC_seq_SE_crwn1_2C_peak_1321
1	3263521	3263951	431	3263770	63	9.81978	2.3979	7.97145	ATAC_seq_SE_crwn1_2C_peak_1322
1	3269103	3270133	1031	3269539	69	7.78736	2.05158	6.16866	ATAC_seq_SE_crwn1_2C_peak_1323
1	3271948	3272151	204	3272066	60	5.49691	1.85073	4.13156	ATAC_seq_SE_crwn1_2C_peak_1324
1	3272378	3273852	1475	3272690	90	17.0133	2.77185	14.2451	ATAC_seq_SE_crwn1_2C_peak_1325
1	3278590	3279188	599	3278880	69	15.0608	2.98253	12.5618	ATAC_seq_SE_crwn1_2C_peak_1326
1	3283675	3284342	668	3283870	72	13.6303	2.7249	11.3197	ATAC_seq_SE_crwn1_2C_peak_1327
1	3286969	3287107	139	3286985	50	4.70897	1.83784	3.43792	ATAC_seq_SE_crwn1_2C_peak_1328
1	3287221	3287750	530	3287389	85	18.8048	3.06595	15.7716	ATAC_seq_SE_crwn1_2C_peak_1329
1	3290239	3290351	113	3290265	43	4.21227	1.83639	2.99595	ATAC_seq_SE_crwn1_2C_peak_1330
1	3295989	3296857	869	3296583	92	26.2262	3.74698	22.2412	ATAC_seq_SE_crwn1_2C_peak_1331
1	3296964	3297235	272	3297037	54	7.27344	2.18427	5.70932	ATAC_seq_SE_crwn1_2C_peak_1332
1	3302060	3302616	557	3302161	88	19.024	3.02515	15.9681	ATAC_seq_SE_crwn1_2C_peak_1333
1	3302692	3302796	105	3302730	57	5.81887	1.92755	4.4168	ATAC_seq_SE_crwn1_2C_peak_1334
1	3306155	3306720	566	3306667	64	6.15477	1.89947	4.71477	ATAC_seq_SE_crwn1_2C_peak_1335
1	3306843	3307018	176	3306983	60	5.2526	1.8171	3.91691	ATAC_seq_SE_crwn1_2C_peak_1336
1	3307403	3307695	293	3307458	59	6.03376	1.93548	4.61163	ATAC_seq_SE_crwn1_2C_peak_1337
1	3309782	3310213	432	3309932	73	13.8229	2.72861	11.4795	ATAC_seq_SE_crwn1_2C_peak_1338
1	3310444	3310728	285	3310595	58	7.68496	2.18195	6.07555	ATAC_seq_SE_crwn1_2C_peak_1339
1	3310873	3311031	159	3310940	77	16.2503	2.9434	13.5802	ATAC_seq_SE_crwn1_2C_peak_1340
1	3321875	3322111	237	3321901	54	5.32431	1.88874	3.98169	ATAC_seq_SE_crwn1_2C_peak_1341
1	3322238	3322676	439	3322407	58	6.29528	1.98386	4.84232	ATAC_seq_SE_crwn1_2C_peak_1342
1	3324541	3325416	876	3325318	86	13.491	2.47019	11.1946	ATAC_seq_SE_crwn1_2C_peak_1343
1	3325509	3325658	150	3325585	74	8.84482	2.11984	7.10541	ATAC_seq_SE_crwn1_2C_peak_1344
1	3325797	3326034	238	3325837	77	9.87458	2.2009	8.02104	ATAC_seq_SE_crwn1_2C_peak_1345
1	3327478	3327585	108	3327534	60	5.53375	1.8558	4.16496	ATAC_seq_SE_crwn1_2C_peak_1346
1	3327696	3327843	148	3327789	70	8.98895	2.18529	7.23588	ATAC_seq_SE_crwn1_2C_peak_1347
1	3328124	3328242	119	3328187	68	8.16937	2.11009	6.50791	ATAC_seq_SE_crwn1_2C_peak_1348
1	3333209	3333453	245	3333287	70	13.4064	2.73814	11.1184	ATAC_seq_SE_crwn1_2C_peak_1349
1	3333552	3333979	428	3333780	72	14.2552	2.80446	11.8541	ATAC_seq_SE_crwn1_2C_peak_1350
1	3334102	3334320	219	3334285	44	3.89716	1.76678	2.7185	ATAC_seq_SE_crwn1_2C_peak_1351
1	3337916	3338585	670	3338103	69	11.126	2.46479	9.12297	ATAC_seq_SE_crwn1_2C_peak_1352
1	3341415	3342439	1025	3341705	87	23.3312	3.54839	19.6722	ATAC_seq_SE_crwn1_2C_peak_1353
1	3346075	3346335	261	3346140	81	15.3795	2.75723	12.833	ATAC_seq_SE_crwn1_2C_peak_1354
1	3347724	3347943	220	3347864	80	16.704	2.9316	13.9687	ATAC_seq_SE_crwn1_2C_peak_1355
1	3348037	3349284	1248	3349189	83	14.657	2.64068	12.2	ATAC_seq_SE_crwn1_2C_peak_1356
1	3353297	3353619	323	3353347	63	5.78253	1.86047	4.38383	ATAC_seq_SE_crwn1_2C_peak_1357
1	3355047	3355335	289	3355110	72	10.1617	2.29921	8.27174	ATAC_seq_SE_crwn1_2C_peak_1358
1	3355412	3355601	190	3355504	77	12.0503	2.44591	9.93466	ATAC_seq_SE_crwn1_2C_peak_1359
1	3356212	3356943	732	3356533	85	16.4706	2.80404	13.7769	ATAC_seq_SE_crwn1_2C_peak_1360
1	3359756	3359987	232	3359909	73	11.6456	2.46174	9.58124	ATAC_seq_SE_crwn1_2C_peak_1361
1	3361756	3362048	293	3361976	66	12.8383	2.75041	10.6201	ATAC_seq_SE_crwn1_2C_peak_1362
1	3362150	3362357	208	3362230	64	12.1444	2.69934	10.0192	ATAC_seq_SE_crwn1_2C_peak_1363
1	3362949	3363511	563	3363305	66	12.8711	2.75493	10.6496	ATAC_seq_SE_crwn1_2C_peak_1364
1	3369071	3369503	433	3369285	74	17.7169	3.20691	14.8379	ATAC_seq_SE_crwn1_2C_peak_1365
1	3370155	3370341	187	3370268	43	4.45668	1.88138	3.20988	ATAC_seq_SE_crwn1_2C_peak_1366
1	3377195	3377700	506	3377539	67	14.1483	2.90759	11.7577	ATAC_seq_SE_crwn1_2C_peak_1367
1	3384093	3384211	119	3384167	51	7.19502	2.22345	5.63801	ATAC_seq_SE_crwn1_2C_peak_1368
1	3388397	3388576	180	3388498	57	9.58929	2.48001	7.76309	ATAC_seq_SE_crwn1_2C_peak_1369
1	3392826	3393075	250	3393002	61	7.5866	2.12474	5.98629	ATAC_seq_SE_crwn1_2C_peak_1370
1	3395058	3395182	125	3395101	68	7.28549	2.00116	5.72025	ATAC_seq_SE_crwn1_2C_peak_1371
1	3396244	3396732	489	3396311	69	7.03457	1.96024	5.49956	ATAC_seq_SE_crwn1_2C_peak_1372
1	3396819	3397202	384	3396878	83	11.6621	2.3198	9.59621	ATAC_seq_SE_crwn1_2C_peak_1373
1	3397994	3398117	124	3398037	66	6.32454	1.90179	4.8689	ATAC_seq_SE_crwn1_2C_peak_1374
1	3398339	3399111	773	3398937	86	14.5668	2.58237	12.1332	ATAC_seq_SE_crwn1_2C_peak_1375
1	3406866	3406965	100	3406949	41	3.86121	1.79587	2.68609	ATAC_seq_SE_crwn1_2C_peak_1376
1	3412792	3413573	782	3413387	62	11.7849	2.6938	9.69583	ATAC_seq_SE_crwn1_2C_peak_1377
1	3419611	3419819	209	3419785	62	6.20213	1.92602	4.75782	ATAC_seq_SE_crwn1_2C_peak_1378
1	3420050	3420230	181	3420120	71	9.14418	2.19111	7.37665	ATAC_seq_SE_crwn1_2C_peak_1379
1	3420510	3420633	124	3420586	74	10.2546	2.28241	8.35555	ATAC_seq_SE_crwn1_2C_peak_1380
1	3420875	3421085	211	3420907	68	8.1955	2.11332	6.53172	ATAC_seq_SE_crwn1_2C_peak_1381
1	3421220	3421528	309	3421440	87	16.4121	2.76122	13.7244	ATAC_seq_SE_crwn1_2C_peak_1382
1	3422634	3422943	310	3422832	72	10.3144	2.31746	8.40969	ATAC_seq_SE_crwn1_2C_peak_1383
1	3423767	3423970	204	3423833	65	7.15957	2.01835	5.61295	ATAC_seq_SE_crwn1_2C_peak_1384
1	3427572	3427718	147	3427665	74	13.0435	2.61324	10.8047	ATAC_seq_SE_crwn1_2C_peak_1385
1	3428626	3428982	357	3428934	46	4.75561	1.8944	3.47997	ATAC_seq_SE_crwn1_2C_peak_1386
1	3430534	3430726	193	3430613	56	9.17144	2.43725	7.39323	ATAC_seq_SE_crwn1_2C_peak_1387
1	3430873	3431804	932	3430941	87	25.0659	3.76277	21.1925	ATAC_seq_SE_crwn1_2C_peak_1388
1	3439542	3439780	239	3439713	66	7.60962	2.06408	6.00721	ATAC_seq_SE_crwn1_2C_peak_1389
1	3440792	3440898	107	3440872	77	9.20828	2.12708	7.42674	ATAC_seq_SE_crwn1_2C_peak_1390
1	3441776	3441883	108	3441864	63	3.71446	1.58455	2.56086	ATAC_seq_SE_crwn1_2C_peak_1391
1	3442495	3442595	101	3442583	60	2.84274	1.47628	1.80177	ATAC_seq_SE_crwn1_2C_peak_1392
1	3444327	3444429	103	3444386	65	4.52666	1.68024	3.27306	ATAC_seq_SE_crwn1_2C_peak_1393
1	3444695	3444934	240	3444884	75	7.85761	1.99737	6.23233	ATAC_seq_SE_crwn1_2C_peak_1394
1	3445293	3445402	110	3445383	57	3.36026	1.56969	2.24991	ATAC_seq_SE_crwn1_2C_peak_1395
1	3446390	3446710	321	3446450	82	12.5373	2.42619	10.3615	ATAC_seq_SE_crwn1_2C_peak_1396
1	3452742	3453255	514	3453174	64	12.7108	2.77932	10.5054	ATAC_seq_SE_crwn1_2C_peak_1397
1	3461294	3461656	363	3461532	61	11.332	2.65104	9.29849	ATAC_seq_SE_crwn1_2C_peak_1398
1	3465791	3465923	133	3465876	48	6.10413	2.09518	4.66877	ATAC_seq_SE_crwn1_2C_peak_1399
1	3469216	3469857	642	3469559	77	19.333	3.33518	16.2241	ATAC_seq_SE_crwn1_2C_peak_1400
1	3472642	3472980	339	3472919	49	6.45952	2.13794	4.98445	ATAC_seq_SE_crwn1_2C_peak_1401
1	3474358	3474506	149	3474426	59	9.28313	2.39521	7.49437	ATAC_seq_SE_crwn1_2C_peak_1402
1	3478618	3478936	319	3478729	71	9.34114	2.2147	7.54691	ATAC_seq_SE_crwn1_2C_peak_1403
1	3479254	3479658	405	3479553	76	10.6542	2.30126	8.70725	ATAC_seq_SE_crwn1_2C_peak_1404
1	3479791	3480029	239	3479853	61	5.3907	1.82675	4.04182	ATAC_seq_SE_crwn1_2C_peak_1405
1	3480937	3481157	221	3481009	85	13.4534	2.48053	11.1605	ATAC_seq_SE_crwn1_2C_peak_1406
1	3481399	3481678	280	3481621	72	8.15882	2.06273	6.49838	ATAC_seq_SE_crwn1_2C_peak_1407
1	3482758	3482889	132	3482817	83	10.2889	2.17673	8.38669	ATAC_seq_SE_crwn1_2C_peak_1408
1	3484278	3484579	302	3484345	76	10.1048	2.23902	8.22026	ATAC_seq_SE_crwn1_2C_peak_1409
1	3486583	3486732	150	3486677	56	5.95795	1.95944	4.54292	ATAC_seq_SE_crwn1_2C_peak_1410
1	3487020	3487122	103	3487073	60	7.52876	2.13063	5.94103	ATAC_seq_SE_crwn1_2C_peak_1411
1	3487442	3487755	314	3487509	48	4.24322	1.78312	3.02378	ATAC_seq_SE_crwn1_2C_peak_1412
1	3493509	3493639	131	3493571	46	5.41877	2.00966	4.0607	ATAC_seq_SE_crwn1_2C_peak_1413
1	3493731	3494357	627	3494024	74	17.7169	3.20691	14.8379	ATAC_seq_SE_crwn1_2C_peak_1414
1	3495706	3496259	554	3496192	58	10.0144	2.52277	8.13848	ATAC_seq_SE_crwn1_2C_peak_1415
1	3503392	3503914	523	3503630	72	16.6677	3.12139	13.9363	ATAC_seq_SE_crwn1_2C_peak_1416
1	3508731	3508911	181	3508805	45	5.08912	1.9669	3.76854	ATAC_seq_SE_crwn1_2C_peak_1417
1	3509017	3509547	531	3509455	67	14.1483	2.90759	11.7577	ATAC_seq_SE_crwn1_2C_peak_1418
1	3514701	3514919	219	3514825	49	4.79164	1.86289	3.50595	ATAC_seq_SE_crwn1_2C_peak_1419
1	3515035	3515135	101	3515070	53	6.0517	2.01192	4.62784	ATAC_seq_SE_crwn1_2C_peak_1420
1	3517016	3517231	216	3517095	70	9.68995	2.27055	7.85403	ATAC_seq_SE_crwn1_2C_peak_1421
1	3518325	3518733	409	3518644	80	11.2494	2.31429	9.23419	ATAC_seq_SE_crwn1_2C_peak_1422
1	3518989	3519156	168	3519048	80	10.1225	2.19274	8.23621	ATAC_seq_SE_crwn1_2C_peak_1423
1	3522482	3522604	123	3522544	72	6.76464	1.90005	5.26137	ATAC_seq_SE_crwn1_2C_peak_1424
1	3522979	3523240	262	3523152	88	11.1659	2.21118	9.15889	ATAC_seq_SE_crwn1_2C_peak_1425
1	3523358	3523974	617	3523696	88	11.6442	2.25831	9.58012	ATAC_seq_SE_crwn1_2C_peak_1426
1	3527562	3527905	344	3527638	80	7.75992	1.94151	6.14374	ATAC_seq_SE_crwn1_2C_peak_1427
1	3529234	3529364	131	3529288	61	4.3738	1.68799	3.14165	ATAC_seq_SE_crwn1_2C_peak_1428
1	3529524	3529863	340	3529744	73	7.874	2.0191	6.2472	ATAC_seq_SE_crwn1_2C_peak_1429
1	3530133	3530520	388	3530440	81	9.61901	2.12821	7.78994	ATAC_seq_SE_crwn1_2C_peak_1430
1	3534832	3535584	753	3535529	67	11.215	2.51201	9.20328	ATAC_seq_SE_crwn1_2C_peak_1431
1	3538481	3538684	204	3538540	44	4.76837	1.92414	3.4849	ATAC_seq_SE_crwn1_2C_peak_1432
1	3545469	3545823	355	3545730	72	14.9181	2.88994	12.4341	ATAC_seq_SE_crwn1_2C_peak_1433
1	3546383	3546552	170	3546540	45	3.91614	1.75908	2.73568	ATAC_seq_SE_crwn1_2C_peak_1434
1	3547988	3548129	142	3548060	66	10.9762	2.49907	8.98781	ATAC_seq_SE_crwn1_2C_peak_1435
1	3548374	3548517	144	3548439	63	8.96182	2.28164	7.21128	ATAC_seq_SE_crwn1_2C_peak_1436
1	3549147	3549333	187	3549167	58	5.87516	1.92433	4.46779	ATAC_seq_SE_crwn1_2C_peak_1437
1	3550653	3550867	215	3550687	58	6.29058	1.98319	4.83808	ATAC_seq_SE_crwn1_2C_peak_1438
1	3552862	3553356	495	3553171	58	6.59785	2.02679	5.11013	ATAC_seq_SE_crwn1_2C_peak_1439
1	3553660	3554083	424	3554005	77	14.7069	2.75618	12.245	ATAC_seq_SE_crwn1_2C_peak_1440
1	3557947	3558424	478	3558281	65	13.1836	2.82208	10.9182	ATAC_seq_SE_crwn1_2C_peak_1441
1	3564746	3565004	259	3564945	42	4.15425	1.83863	2.94358	ATAC_seq_SE_crwn1_2C_peak_1442
1	3565121	3565324	204	3565171	63	12.2446	2.73656	10.0982	ATAC_seq_SE_crwn1_2C_peak_1443
1	3568178	3568292	115	3568261	47	4.23746	1.79305	3.01857	ATAC_seq_SE_crwn1_2C_peak_1444
1	3570721	3571541	821	3571044	69	10.5386	2.39071	8.60273	ATAC_seq_SE_crwn1_2C_peak_1445
1	3571676	3571868	193	3571738	61	6.63632	1.99549	5.145	ATAC_seq_SE_crwn1_2C_peak_1446
1	3575056	3575785	730	3575307	81	12.7787	2.46691	10.5666	ATAC_seq_SE_crwn1_2C_peak_1447
1	3576493	3576666	174	3576583	62	7.35821	2.08058	5.78618	ATAC_seq_SE_crwn1_2C_peak_1448
1	3590456	3591129	674	3590655	87	25.0659	3.76277	21.1925	ATAC_seq_SE_crwn1_2C_peak_1449
1	3604984	3605118	135	3605043	65	13.1836	2.82208	10.9182	ATAC_seq_SE_crwn1_2C_peak_1450
1	3607411	3607695	285	3607560	50	4.70079	1.83651	3.43049	ATAC_seq_SE_crwn1_2C_peak_1451
1	3610388	3611823	1436	3610600	84	18.0489	3.00141	15.1344	ATAC_seq_SE_crwn1_2C_peak_1452
1	3616106	3616397	292	3616332	59	10.1379	2.51995	8.2502	ATAC_seq_SE_crwn1_2C_peak_1453
1	3623720	3623868	149	3623787	62	11.7849	2.6938	9.69583	ATAC_seq_SE_crwn1_2C_peak_1454
1	3625782	3625991	210	3625910	56	9.17144	2.43725	7.39323	ATAC_seq_SE_crwn1_2C_peak_1455
1	3626123	3626303	181	3626203	61	11.332	2.65104	9.29849	ATAC_seq_SE_crwn1_2C_peak_1456
1	3627257	3627782	526	3627581	64	12.7108	2.77932	10.5054	ATAC_seq_SE_crwn1_2C_peak_1457
1	3637158	3637323	166	3637248	54	8.35794	2.35173	6.67142	ATAC_seq_SE_crwn1_2C_peak_1458
1	3637476	3637697	222	3637545	56	9.17144	2.43725	7.39323	ATAC_seq_SE_crwn1_2C_peak_1459
1	3638094	3638238	145	3638169	44	4.76837	1.92414	3.4849	ATAC_seq_SE_crwn1_2C_peak_1460
1	3638386	3638753	368	3638672	63	12.2446	2.73656	10.0982	ATAC_seq_SE_crwn1_2C_peak_1461
1	3638829	3639082	254	3639021	52	7.57485	2.26621	5.97558	ATAC_seq_SE_crwn1_2C_peak_1462
1	3639163	3639994	832	3639840	73	16.0855	3.01794	13.4495	ATAC_seq_SE_crwn1_2C_peak_1463
1	3647431	3648448	1018	3647759	87	25.0659	3.76277	21.1925	ATAC_seq_SE_crwn1_2C_peak_1464
1	3655538	3655665	128	3655589	51	7.19502	2.22345	5.63801	ATAC_seq_SE_crwn1_2C_peak_1465
1	3658372	3659290	919	3659059	92	26.1755	3.74095	22.1937	ATAC_seq_SE_crwn1_2C_peak_1466
1	3663387	3663493	107	3663455	52	4.35962	1.76138	3.1289	ATAC_seq_SE_crwn1_2C_peak_1467
1	3663652	3663757	106	3663700	60	7.23356	2.08976	5.67316	ATAC_seq_SE_crwn1_2C_peak_1468
1	3663851	3664859	1009	3664328	93	24.8432	3.55656	21.0114	ATAC_seq_SE_crwn1_2C_peak_1469
1	3665107	3665302	196	3665223	45	3.60905	1.70433	2.46615	ATAC_seq_SE_crwn1_2C_peak_1470
1	3669956	3670658	703	3669999	64	11.4993	2.60939	9.44925	ATAC_seq_SE_crwn1_2C_peak_1471
1	3670770	3670994	225	3670942	56	8.86029	2.38994	7.11943	ATAC_seq_SE_crwn1_2C_peak_1472
1	3671116	3671392	277	3671302	62	10.5009	2.51096	8.56861	ATAC_seq_SE_crwn1_2C_peak_1473
1	3671595	3671734	140	3671639	51	5.65634	1.97719	4.276	ATAC_seq_SE_crwn1_2C_peak_1474
1	3676004	3676829	826	3676644	82	19.5171	3.22205	16.3893	ATAC_seq_SE_crwn1_2C_peak_1475
1	3678377	3678551	175	3678419	49	4.58044	1.82815	3.32175	ATAC_seq_SE_crwn1_2C_peak_1476
1	3678733	3678912	180	3678824	81	16.915	2.93486	14.1571	ATAC_seq_SE_crwn1_2C_peak_1477
1	3681202	3681870	669	3681680	81	18.4224	3.11432	15.45	ATAC_seq_SE_crwn1_2C_peak_1478
1	3683845	3684099	255	3684044	46	5.41877	2.00966	4.0607	ATAC_seq_SE_crwn1_2C_peak_1479
1	3684501	3684799	299	3684577	58	10.0144	2.52277	8.13848	ATAC_seq_SE_crwn1_2C_peak_1480
1	3696723	3696911	189	3696776	43	4.45668	1.88138	3.20988	ATAC_seq_SE_crwn1_2C_peak_1481
1	3701737	3702845	1109	3702232	76	18.7887	3.29242	15.7571	ATAC_seq_SE_crwn1_2C_peak_1482
1	3713621	3713794	174	3713729	53	5.74209	1.96435	4.3537	ATAC_seq_SE_crwn1_2C_peak_1483
1	3714465	3714705	241	3714631	56	5.75373	1.92959	4.36077	ATAC_seq_SE_crwn1_2C_peak_1484
1	3714849	3715169	321	3715130	70	10.2826	2.34323	8.38096	ATAC_seq_SE_crwn1_2C_peak_1485
1	3715885	3716306	422	3716250	70	8.92254	2.17725	7.17572	ATAC_seq_SE_crwn1_2C_peak_1486
1	3719448	3719674	227	3719609	76	10.3733	2.26938	8.46292	ATAC_seq_SE_crwn1_2C_peak_1487
1	3721454	3721700	247	3721593	81	16.6398	2.90265	13.9281	ATAC_seq_SE_crwn1_2C_peak_1488
1	3722465	3722934	470	3722765	61	8.33223	2.22701	6.65585	ATAC_seq_SE_crwn1_2C_peak_1489
1	3732828	3733108	281	3732981	63	12.2446	2.73656	10.0982	ATAC_seq_SE_crwn1_2C_peak_1490
1	3740278	3740402	125	3740357	61	11.332	2.65104	9.29849	ATAC_seq_SE_crwn1_2C_peak_1491
1	3740507	3740828	322	3740533	46	5.41877	2.00966	4.0607	ATAC_seq_SE_crwn1_2C_peak_1492
1	3744256	3744687	432	3744432	61	9.20169	2.3476	7.42074	ATAC_seq_SE_crwn1_2C_peak_1493
1	3745448	3745631	184	3745521	58	7.86672	2.20808	6.24068	ATAC_seq_SE_crwn1_2C_peak_1494
1	3748502	3749073	572	3748576	68	10.9175	2.45552	8.93466	ATAC_seq_SE_crwn1_2C_peak_1495
1	3749331	3749682	352	3749388	63	9.1942	2.31297	7.41395	ATAC_seq_SE_crwn1_2C_peak_1496
1	3755663	3755874	212	3755863	51	4.01557	1.71617	2.82515	ATAC_seq_SE_crwn1_2C_peak_1497
1	3756162	3756393	232	3756211	61	6.88669	2.02946	5.36543	ATAC_seq_SE_crwn1_2C_peak_1498
1	3756994	3757417	424	3757089	78	11.9576	2.42034	9.85107	ATAC_seq_SE_crwn1_2C_peak_1499
1	3758067	3758251	185	3758137	60	6.53054	1.99281	5.04904	ATAC_seq_SE_crwn1_2C_peak_1500
1	3760370	3760495	126	3760444	54	3.89793	1.67224	2.71922	ATAC_seq_SE_crwn1_2C_peak_1501
1	3761223	3761485	263	3761289	68	7.88674	2.07519	6.25876	ATAC_seq_SE_crwn1_2C_peak_1502
1	3764508	3765106	599	3764746	79	14.5471	2.69906	12.1157	ATAC_seq_SE_crwn1_2C_peak_1503
1	3765720	3765963	244	3765844	60	6.55898	1.99673	5.07485	ATAC_seq_SE_crwn1_2C_peak_1504
1	3768303	3768423	121	3768337	63	7.05458	2.02788	5.5177	ATAC_seq_SE_crwn1_2C_peak_1505
1	3770326	3770633	308	3770416	71	8.0234	2.05773	6.37549	ATAC_seq_SE_crwn1_2C_peak_1506
1	3773035	3773167	133	3773090	63	3.9465	1.61616	2.76305	ATAC_seq_SE_crwn1_2C_peak_1507
1	3773508	3773764	257	3773666	84	9.73751	2.1097	7.8971	ATAC_seq_SE_crwn1_2C_peak_1508
1	3774414	3774655	242	3774574	90	10.5756	2.13365	8.63618	ATAC_seq_SE_crwn1_2C_peak_1509
1	3774968	3775153	186	3775011	82	7.52852	1.90105	5.9408	ATAC_seq_SE_crwn1_2C_peak_1510
1	3775352	3775501	150	3775439	82	7.35766	1.88337	5.7857	ATAC_seq_SE_crwn1_2C_peak_1511
1	3775587	3775712	126	3775634	81	7.15662	1.87001	5.61025	ATAC_seq_SE_crwn1_2C_peak_1512
1	3775899	3776050	152	3775977	87	9.05507	2.01373	7.29583	ATAC_seq_SE_crwn1_2C_peak_1513
1	3776525	3776765	241	3776720	74	5.31369	1.71703	3.97209	ATAC_seq_SE_crwn1_2C_peak_1514
1	3778364	3778954	591	3778786	67	5.69819	1.8143	4.31393	ATAC_seq_SE_crwn1_2C_peak_1515
1	3779649	3779822	174	3779745	66	6.79226	1.96078	5.28638	ATAC_seq_SE_crwn1_2C_peak_1516
1	3780003	3780149	147	3780083	71	9.06644	2.18182	7.30614	ATAC_seq_SE_crwn1_2C_peak_1517
1	3780231	3780409	179	3780339	66	7.74114	2.08075	6.12659	ATAC_seq_SE_crwn1_2C_peak_1518
1	3780511	3780696	186	3780643	63	7.47961	2.08401	5.89643	ATAC_seq_SE_crwn1_2C_peak_1519
1	3786866	3787056	191	3786996	48	6.10413	2.09518	4.66877	ATAC_seq_SE_crwn1_2C_peak_1520
1	3787159	3787482	324	3787251	51	7.19502	2.22345	5.63801	ATAC_seq_SE_crwn1_2C_peak_1521
1	3790460	3791181	722	3790862	80	18.8696	3.19401	15.83	ATAC_seq_SE_crwn1_2C_peak_1522
1	3793281	3793388	108	3793313	52	7.05613	2.18377	5.51904	ATAC_seq_SE_crwn1_2C_peak_1523
1	3793948	3794259	312	3793985	44	4.43149	1.86335	3.1937	ATAC_seq_SE_crwn1_2C_peak_1524
1	3797467	3797688	222	3797617	47	5.75715	2.05242	4.36077	ATAC_seq_SE_crwn1_2C_peak_1525
1	3800665	3800864	200	3800777	60	10.278	2.51962	8.37669	ATAC_seq_SE_crwn1_2C_peak_1526
1	3804011	3804302	292	3804166	72	11.7602	2.49232	9.68411	ATAC_seq_SE_crwn1_2C_peak_1527
1	3804406	3804508	103	3804439	54	4.91709	1.82724	3.61957	ATAC_seq_SE_crwn1_2C_peak_1528
1	3806313	3807108	796	3806776	65	7.56926	2.07091	5.97558	ATAC_seq_SE_crwn1_2C_peak_1529
1	3809135	3809266	132	3809209	55	4.7448	1.79143	3.47024	ATAC_seq_SE_crwn1_2C_peak_1530
1	3809402	3810474	1073	3810076	74	12.1096	2.50083	9.98799	ATAC_seq_SE_crwn1_2C_peak_1531
1	3813403	3813566	164	3813426	45	4.08561	1.78919	2.88826	ATAC_seq_SE_crwn1_2C_peak_1532
1	3813737	3813893	157	3813817	53	6.9328	2.14797	5.40731	ATAC_seq_SE_crwn1_2C_peak_1533
1	3820777	3820989	213	3820928	48	5.60166	2.01067	4.22649	ATAC_seq_SE_crwn1_2C_peak_1534
1	3821112	3821458	347	3821175	41	3.61893	1.74927	2.47505	ATAC_seq_SE_crwn1_2C_peak_1535
1	3822900	3823119	220	3823055	61	11.332	2.65104	9.29849	ATAC_seq_SE_crwn1_2C_peak_1536
1	3824567	3825107	541	3824819	60	10.8858	2.60828	8.90615	ATAC_seq_SE_crwn1_2C_peak_1537
1	3825200	3825366	167	3825255	48	6.10413	2.09518	4.66877	ATAC_seq_SE_crwn1_2C_peak_1538
1	3831097	3832768	1672	3831484	82	21.4004	3.45545	18.0109	ATAC_seq_SE_crwn1_2C_peak_1539
1	3834147	3834341	195	3834174	50	4.24231	1.76227	3.02292	ATAC_seq_SE_crwn1_2C_peak_1540
1	3834437	3834697	261	3834481	52	4.83931	1.83645	3.54914	ATAC_seq_SE_crwn1_2C_peak_1541
1	3837442	3838072	631	3837642	73	15.6042	2.95527	13.0344	ATAC_seq_SE_crwn1_2C_peak_1542
1	3840676	3841261	586	3841041	52	7.57485	2.26621	5.97558	ATAC_seq_SE_crwn1_2C_peak_1543
1	3846987	3847280	294	3847194	69	13.2703	2.74187	10.9962	ATAC_seq_SE_crwn1_2C_peak_1544
1	3848787	3849735	949	3849248	92	24.8022	3.57968	20.9742	ATAC_seq_SE_crwn1_2C_peak_1545
1	3850631	3850973	343	3850888	47	4.74791	1.88014	3.47301	ATAC_seq_SE_crwn1_2C_peak_1546
1	3862257	3862457	201	3862370	84	23.2521	3.62938	19.6227	ATAC_seq_SE_crwn1_2C_peak_1547
1	3863078	3863233	156	3863098	41	3.82816	1.78952	2.66305	ATAC_seq_SE_crwn1_2C_peak_1548
1	3864075	3864262	188	3864082	40	3.39763	1.71764	2.28334	ATAC_seq_SE_crwn1_2C_peak_1549
1	3866854	3867224	371	3867153	72	16.6677	3.12139	13.9363	ATAC_seq_SE_crwn1_2C_peak_1550
1	3868673	3868888	216	3868699	49	6.45952	2.13794	4.98445	ATAC_seq_SE_crwn1_2C_peak_1551
1	3874251	3874648	398	3874424	57	9.58929	2.48001	7.76309	ATAC_seq_SE_crwn1_2C_peak_1552
1	3878676	3878917	242	3878751	75	10.2103	2.26393	8.31567	ATAC_seq_SE_crwn1_2C_peak_1553
1	3879032	3879232	201	3879097	73	8.95089	2.14368	7.20136	ATAC_seq_SE_crwn1_2C_peak_1554
1	3879368	3879688	321	3879425	76	9.60867	2.18316	7.78058	ATAC_seq_SE_crwn1_2C_peak_1555
1	3880298	3880453	156	3880373	89	14.9685	2.57806	12.4795	ATAC_seq_SE_crwn1_2C_peak_1556
1	3880614	3881075	462	3880707	94	16.8513	2.68969	14.0998	ATAC_seq_SE_crwn1_2C_peak_1557
1	3881325	3881585	261	3881412	80	10.217	2.20288	8.32166	ATAC_seq_SE_crwn1_2C_peak_1558
1	3883938	3884397	460	3884324	67	5.6943	1.81382	4.31042	ATAC_seq_SE_crwn1_2C_peak_1559
1	3886270	3886472	203	3886367	67	8.52941	2.16768	6.82712	ATAC_seq_SE_crwn1_2C_peak_1560
1	3886650	3886945	296	3886887	65	8.17108	2.14844	6.50951	ATAC_seq_SE_crwn1_2C_peak_1561
1	3887868	3888299	432	3888131	62	6.90015	2.01923	5.37766	ATAC_seq_SE_crwn1_2C_peak_1562
1	3888460	3888686	227	3888593	52	4.35216	1.76021	3.12214	ATAC_seq_SE_crwn1_2C_peak_1563
1	3891300	3891444	145	3891377	46	4.5953	1.86656	3.33523	ATAC_seq_SE_crwn1_2C_peak_1564
1	3891726	3891928	203	3891841	59	9.70834	2.457	7.87064	ATAC_seq_SE_crwn1_2C_peak_1565
1	3894787	3894889	103	3894801	47	5.75715	2.05242	4.36077	ATAC_seq_SE_crwn1_2C_peak_1566
1	3896865	3897117	253	3897034	67	14.1483	2.90759	11.7577	ATAC_seq_SE_crwn1_2C_peak_1567
1	3901098	3901235	138	3901162	54	8.35794	2.35173	6.67142	ATAC_seq_SE_crwn1_2C_peak_1568
1	3903274	3904123	850	3903607	60	10.8858	2.60828	8.90615	ATAC_seq_SE_crwn1_2C_peak_1569
1	3904257	3904459	203	3904279	46	5.41877	2.00966	4.0607	ATAC_seq_SE_crwn1_2C_peak_1570
1	3905440	3905570	131	3905513	58	9.63	2.46552	7.79991	ATAC_seq_SE_crwn1_2C_peak_1571
1	3909502	3909982	481	3909741	65	13.1836	2.82208	10.9182	ATAC_seq_SE_crwn1_2C_peak_1572
1	3914374	3914972	599	3914655	88	22.8788	3.46573	19.283	ATAC_seq_SE_crwn1_2C_peak_1573
1	3917791	3918009	219	3917835	49	5.50512	1.9802	4.13897	ATAC_seq_SE_crwn1_2C_peak_1574
1	3918163	3918538	376	3918328	63	10.9876	2.55898	8.99805	ATAC_seq_SE_crwn1_2C_peak_1575
1	3920335	3920575	241	3920399	54	8.14572	2.31872	6.48655	ATAC_seq_SE_crwn1_2C_peak_1576
1	3924536	3925238	703	3924618	63	12.2446	2.73656	10.0982	ATAC_seq_SE_crwn1_2C_peak_1577
1	3929635	3930010	376	3929867	60	10.4736	2.54804	8.544	ATAC_seq_SE_crwn1_2C_peak_1578
1	3931752	3931975	224	3931893	51	5.97633	2.02808	4.55954	ATAC_seq_SE_crwn1_2C_peak_1579
1	3934862	3935039	178	3934963	69	10.956	2.44328	8.96954	ATAC_seq_SE_crwn1_2C_peak_1580
1	3935483	3935585	103	3935523	48	3.83923	1.71509	2.67294	ATAC_seq_SE_crwn1_2C_peak_1581
1	3937180	3938069	890	3937579	83	16.8074	2.88066	14.0604	ATAC_seq_SE_crwn1_2C_peak_1582
1	3938202	3938621	420	3938291	66	8.43494	2.16899	6.74147	ATAC_seq_SE_crwn1_2C_peak_1583
1	3943297	3943490	194	3943366	82	8.75821	2.02835	7.02918	ATAC_seq_SE_crwn1_2C_peak_1584
1	3944237	3944368	132	3944310	94	12.4943	2.27382	10.3228	ATAC_seq_SE_crwn1_2C_peak_1585
1	3945104	3945328	225	3945215	98	13.9831	2.36616	11.6237	ATAC_seq_SE_crwn1_2C_peak_1586
1	3945457	3945818	362	3945552	73	5.58595	1.75522	4.21229	ATAC_seq_SE_crwn1_2C_peak_1587
1	3947234	3947507	274	3947416	74	4.76484	1.65344	3.4849	ATAC_seq_SE_crwn1_2C_peak_1588
1	3947688	3947848	161	3947760	99	12.8049	2.25023	10.5901	ATAC_seq_SE_crwn1_2C_peak_1589
1	3947941	3948089	149	3948010	94	11.4474	2.1769	9.40258	ATAC_seq_SE_crwn1_2C_peak_1590
1	3948210	3948332	123	3948264	91	10.8703	2.15205	8.90203	ATAC_seq_SE_crwn1_2C_peak_1591
1	3948436	3948736	301	3948522	98	14.3311	2.39768	11.9219	ATAC_seq_SE_crwn1_2C_peak_1592
1	3950895	3951561	667	3951143	83	15.3309	2.71493	12.7895	ATAC_seq_SE_crwn1_2C_peak_1593
1	3960272	3960624	353	3960475	78	16.8176	2.99016	14.0695	ATAC_seq_SE_crwn1_2C_peak_1594
1	3962034	3962418	385	3962284	70	13.054	2.69245	10.814	ATAC_seq_SE_crwn1_2C_peak_1595
1	3967090	3967680	591	3967515	79	18.7194	3.20128	15.7154	ATAC_seq_SE_crwn1_2C_peak_1596
1	3971809	3971944	136	3971891	53	7.96253	2.30897	6.32031	ATAC_seq_SE_crwn1_2C_peak_1597
1	3972024	3972263	240	3972091	40	3.57777	1.75311	2.43802	ATAC_seq_SE_crwn1_2C_peak_1598
1	3979154	3979433	280	3979182	54	8.35794	2.35173	6.67142	ATAC_seq_SE_crwn1_2C_peak_1599
1	3979591	3979695	105	3979643	53	7.96253	2.30897	6.32031	ATAC_seq_SE_crwn1_2C_peak_1600
1	3980852	3981326	475	3981259	67	14.1483	2.90759	11.7577	ATAC_seq_SE_crwn1_2C_peak_1601
1	3987211	3987486	276	3987438	55	8.76095	2.39449	7.02918	ATAC_seq_SE_crwn1_2C_peak_1602
1	3987590	3987704	115	3987635	49	6.45952	2.13794	4.98445	ATAC_seq_SE_crwn1_2C_peak_1603
1	3993496	3993701	206	3993632	80	12.9063	2.49615	10.6813	ATAC_seq_SE_crwn1_2C_peak_1604
1	3993810	3994110	301	3994030	80	12.0415	2.40071	9.92674	ATAC_seq_SE_crwn1_2C_peak_1605
1	3994326	3994518	193	3994357	66	6.67489	1.94598	5.17995	ATAC_seq_SE_crwn1_2C_peak_1606
1	3994622	3995474	853	3995262	83	11.8341	2.33788	9.74011	ATAC_seq_SE_crwn1_2C_peak_1607
1	3998049	3998301	253	3998250	78	7.66644	1.94869	6.05878	ATAC_seq_SE_crwn1_2C_peak_1608
1	4000548	4001430	883	4001204	79	11.9275	2.4024	9.82412	ATAC_seq_SE_crwn1_2C_peak_1609
1	4003301	4003548	248	4003464	81	12.1039	2.39346	9.98275	ATAC_seq_SE_crwn1_2C_peak_1610
1	4003646	4003885	240	4003714	72	9.33313	2.20078	7.53969	ATAC_seq_SE_crwn1_2C_peak_1611
1	4006641	4007661	1021	4007057	76	13.738	2.65976	11.4031	ATAC_seq_SE_crwn1_2C_peak_1612
1	4010364	4010824	461	4010627	73	11.0479	2.39018	9.05237	ATAC_seq_SE_crwn1_2C_peak_1613
1	4014658	4014845	188	4014734	65	8.26905	2.1611	6.59851	ATAC_seq_SE_crwn1_2C_peak_1614
1	4016479	4017083	605	4016701	60	6.33442	1.96584	4.87785	ATAC_seq_SE_crwn1_2C_peak_1615
1	4020890	4021406	517	4021317	96	27.493	3.77432	23.3587	ATAC_seq_SE_crwn1_2C_peak_1616
1	4021517	4021618	102	4021595	47	5.03156	1.92849	3.72307	ATAC_seq_SE_crwn1_2C_peak_1617
1	4027493	4027638	146	4027562	59	10.2536	2.537	8.3547	ATAC_seq_SE_crwn1_2C_peak_1618
1	4027742	4027874	133	4027808	46	5.35351	1.9983	4.00816	ATAC_seq_SE_crwn1_2C_peak_1619
1	4028064	4028262	199	4028253	40	3.57777	1.75311	2.43802	ATAC_seq_SE_crwn1_2C_peak_1620
1	4028535	4028803	269	4028754	53	7.96253	2.30897	6.32031	ATAC_seq_SE_crwn1_2C_peak_1621
1	4030877	4031025	149	4030955	64	11.7207	2.64013	9.64885	ATAC_seq_SE_crwn1_2C_peak_1622
1	4031202	4031448	247	4031336	66	12.5863	2.71585	10.4054	ATAC_seq_SE_crwn1_2C_peak_1623
1	4034084	4034244	161	4034157	76	18.7887	3.29242	15.7571	ATAC_seq_SE_crwn1_2C_peak_1624
1	4034414	4034525	112	4034436	47	5.59381	2.02446	4.21941	ATAC_seq_SE_crwn1_2C_peak_1625
1	4038845	4039687	843	4038941	71	14.9556	2.91852	12.4678	ATAC_seq_SE_crwn1_2C_peak_1626
1	4039798	4040275	478	4039866	56	7.35606	2.16483	5.78426	ATAC_seq_SE_crwn1_2C_peak_1627
1	4043787	4044551	765	4044384	89	26.2727	3.84829	22.2597	ATAC_seq_SE_crwn1_2C_peak_1628
1	4053789	4054149	361	4053842	72	13.6223	2.72388	11.3124	ATAC_seq_SE_crwn1_2C_peak_1629
1	4055935	4056045	111	4055963	61	5.62084	1.85796	4.24389	ATAC_seq_SE_crwn1_2C_peak_1630
1	4057949	4058194	246	4058091	80	9.07236	2.08066	7.31146	ATAC_seq_SE_crwn1_2C_peak_1631
1	4058952	4059658	707	4059124	79	8.96201	2.079	7.21143	ATAC_seq_SE_crwn1_2C_peak_1632
1	4062302	4062436	135	4062366	75	6.7819	1.87654	5.27696	ATAC_seq_SE_crwn1_2C_peak_1633
1	4064493	4064780	288	4064572	69	8.29597	2.11353	6.62302	ATAC_seq_SE_crwn1_2C_peak_1634
1	4066344	4066557	214	4066404	62	8.13518	2.18522	6.47694	ATAC_seq_SE_crwn1_2C_peak_1635
1	4066736	4067156	421	4066861	82	17.1709	2.94326	14.3849	ATAC_seq_SE_crwn1_2C_peak_1636
1	4072734	4072851	118	4072777	53	7.53958	2.24252	5.95077	ATAC_seq_SE_crwn1_2C_peak_1637
1	4075602	4075854	253	4075664	50	5.39595	1.9488	4.04658	ATAC_seq_SE_crwn1_2C_peak_1638
1	4075968	4076081	114	4076041	54	6.21198	2.0228	4.76676	ATAC_seq_SE_crwn1_2C_peak_1639
1	4076857	4077050	194	4076975	57	6.21765	1.98494	4.77193	ATAC_seq_SE_crwn1_2C_peak_1640
1	4077424	4077528	105	4077446	55	5.06094	1.83848	3.74964	ATAC_seq_SE_crwn1_2C_peak_1641
1	4080595	4080877	283	4080820	63	6.5955	1.96741	5.108	ATAC_seq_SE_crwn1_2C_peak_1642
1	4081257	4081557	301	4081399	65	7.15475	2.01773	5.6086	ATAC_seq_SE_crwn1_2C_peak_1643
1	4081830	4082202	373	4082049	76	10.9919	2.33971	9.00186	ATAC_seq_SE_crwn1_2C_peak_1644
1	4082561	4082716	156	4082632	79	11.8175	2.3902	9.7251	ATAC_seq_SE_crwn1_2C_peak_1645
1	4085637	4085864	228	4085684	76	8.49637	2.05882	6.79716	ATAC_seq_SE_crwn1_2C_peak_1646
1	4086457	4086668	212	4086606	65	5.69386	1.83079	4.31001	ATAC_seq_SE_crwn1_2C_peak_1647
1	4087736	4088033	298	4087981	56	3.69348	1.62625	2.54203	ATAC_seq_SE_crwn1_2C_peak_1648
1	4088640	4088914	275	4088772	64	6.1977	1.90504	4.7538	ATAC_seq_SE_crwn1_2C_peak_1649
1	4092335	4092672	338	4092357	57	3.98249	1.66189	2.79538	ATAC_seq_SE_crwn1_2C_peak_1650
1	4095314	4095420	107	4095360	53	5.0214	1.85376	3.7139	ATAC_seq_SE_crwn1_2C_peak_1651
1	4095941	4096095	155	4096026	60	7.85702	2.17624	6.23185	ATAC_seq_SE_crwn1_2C_peak_1652
1	4096235	4096374	140	4096291	65	9.80249	2.36136	7.95585	ATAC_seq_SE_crwn1_2C_peak_1653
1	4096501	4096907	407	4096830	78	15.4901	2.82951	12.9323	ATAC_seq_SE_crwn1_2C_peak_1654
1	4097079	4097399	321	4097162	79	16.1921	2.89226	13.5283	ATAC_seq_SE_crwn1_2C_peak_1655
1	4103256	4103748	493	4103661	64	7.08278	2.01989	5.54337	ATAC_seq_SE_crwn1_2C_peak_1656
1	4106819	4108250	1432	4107925	89	21.1695	3.24207	17.8031	ATAC_seq_SE_crwn1_2C_peak_1657
1	4113565	4113705	141	4113615	51	5.21779	1.90756	3.88527	ATAC_seq_SE_crwn1_2C_peak_1658
1	4113788	4114935	1148	4114510	86	20.1169	3.19383	16.9051	ATAC_seq_SE_crwn1_2C_peak_1659
1	4117410	4117650	241	4117571	84	14.2382	2.57888	11.8386	ATAC_seq_SE_crwn1_2C_peak_1660
1	4117792	4118156	365	4117887	91	16.9627	2.74955	14.2001	ATAC_seq_SE_crwn1_2C_peak_1661
1	4119770	4119882	113	4119820	59	7.84687	2.18978	6.22264	ATAC_seq_SE_crwn1_2C_peak_1662
1	4120945	4121094	150	4121032	60	8.32671	2.24182	6.6508	ATAC_seq_SE_crwn1_2C_peak_1663
1	4121304	4121412	109	4121360	61	8.55553	2.25783	6.8508	ATAC_seq_SE_crwn1_2C_peak_1664
1	4125590	4125774	185	4125713	54	8.35794	2.35173	6.67142	ATAC_seq_SE_crwn1_2C_peak_1665
1	4125927	4126093	167	4125999	69	15.1379	2.99311	12.6164	ATAC_seq_SE_crwn1_2C_peak_1666
1	4130244	4130415	172	4130318	53	7.96253	2.30897	6.32031	ATAC_seq_SE_crwn1_2C_peak_1667
1	4132330	4132583	254	4132407	64	12.6084	2.76478	10.4253	ATAC_seq_SE_crwn1_2C_peak_1668
1	4135162	4135512	351	4135436	52	6.13285	2.03846	4.69482	ATAC_seq_SE_crwn1_2C_peak_1669
1	4135925	4136216	292	4135960	55	6.83291	2.1021	5.31639	ATAC_seq_SE_crwn1_2C_peak_1670
1	4136927	4137030	104	4136995	47	4.3444	1.81132	3.11513	ATAC_seq_SE_crwn1_2C_peak_1671
1	4137409	4137549	141	4137502	45	4.1092	1.79337	2.90954	ATAC_seq_SE_crwn1_2C_peak_1672
1	4139840	4140329	490	4140125	80	16.482	2.90531	13.787	ATAC_seq_SE_crwn1_2C_peak_1673
1	4143688	4143859	172	4143814	52	5.91121	2.00378	4.50052	ATAC_seq_SE_crwn1_2C_peak_1674
1	4143949	4144358	410	4144122	82	18.8606	3.14275	15.8219	ATAC_seq_SE_crwn1_2C_peak_1675
1	4144464	4144624	161	4144610	45	3.9048	1.75707	2.72544	ATAC_seq_SE_crwn1_2C_peak_1676
1	4147837	4148037	201	4147964	61	6.69815	2.00388	5.20099	ATAC_seq_SE_crwn1_2C_peak_1677
1	4150732	4151019	288	4150994	58	4.87874	1.78302	3.58484	ATAC_seq_SE_crwn1_2C_peak_1678
1	4151146	4151390	245	4151284	76	10.6906	2.30539	8.74011	ATAC_seq_SE_crwn1_2C_peak_1679
1	4151546	4152411	866	4151806	83	13.0515	2.46696	10.8119	ATAC_seq_SE_crwn1_2C_peak_1680
1	4154864	4155064	201	4155007	71	5.48424	1.75738	4.12009	ATAC_seq_SE_crwn1_2C_peak_1681
1	4156998	4157775	778	4157409	85	12.0024	2.32999	9.89146	ATAC_seq_SE_crwn1_2C_peak_1682
1	4158305	4158424	120	4158327	53	3.07786	1.55083	2.00432	ATAC_seq_SE_crwn1_2C_peak_1683
1	4158679	4158873	195	4158847	57	4.31801	1.71091	3.09128	ATAC_seq_SE_crwn1_2C_peak_1684
1	4158977	4159296	320	4159125	73	9.46617	2.20369	7.66	ATAC_seq_SE_crwn1_2C_peak_1685
1	4161220	4161472	253	4161326	52	4.81086	1.83201	3.52334	ATAC_seq_SE_crwn1_2C_peak_1686
1	4167041	4167271	231	4167178	69	15.1379	2.99311	12.6164	ATAC_seq_SE_crwn1_2C_peak_1687
1	4167386	4167600	215	4167462	41	3.86121	1.79587	2.68609	ATAC_seq_SE_crwn1_2C_peak_1688
1	4168063	4168226	164	4168123	52	7.57485	2.26621	5.97558	ATAC_seq_SE_crwn1_2C_peak_1689
1	4171269	4172093	825	4171885	73	16.2083	3.03403	13.5427	ATAC_seq_SE_crwn1_2C_peak_1690
1	4174680	4174822	143	4174739	42	4.06595	1.82203	2.87056	ATAC_seq_SE_crwn1_2C_peak_1691
1	4177646	4178109	464	4177765	42	4.15425	1.83863	2.94358	ATAC_seq_SE_crwn1_2C_peak_1692
1	4182588	4183108	521	4182728	84	19.4929	3.16928	16.3672	ATAC_seq_SE_crwn1_2C_peak_1693
1	4186128	4186692	565	4186511	71	7.24431	1.9656	5.68293	ATAC_seq_SE_crwn1_2C_peak_1694
1	4188021	4188194	174	4188117	76	7.95796	1.99896	6.32031	ATAC_seq_SE_crwn1_2C_peak_1695
1	4188310	4188810	501	4188529	86	11.3436	2.25097	9.30892	ATAC_seq_SE_crwn1_2C_peak_1696
1	4191092	4191294	203	4191225	83	9.37811	2.08282	7.58037	ATAC_seq_SE_crwn1_2C_peak_1697
1	4191421	4191785	365	4191744	90	11.9218	2.26312	9.81886	ATAC_seq_SE_crwn1_2C_peak_1698
1	4192305	4192429	125	4192356	76	6.88076	1.87942	5.36006	ATAC_seq_SE_crwn1_2C_peak_1699
1	4196158	4197011	854	4196816	78	10.9579	2.30859	8.97119	ATAC_seq_SE_crwn1_2C_peak_1700
1	4198385	4198490	106	4198408	56	5.68259	1.91919	4.29984	ATAC_seq_SE_crwn1_2C_peak_1701
1	4200458	4200728	271	4200640	62	8.50113	2.23484	6.80151	ATAC_seq_SE_crwn1_2C_peak_1702
1	4200824	4201080	257	4200872	62	8.48364	2.23246	6.78568	ATAC_seq_SE_crwn1_2C_peak_1703
1	4206425	4206555	131	4206495	49	6.28406	2.10881	4.83223	ATAC_seq_SE_crwn1_2C_peak_1704
1	4208685	4208812	128	4208745	75	12.6318	2.54606	10.4462	ATAC_seq_SE_crwn1_2C_peak_1705
1	4208931	4209121	191	4209012	72	11.0183	2.40211	9.02569	ATAC_seq_SE_crwn1_2C_peak_1706
1	4211680	4212082	403	4211920	92	19.8222	3.02833	16.6615	ATAC_seq_SE_crwn1_2C_peak_1707
1	4217110	4217371	262	4217243	94	15.4329	2.55171	12.8809	ATAC_seq_SE_crwn1_2C_peak_1708
1	4217793	4217946	154	4217866	79	9.33533	2.11921	7.54168	ATAC_seq_SE_crwn1_2C_peak_1709
1	4219429	4219619	191	4219499	61	4.72545	1.73621	3.45281	ATAC_seq_SE_crwn1_2C_peak_1710
1	4219884	4220270	387	4220042	74	8.44995	2.07469	6.75505	ATAC_seq_SE_crwn1_2C_peak_1711
1	4222932	4223040	109	4222987	74	7.95064	2.01776	6.31691	ATAC_seq_SE_crwn1_2C_peak_1712
1	4225162	4225452	291	4225347	78	8.79159	2.07077	7.05701	ATAC_seq_SE_crwn1_2C_peak_1713
1	4229100	4229301	202	4229260	77	7.14693	1.90058	5.60146	ATAC_seq_SE_crwn1_2C_peak_1714
1	4229639	4230339	701	4229726	91	11.6252	2.22383	9.56298	ATAC_seq_SE_crwn1_2C_peak_1715
1	4230454	4230942	489	4230578	87	11.8163	2.2869	9.72424	ATAC_seq_SE_crwn1_2C_peak_1716
1	4231071	4231264	194	4231169	86	12.611	2.37965	10.4277	ATAC_seq_SE_crwn1_2C_peak_1717
1	4231404	4231592	189	4231552	67	6.5106	1.91549	5.03086	ATAC_seq_SE_crwn1_2C_peak_1718
1	4234035	4234178	144	4234084	61	4.73257	1.73718	3.45926	ATAC_seq_SE_crwn1_2C_peak_1719
1	4238721	4239052	332	4238909	94	16.4758	2.65289	13.7817	ATAC_seq_SE_crwn1_2C_peak_1720
1	4239196	4239413	218	4239230	73	8.13569	2.04929	6.47741	ATAC_seq_SE_crwn1_2C_peak_1721
1	4239773	4239873	101	4239847	57	3.5722	1.60133	2.43802	ATAC_seq_SE_crwn1_2C_peak_1722
1	4240383	4240490	108	4240427	76	8.87435	2.10096	7.13213	ATAC_seq_SE_crwn1_2C_peak_1723
1	4240807	4240906	100	4240826	65	5.12818	1.75812	3.80403	ATAC_seq_SE_crwn1_2C_peak_1724
1	4242551	4242786	236	4242599	88	9.11754	2.0113	7.35247	ATAC_seq_SE_crwn1_2C_peak_1725
1	4242980	4243611	632	4243078	104	14.5332	2.34899	12.1032	ATAC_seq_SE_crwn1_2C_peak_1726
1	4243709	4243886	178	4243801	67	3.76949	1.56971	2.61027	ATAC_seq_SE_crwn1_2C_peak_1727
1	4244037	4244238	202	4244198	71	5.32401	1.73829	3.98143	ATAC_seq_SE_crwn1_2C_peak_1728
1	4246127	4246372	246	4246201	75	7.91853	2.00422	6.28769	ATAC_seq_SE_crwn1_2C_peak_1729
1	4246512	4247043	532	4246977	79	9.61487	2.14938	7.78617	ATAC_seq_SE_crwn1_2C_peak_1730
1	4247141	4247349	209	4247300	80	10.1114	2.19156	8.22619	ATAC_seq_SE_crwn1_2C_peak_1731
1	4250533	4251043	511	4250612	65	11.8205	2.63263	9.72786	ATAC_seq_SE_crwn1_2C_peak_1732
1	4260434	4260555	122	4260493	55	6.45743	2.04604	4.98445	ATAC_seq_SE_crwn1_2C_peak_1733
1	4262634	4262823	190	4262677	58	3.91831	1.64529	2.7376	ATAC_seq_SE_crwn1_2C_peak_1734
1	4262964	4263423	460	4263145	62	4.82146	1.74129	3.53298	ATAC_seq_SE_crwn1_2C_peak_1735
1	4264978	4265434	457	4265132	97	16.2157	2.58439	13.5494	ATAC_seq_SE_crwn1_2C_peak_1736
1	4266030	4267242	1213	4267049	88	11.346	2.2289	9.31117	ATAC_seq_SE_crwn1_2C_peak_1737
1	4270722	4270942	221	4270747	61	5.98808	1.90769	4.57021	ATAC_seq_SE_crwn1_2C_peak_1738
1	4278701	4279211	511	4279049	75	9.78871	2.21574	7.94338	ATAC_seq_SE_crwn1_2C_peak_1739
1	4281518	4282015	498	4281708	82	11.1146	2.2746	9.11266	ATAC_seq_SE_crwn1_2C_peak_1740
1	4282118	4282560	443	4282371	92	14.9848	2.53613	12.4941	ATAC_seq_SE_crwn1_2C_peak_1741
1	4282677	4282959	283	4282890	78	9.76389	2.17691	7.92096	ATAC_seq_SE_crwn1_2C_peak_1742
1	4285498	4285746	249	4285682	65	5.80573	1.84512	4.40481	ATAC_seq_SE_crwn1_2C_peak_1743
1	4285856	4286081	226	4285929	78	10.2277	2.22786	8.33133	ATAC_seq_SE_crwn1_2C_peak_1744
1	4289367	4289846	480	4289536	69	9.77222	2.29508	7.92839	ATAC_seq_SE_crwn1_2C_peak_1745
1	4289941	4290326	386	4290087	73	11.443	2.43742	9.39869	ATAC_seq_SE_crwn1_2C_peak_1746
1	4291007	4291144	138	4291085	70	12.5883	2.63255	10.4072	ATAC_seq_SE_crwn1_2C_peak_1747
1	4292043	4292350	308	4292273	77	15.3309	2.83122	12.7896	ATAC_seq_SE_crwn1_2C_peak_1748
1	4292598	4292860	263	4292761	68	10.9721	2.46253	8.98403	ATAC_seq_SE_crwn1_2C_peak_1749
1	4297081	4297199	119	4297138	65	12.6697	2.75	10.4801	ATAC_seq_SE_crwn1_2C_peak_1750
1	4305566	4306303	738	4305819	72	16.6677	3.12139	13.9363	ATAC_seq_SE_crwn1_2C_peak_1751
1	4307832	4307951	120	4307890	56	9.17144	2.43725	7.39323	ATAC_seq_SE_crwn1_2C_peak_1752
1	4310974	4311128	155	4311103	40	3.57777	1.75311	2.43802	ATAC_seq_SE_crwn1_2C_peak_1753
1	4311369	4311673	305	4311440	64	12.7108	2.77932	10.5054	ATAC_seq_SE_crwn1_2C_peak_1754
1	4312409	4312554	146	4312480	53	7.96253	2.30897	6.32031	ATAC_seq_SE_crwn1_2C_peak_1755
1	4316552	4316862	311	4316765	64	10.6398	2.49138	8.69422	ATAC_seq_SE_crwn1_2C_peak_1756
1	4316995	4317134	140	4317057	45	4.00011	1.77401	2.81127	ATAC_seq_SE_crwn1_2C_peak_1757
1	4319481	4320028	548	4319818	63	9.15098	2.30714	7.38275	ATAC_seq_SE_crwn1_2C_peak_1758
1	4322926	4323423	498	4322981	56	6.50885	2.04009	5.02928	ATAC_seq_SE_crwn1_2C_peak_1759
1	4326232	4327072	841	4326700	72	14.8741	2.88424	12.3948	ATAC_seq_SE_crwn1_2C_peak_1760
1	4327156	4327267	112	4327208	50	6.06103	2.05645	4.63635	ATAC_seq_SE_crwn1_2C_peak_1761
1	4328473	4329746	1274	4328538	74	17.7169	3.20691	14.8379	ATAC_seq_SE_crwn1_2C_peak_1762
1	4334392	4334846	455	4334528	54	8.35794	2.35173	6.67142	ATAC_seq_SE_crwn1_2C_peak_1763
1	4339097	4339356	260	4339129	55	7.01978	2.13009	5.48609	ATAC_seq_SE_crwn1_2C_peak_1764
1	4339643	4339756	114	4339719	61	9.65762	2.41151	7.82486	ATAC_seq_SE_crwn1_2C_peak_1765
1	4339977	4340219	243	4340168	56	7.50751	2.18726	5.92169	ATAC_seq_SE_crwn1_2C_peak_1766
1	4340328	4340469	142	4340386	74	15.1733	2.87687	12.6482	ATAC_seq_SE_crwn1_2C_peak_1767
1	4340816	4341069	254	4340851	53	6.35558	2.05871	4.89704	ATAC_seq_SE_crwn1_2C_peak_1768
1	4341277	4341439	163	4341368	56	7.32278	2.15991	5.75402	ATAC_seq_SE_crwn1_2C_peak_1769
1	4344724	4344831	108	4344811	48	4.86636	1.88752	3.57364	ATAC_seq_SE_crwn1_2C_peak_1770
1	4347963	4348087	125	4348047	52	6.90419	2.15974	5.38137	ATAC_seq_SE_crwn1_2C_peak_1771
1	4348282	4348626	345	4348575	75	15.9634	2.95375	13.3405	ATAC_seq_SE_crwn1_2C_peak_1772
1	4351091	4351250	160	4351166	65	8.98515	2.2541	7.23241	ATAC_seq_SE_crwn1_2C_peak_1773
1	4353368	4353548	181	4353497	56	5.82563	1.9401	4.42289	ATAC_seq_SE_crwn1_2C_peak_1774
1	4353670	4353901	232	4353777	64	8.35722	2.18634	6.67142	ATAC_seq_SE_crwn1_2C_peak_1775
1	4355607	4356186	580	4355772	62	7.07137	2.04214	5.53296	ATAC_seq_SE_crwn1_2C_peak_1776
1	4358255	4358443	189	4358375	73	11.3032	2.42067	9.28255	ATAC_seq_SE_crwn1_2C_peak_1777
1	4358520	4358861	342	4358747	72	11.6425	2.47794	9.57855	ATAC_seq_SE_crwn1_2C_peak_1778
1	4359115	4359257	143	4359185	60	7.69677	2.15395	6.08625	ATAC_seq_SE_crwn1_2C_peak_1779
1	4361147	4361848	702	4361376	66	10.4945	2.43548	8.56284	ATAC_seq_SE_crwn1_2C_peak_1780
1	4365270	4365813	544	4365377	80	17.9485	3.08102	15.0445	ATAC_seq_SE_crwn1_2C_peak_1781
1	4367036	4367244	209	4367167	60	7.91298	2.18403	6.28259	ATAC_seq_SE_crwn1_2C_peak_1782
1	4371280	4371668	389	4371555	88	13.3894	2.43236	11.1032	ATAC_seq_SE_crwn1_2C_peak_1783
1	4371793	4371892	100	4371828	70	6.95549	1.94095	5.42777	ATAC_seq_SE_crwn1_2C_peak_1784
1	4371972	4372189	218	4372149	67	6.30945	1.89046	4.85522	ATAC_seq_SE_crwn1_2C_peak_1785
1	4372618	4373000	383	4372923	76	9.59765	2.18192	7.77066	ATAC_seq_SE_crwn1_2C_peak_1786
1	4373105	4373825	721	4373363	95	17.1359	2.70194	14.3546	ATAC_seq_SE_crwn1_2C_peak_1787
1	4375143	4375526	384	4375435	87	11.8044	2.28571	9.7134	ATAC_seq_SE_crwn1_2C_peak_1788
1	4378873	4379077	205	4378945	61	6.05341	1.91654	4.62943	ATAC_seq_SE_crwn1_2C_peak_1789
1	4379373	4379687	315	4379450	59	5.07239	1.80126	3.76003	ATAC_seq_SE_crwn1_2C_peak_1790
1	4381610	4381710	101	4381656	54	4.61974	1.78224	3.3573	ATAC_seq_SE_crwn1_2C_peak_1791
1	4383450	4384138	689	4383887	76	13.4331	2.62351	11.1422	ATAC_seq_SE_crwn1_2C_peak_1792
1	4384251	4384489	239	4384424	65	9.7897	2.35967	7.94434	ATAC_seq_SE_crwn1_2C_peak_1793
1	4384636	4384778	143	4384700	45	3.56338	1.69617	2.4318	ATAC_seq_SE_crwn1_2C_peak_1794
1	4394227	4394860	634	4394527	82	13.8586	2.56966	11.5117	ATAC_seq_SE_crwn1_2C_peak_1795
1	4396179	4396353	175	4396267	73	11.0155	2.38633	9.0232	ATAC_seq_SE_crwn1_2C_peak_1796
1	4397723	4397822	100	4397795	48	4.09102	1.75753	2.8931	ATAC_seq_SE_crwn1_2C_peak_1797
1	4398068	4398793	726	4398230	76	15.0363	2.81639	12.5398	ATAC_seq_SE_crwn1_2C_peak_1798
1	4412914	4413080	167	4412984	46	5.41877	2.00966	4.0607	ATAC_seq_SE_crwn1_2C_peak_1799
1	4418627	4418818	192	4418763	41	3.86121	1.79587	2.68609	ATAC_seq_SE_crwn1_2C_peak_1800
1	4418942	4419775	834	4419162	86	24.4698	3.72001	20.6674	ATAC_seq_SE_crwn1_2C_peak_1801
1	4423182	4423816	635	4423253	59	8.23375	2.24467	6.56647	ATAC_seq_SE_crwn1_2C_peak_1802
1	4425540	4425920	381	4425765	82	21.5032	3.46845	18.1036	ATAC_seq_SE_crwn1_2C_peak_1803
1	4426011	4426122	112	4426064	57	9.14781	2.41365	7.37993	ATAC_seq_SE_crwn1_2C_peak_1804
1	4427050	4427159	110	4427123	57	8.24049	2.27898	6.57256	ATAC_seq_SE_crwn1_2C_peak_1805
1	4432098	4433701	1604	4433492	90	22.0736	3.31996	18.5961	ATAC_seq_SE_crwn1_2C_peak_1806
1	4439385	4440713	1329	4440264	77	14.9368	2.78373	12.451	ATAC_seq_SE_crwn1_2C_peak_1807
1	4443679	4444008	330	4443812	77	16.3045	2.95008	13.6284	ATAC_seq_SE_crwn1_2C_peak_1808
1	4447342	4447551	210	4447465	62	11.7849	2.6938	9.69583	ATAC_seq_SE_crwn1_2C_peak_1809
1	4452135	4452321	187	4452199	58	10.0144	2.52277	8.13848	ATAC_seq_SE_crwn1_2C_peak_1810
1	4454925	4455031	107	4454944	46	4.79533	1.90129	3.50931	ATAC_seq_SE_crwn1_2C_peak_1811
1	4458045	4458691	647	4458125	73	13.647	2.70666	11.3344	ATAC_seq_SE_crwn1_2C_peak_1812
1	4458782	4459222	441	4458879	70	10.9956	2.43151	9.00522	ATAC_seq_SE_crwn1_2C_peak_1813
1	4461454	4461889	436	4461635	78	12.6686	2.50079	10.4793	ATAC_seq_SE_crwn1_2C_peak_1814
1	4463719	4463903	185	4463842	53	4.77388	1.81574	3.48994	ATAC_seq_SE_crwn1_2C_peak_1815
1	4465827	4466078	252	4465897	64	8.90441	2.25851	7.15934	ATAC_seq_SE_crwn1_2C_peak_1816
1	4466578	4467056	479	4466865	72	14.5613	2.84379	12.1282	ATAC_seq_SE_crwn1_2C_peak_1817
1	4472979	4473452	474	4473390	62	11.7849	2.6938	9.69583	ATAC_seq_SE_crwn1_2C_peak_1818
1	4473561	4473714	154	4473681	59	10.4466	2.56553	8.51973	ATAC_seq_SE_crwn1_2C_peak_1819
1	4477592	4477692	101	4477636	50	6.37468	2.10744	4.9144	ATAC_seq_SE_crwn1_2C_peak_1820
1	4477774	4477907	134	4477836	50	6.40684	2.11268	4.94352	ATAC_seq_SE_crwn1_2C_peak_1821
1	4478030	4478179	150	4478105	74	17.6522	3.19829	14.7978	ATAC_seq_SE_crwn1_2C_peak_1822
1	4480625	4480885	261	4480685	76	18.7887	3.29242	15.7571	ATAC_seq_SE_crwn1_2C_peak_1823
1	4484207	4484610	404	4484529	58	10.0144	2.52277	8.13848	ATAC_seq_SE_crwn1_2C_peak_1824
1	4492484	4493288	805	4492958	90	26.4948	3.84291	22.4683	ATAC_seq_SE_crwn1_2C_peak_1825
1	4494434	4494789	356	4494732	63	10.648	2.51177	8.7016	ATAC_seq_SE_crwn1_2C_peak_1826
1	4494879	4495103	225	4495044	57	8.17386	2.26917	6.5121	ATAC_seq_SE_crwn1_2C_peak_1827
1	4498706	4498947	242	4498892	58	7.55115	2.16276	5.96132	ATAC_seq_SE_crwn1_2C_peak_1828
1	4501174	4501579	406	4501542	53	6.73712	2.11765	5.23631	ATAC_seq_SE_crwn1_2C_peak_1829
1	4503464	4503980	517	4503738	58	9.91174	2.50744	8.05479	ATAC_seq_SE_crwn1_2C_peak_1830
1	4504387	4504505	119	4504449	55	8.76095	2.39449	7.02918	ATAC_seq_SE_crwn1_2C_peak_1831
1	4509122	4509239	118	4509180	49	6.45952	2.13794	4.98445	ATAC_seq_SE_crwn1_2C_peak_1832
1	4513892	4514163	272	4513939	53	6.83434	2.1327	5.31769	ATAC_seq_SE_crwn1_2C_peak_1833
1	4514277	4515573	1297	4515214	80	19.3125	3.2491	16.2241	ATAC_seq_SE_crwn1_2C_peak_1834
1	4522531	4522846	316	4522760	89	11.0601	2.19031	9.06355	ATAC_seq_SE_crwn1_2C_peak_1835
1	4522957	4523077	121	4523045	68	4.2717	1.62851	3.04947	ATAC_seq_SE_crwn1_2C_peak_1836
1	4523955	4524282	328	4524134	82	6.02103	1.74443	4.60009	ATAC_seq_SE_crwn1_2C_peak_1837
1	4527311	4527495	185	4527474	82	4.07631	1.53675	2.87987	ATAC_seq_SE_crwn1_2C_peak_1838
1	4528371	4528616	246	4528565	95	7.70557	1.82857	6.09425	ATAC_seq_SE_crwn1_2C_peak_1839
1	4531740	4531911	172	4531784	83	5.31963	1.66534	3.97749	ATAC_seq_SE_crwn1_2C_peak_1840
1	4535052	4535154	103	4535103	93	8.45996	1.91057	6.76421	ATAC_seq_SE_crwn1_2C_peak_1841
1	4539645	4539851	207	4539677	78	4.57781	1.6106	3.31942	ATAC_seq_SE_crwn1_2C_peak_1842
1	4540226	4540351	126	4540312	96	10.0443	2.03184	8.16568	ATAC_seq_SE_crwn1_2C_peak_1843
1	4540667	4541078	412	4540745	112	16.295	2.41092	13.6199	ATAC_seq_SE_crwn1_2C_peak_1844
1	4541679	4542324	646	4541842	100	13.4212	2.29441	11.1317	ATAC_seq_SE_crwn1_2C_peak_1845
1	4547071	4547250	180	4547146	52	4.72637	1.81881	3.45361	ATAC_seq_SE_crwn1_2C_peak_1846
1	4547396	4547855	460	4547461	70	11.7552	2.52669	9.67961	ATAC_seq_SE_crwn1_2C_peak_1847
1	4548333	4548813	481	4548645	72	14.138	2.78945	11.7577	ATAC_seq_SE_crwn1_2C_peak_1848
1	4549097	4549204	108	4549140	55	7.68461	2.23019	6.07529	ATAC_seq_SE_crwn1_2C_peak_1849
1	4554082	4554356	275	4554230	52	7.57485	2.26621	5.97558	ATAC_seq_SE_crwn1_2C_peak_1850
1	4563226	4563812	587	4563324	65	13.1836	2.82208	10.9182	ATAC_seq_SE_crwn1_2C_peak_1851
1	4567739	4567948	210	4567871	70	15.6419	3.03587	13.0526	ATAC_seq_SE_crwn1_2C_peak_1852
1	4571573	4571849	277	4571827	41	3.86121	1.79587	2.68609	ATAC_seq_SE_crwn1_2C_peak_1853
1	4571952	4572087	136	4571997	48	5.70077	2.02731	4.31626	ATAC_seq_SE_crwn1_2C_peak_1854
1	4576621	4576955	335	4576862	79	8.19813	1.997	6.53411	ATAC_seq_SE_crwn1_2C_peak_1855
1	4577854	4578034	181	4577945	93	13.5569	2.38518	11.2537	ATAC_seq_SE_crwn1_2C_peak_1856
1	4578151	4578328	178	4578242	84	10.3503	2.17225	8.44224	ATAC_seq_SE_crwn1_2C_peak_1857
1	4578553	4579046	494	4578635	84	10.5143	2.18903	8.58081	ATAC_seq_SE_crwn1_2C_peak_1858
1	4579216	4579585	370	4579313	89	11.2984	2.21348	9.27825	ATAC_seq_SE_crwn1_2C_peak_1859
1	4579737	4579967	231	4579781	70	4.73726	1.67413	3.46348	ATAC_seq_SE_crwn1_2C_peak_1860
1	4580067	4580391	325	4580132	77	6.05354	1.78042	4.62955	ATAC_seq_SE_crwn1_2C_peak_1861
1	4580862	4581201	340	4581136	93	9.79697	2.03375	7.95087	ATAC_seq_SE_crwn1_2C_peak_1862
1	4584214	4584362	149	4584277	69	4.32268	1.62904	3.09552	ATAC_seq_SE_crwn1_2C_peak_1863
1	4584579	4584745	167	4584679	79	7.52947	1.92539	5.94158	ATAC_seq_SE_crwn1_2C_peak_1864
1	4584889	4585167	279	4585057	78	7.69311	1.95158	6.08294	ATAC_seq_SE_crwn1_2C_peak_1865
1	4585402	4585528	127	4585439	77	7.81369	1.97368	6.19254	ATAC_seq_SE_crwn1_2C_peak_1866
1	4586562	4586664	103	4586581	60	3.33143	1.54783	2.22409	ATAC_seq_SE_crwn1_2C_peak_1867
1	4587340	4587487	148	4587432	78	8.17727	2.00406	6.51516	ATAC_seq_SE_crwn1_2C_peak_1868
1	4588897	4589007	111	4588930	74	6.28203	1.82793	4.83036	ATAC_seq_SE_crwn1_2C_peak_1869
1	4590373	4590730	358	4590666	90	14.2608	2.49247	11.859	ATAC_seq_SE_crwn1_2C_peak_1870
1	4591072	4591208	137	4591112	76	9.08715	2.12472	7.32489	ATAC_seq_SE_crwn1_2C_peak_1871
1	4593631	4593948	318	4593683	70	9.76751	2.28003	7.92417	ATAC_seq_SE_crwn1_2C_peak_1872
1	4594076	4594315	240	4594279	59	6.28893	1.97109	4.83663	ATAC_seq_SE_crwn1_2C_peak_1873
1	4594452	4594554	103	4594503	57	5.77448	1.92117	4.37648	ATAC_seq_SE_crwn1_2C_peak_1874
1	4596118	4596329	212	4596216	77	16.1156	2.92683	13.4763	ATAC_seq_SE_crwn1_2C_peak_1875
1	4599009	4599172	164	4599103	110	40.0226	4.74622	35.2334	ATAC_seq_SE_crwn1_2C_peak_1876
1	4607724	4607980	257	4607785	62	7.93022	2.15753	6.29827	ATAC_seq_SE_crwn1_2C_peak_1877
1	4608067	4608564	498	4608170	73	11.7688	2.47657	9.69184	ATAC_seq_SE_crwn1_2C_peak_1878
1	4610510	4610943	434	4610878	87	14.367	2.5463	11.9541	ATAC_seq_SE_crwn1_2C_peak_1879
1	4611036	4611201	166	4611110	71	8.14833	2.07254	6.48892	ATAC_seq_SE_crwn1_2C_peak_1880
1	4611347	4611641	295	4611456	73	8.84983	2.13195	7.10999	ATAC_seq_SE_crwn1_2C_peak_1881
1	4612176	4612563	388	4612235	63	5.5523	1.83014	4.18178	ATAC_seq_SE_crwn1_2C_peak_1882
1	4612678	4612811	134	4612732	56	3.92808	1.66132	2.74641	ATAC_seq_SE_crwn1_2C_peak_1883
1	4615114	4615781	668	4615596	77	13.3106	2.59136	11.0324	ATAC_seq_SE_crwn1_2C_peak_1884
1	4621571	4622150	580	4621865	77	19.333	3.33518	16.2241	ATAC_seq_SE_crwn1_2C_peak_1885
1	4638219	4639004	786	4638486	58	10.0144	2.52277	8.13848	ATAC_seq_SE_crwn1_2C_peak_1886
1	4641968	4642405	438	4642063	75	13.7557	2.68078	11.4191	ATAC_seq_SE_crwn1_2C_peak_1887
1	4642518	4642620	103	4642597	51	4.39345	1.77656	3.15935	ATAC_seq_SE_crwn1_2C_peak_1888
1	4644269	4644738	470	4644682	58	6.54899	2.01986	5.06581	ATAC_seq_SE_crwn1_2C_peak_1889
1	4644828	4644927	100	4644871	54	5.23471	1.87521	3.90064	ATAC_seq_SE_crwn1_2C_peak_1890
1	4646989	4647089	101	4647049	56	5.66492	1.91661	4.28379	ATAC_seq_SE_crwn1_2C_peak_1891
1	4648730	4648916	187	4648879	58	7.04712	2.09072	5.51086	ATAC_seq_SE_crwn1_2C_peak_1892
1	4653796	4653964	169	4653884	59	5.89638	1.91632	4.48711	ATAC_seq_SE_crwn1_2C_peak_1893
1	4654753	4654869	117	4654830	54	4.61592	1.78167	3.35386	ATAC_seq_SE_crwn1_2C_peak_1894
1	4655742	4655985	244	4655773	60	6.77578	2.02658	5.27145	ATAC_seq_SE_crwn1_2C_peak_1895
1	4656394	4656505	112	4656470	51	3.95937	1.70716	2.7746	ATAC_seq_SE_crwn1_2C_peak_1896
1	4656825	4657801	977	4657176	69	9.87581	2.30795	8.02218	ATAC_seq_SE_crwn1_2C_peak_1897
1	4666692	4666832	141	4666742	61	11.332	2.65104	9.29849	ATAC_seq_SE_crwn1_2C_peak_1898
1	4667379	4667488	110	4667437	58	10.0144	2.52277	8.13848	ATAC_seq_SE_crwn1_2C_peak_1899
1	4673063	4673266	204	4673229	47	5.75715	2.05242	4.36077	ATAC_seq_SE_crwn1_2C_peak_1900
1	4676596	4676739	144	4676655	68	11.4116	2.51917	9.37031	ATAC_seq_SE_crwn1_2C_peak_1901
1	4677147	4677251	105	4677173	52	5.11038	1.87877	3.78789	ATAC_seq_SE_crwn1_2C_peak_1902
1	4679750	4679960	211	4679811	75	15.9453	2.95146	13.3242	ATAC_seq_SE_crwn1_2C_peak_1903
1	4680084	4680429	346	4680169	83	20.4516	3.30969	17.1811	ATAC_seq_SE_crwn1_2C_peak_1904
1	4681189	4681398	210	4681239	54	8.00212	2.29645	6.35618	ATAC_seq_SE_crwn1_2C_peak_1905
1	4681499	4681776	278	4681524	46	5.24707	1.97978	3.91186	ATAC_seq_SE_crwn1_2C_peak_1906
1	4682092	4682194	103	4682157	51	7.11141	2.20994	5.56927	ATAC_seq_SE_crwn1_2C_peak_1907
1	4686480	4686581	102	4686526	46	5.41877	2.00966	4.0607	ATAC_seq_SE_crwn1_2C_peak_1908
1	4686682	4686827	146	4686732	41	3.86121	1.79587	2.68609	ATAC_seq_SE_crwn1_2C_peak_1909
1	4687295	4687458	164	4687400	46	5.41877	2.00966	4.0607	ATAC_seq_SE_crwn1_2C_peak_1910
1	4687821	4688004	184	4687849	42	4.15425	1.83863	2.94358	ATAC_seq_SE_crwn1_2C_peak_1911
1	4693132	4693353	222	4693265	64	7.4381	2.06612	5.85882	ATAC_seq_SE_crwn1_2C_peak_1912
1	4696206	4696822	617	4696554	76	10.8433	2.32278	8.87779	ATAC_seq_SE_crwn1_2C_peak_1913
1	4697915	4698028	114	4697992	63	6.86201	2.0025	5.34294	ATAC_seq_SE_crwn1_2C_peak_1914
1	4698875	4698990	116	4698937	65	8.75193	2.22372	7.0289	ATAC_seq_SE_crwn1_2C_peak_1915
1	4706021	4706120	100	4706099	49	5.54814	1.98728	4.17801	ATAC_seq_SE_crwn1_2C_peak_1916
1	4706262	4706452	191	4706368	58	8.76022	2.33756	7.02918	ATAC_seq_SE_crwn1_2C_peak_1917
1	4708367	4708641	275	4708496	65	8.12788	2.14286	6.47036	ATAC_seq_SE_crwn1_2C_peak_1918
1	4709305	4709448	144	4709384	84	14.3699	2.59304	11.9567	ATAC_seq_SE_crwn1_2C_peak_1919
1	4709598	4710031	434	4709683	90	16.8592	2.75591	14.1069	ATAC_seq_SE_crwn1_2C_peak_1920
1	4712290	4713361	1072	4712744	101	22.0513	3.07692	18.5759	ATAC_seq_SE_crwn1_2C_peak_1921
1	4713469	4713746	278	4713543	66	7.38175	2.03524	5.80754	ATAC_seq_SE_crwn1_2C_peak_1922
1	4718484	4718652	169	4718577	60	10.1424	2.5	8.25429	ATAC_seq_SE_crwn1_2C_peak_1923
1	4718763	4718862	100	4718775	42	4.02913	1.81511	2.83743	ATAC_seq_SE_crwn1_2C_peak_1924
1	4719929	4720066	138	4719944	44	4.20167	1.82186	2.98632	ATAC_seq_SE_crwn1_2C_peak_1925
1	4721313	4721711	399	4721577	64	11.97	2.6749	9.86233	ATAC_seq_SE_crwn1_2C_peak_1926
1	4724149	4724261	113	4724202	47	5.75715	2.05242	4.36077	ATAC_seq_SE_crwn1_2C_peak_1927
1	4724393	4724644	252	4724475	53	7.96253	2.30897	6.32031	ATAC_seq_SE_crwn1_2C_peak_1928
1	4726505	4726815	311	4726767	52	7.57485	2.26621	5.97558	ATAC_seq_SE_crwn1_2C_peak_1929
1	4733772	4734082	311	4733853	62	11.7849	2.6938	9.69583	ATAC_seq_SE_crwn1_2C_peak_1930
1	4735200	4735651	452	4735525	70	15.6419	3.03587	13.0526	ATAC_seq_SE_crwn1_2C_peak_1931
1	4741138	4741385	248	4741286	72	16.6677	3.12139	13.9363	ATAC_seq_SE_crwn1_2C_peak_1932
1	4741633	4741743	111	4741653	49	6.28942	2.1097	4.83704	ATAC_seq_SE_crwn1_2C_peak_1933
1	4741846	4742061	216	4742013	57	8.75348	2.35485	7.02918	ATAC_seq_SE_crwn1_2C_peak_1934
1	4742972	4743195	224	4743129	66	10.8852	2.48701	8.90615	ATAC_seq_SE_crwn1_2C_peak_1935
1	4746862	4747628	767	4746930	68	9.86496	2.32167	8.01237	ATAC_seq_SE_crwn1_2C_peak_1936
1	4747844	4748004	161	4747973	48	3.81443	1.71089	2.65061	ATAC_seq_SE_crwn1_2C_peak_1937
1	4748658	4748935	278	4748752	79	16.2184	2.8954	13.5518	ATAC_seq_SE_crwn1_2C_peak_1938
1	4751247	4751392	146	4751344	58	6.43782	2.00408	4.97154	ATAC_seq_SE_crwn1_2C_peak_1939
1	4755543	4755835	293	4755714	69	12.2005	2.60223	10.0695	ATAC_seq_SE_crwn1_2C_peak_1940
1	4759835	4760725	891	4760555	82	15.9758	2.80595	13.3515	ATAC_seq_SE_crwn1_2C_peak_1941
1	4760836	4761064	229	4760996	76	14.2082	2.71605	11.8115	ATAC_seq_SE_crwn1_2C_peak_1942
1	4761839	4761944	106	4761911	53	4.87	1.83051	3.57695	ATAC_seq_SE_crwn1_2C_peak_1943
1	4762213	4762822	610	4762692	62	7.5919	2.11197	5.99108	ATAC_seq_SE_crwn1_2C_peak_1944
1	4766713	4766922	210	4766767	58	5.35944	1.85127	4.01343	ATAC_seq_SE_crwn1_2C_peak_1945
1	4768468	4768725	258	4768526	69	8.19715	2.10147	6.5332	ATAC_seq_SE_crwn1_2C_peak_1946
1	4768842	4769106	265	4768916	79	11.8627	2.39521	9.7658	ATAC_seq_SE_crwn1_2C_peak_1947
1	4769444	4769605	162	4769534	57	4.43367	1.72773	3.19567	ATAC_seq_SE_crwn1_2C_peak_1948
1	4771274	4771654	381	4771493	78	8.89691	2.08224	7.15253	ATAC_seq_SE_crwn1_2C_peak_1949
1	4771826	4771927	102	4771865	79	9.72226	2.16099	7.88317	ATAC_seq_SE_crwn1_2C_peak_1950
1	4772707	4773046	340	4772919	76	9.16083	2.13296	7.39176	ATAC_seq_SE_crwn1_2C_peak_1951
1	4773400	4773530	131	4773454	70	7.60094	2.01819	5.99938	ATAC_seq_SE_crwn1_2C_peak_1952
1	4775222	4775411	190	4775242	57	5.08673	1.82218	3.76854	ATAC_seq_SE_crwn1_2C_peak_1953
1	4775502	4775772	271	4775687	95	20.3439	3.02267	17.1071	ATAC_seq_SE_crwn1_2C_peak_1954
1	4776241	4776340	100	4776252	49	3.48699	1.6469	2.36344	ATAC_seq_SE_crwn1_2C_peak_1955
1	4782707	4782876	170	4782790	45	5.08912	1.9669	3.76854	ATAC_seq_SE_crwn1_2C_peak_1956
1	4783194	4783293	100	4783219	42	4.15425	1.83863	2.94358	ATAC_seq_SE_crwn1_2C_peak_1957
1	4787337	4787584	248	4787509	45	5.08912	1.9669	3.76854	ATAC_seq_SE_crwn1_2C_peak_1958
1	4787700	4788619	920	4788475	81	21.564	3.50622	18.1379	ATAC_seq_SE_crwn1_2C_peak_1959
1	4794194	4794873	680	4794601	61	11.332	2.65104	9.29849	ATAC_seq_SE_crwn1_2C_peak_1960
1	4796481	4797098	618	4796861	83	19.534	3.19878	16.4045	ATAC_seq_SE_crwn1_2C_peak_1961
1	4797193	4797445	253	4797268	80	16.1935	2.87132	13.5294	ATAC_seq_SE_crwn1_2C_peak_1962
1	4801798	4802716	919	4801973	94	26.0347	3.66512	22.063	ATAC_seq_SE_crwn1_2C_peak_1963
1	4807431	4807609	179	4807526	61	10.6206	2.54829	8.67684	ATAC_seq_SE_crwn1_2C_peak_1964
1	4809083	4809211	129	4809128	46	5.41877	2.00966	4.0607	ATAC_seq_SE_crwn1_2C_peak_1965
1	4810205	4810452	248	4810238	55	8.76095	2.39449	7.02918	ATAC_seq_SE_crwn1_2C_peak_1966
1	4811027	4811260	234	4811043	37	2.78687	1.62483	1.75199	ATAC_seq_SE_crwn1_2C_peak_1967
1	4811711	4811870	160	4811772	46	5.41877	2.00966	4.0607	ATAC_seq_SE_crwn1_2C_peak_1968
1	4818012	4818195	184	4818133	49	6.45952	2.13794	4.98445	ATAC_seq_SE_crwn1_2C_peak_1969
1	4818288	4818601	314	4818320	53	7.96253	2.30897	6.32031	ATAC_seq_SE_crwn1_2C_peak_1970
1	4820438	4820583	146	4820508	52	7.57485	2.26621	5.97558	ATAC_seq_SE_crwn1_2C_peak_1971
1	4821296	4821743	448	4821686	52	7.57485	2.26621	5.97558	ATAC_seq_SE_crwn1_2C_peak_1972
1	4827412	4827996	585	4827500	63	12.2446	2.73656	10.0982	ATAC_seq_SE_crwn1_2C_peak_1973
1	4837061	4837171	111	4837136	45	4.0349	1.78019	2.84257	ATAC_seq_SE_crwn1_2C_peak_1974
1	4837962	4838097	136	4838039	70	11.0492	2.43819	9.05358	ATAC_seq_SE_crwn1_2C_peak_1975
1	4839596	4839931	336	4839853	74	13.0886	2.61872	10.8452	ATAC_seq_SE_crwn1_2C_peak_1976
1	4842104	4842901	798	4842352	85	15.6752	2.71722	13.0824	ATAC_seq_SE_crwn1_2C_peak_1977
1	4846281	4846420	140	4846362	51	4.70311	1.82584	3.43262	ATAC_seq_SE_crwn1_2C_peak_1978
1	4846549	4847221	673	4846677	73	12.875	2.61115	10.6531	ATAC_seq_SE_crwn1_2C_peak_1979
1	4849320	4849426	107	4849353	41	3.50696	1.72768	2.38132	ATAC_seq_SE_crwn1_2C_peak_1980
1	4849912	4850216	305	4849990	59	8.99677	2.35386	7.243	ATAC_seq_SE_crwn1_2C_peak_1981
1	4854590	4854808	219	4854760	49	5.53856	1.9857	4.16928	ATAC_seq_SE_crwn1_2C_peak_1982
1	4855187	4855559	373	4855256	69	14.2936	2.87829	11.8884	ATAC_seq_SE_crwn1_2C_peak_1983
1	4857700	4858103	404	4857795	61	9.10036	2.33346	7.33691	ATAC_seq_SE_crwn1_2C_peak_1984
1	4861033	4861319	287	4861106	55	8.76095	2.39449	7.02918	ATAC_seq_SE_crwn1_2C_peak_1985
1	4872669	4872828	160	4872750	63	12.2446	2.73656	10.0982	ATAC_seq_SE_crwn1_2C_peak_1986
1	4877167	4877656	490	4877345	85	14.9329	2.63723	12.4474	ATAC_seq_SE_crwn1_2C_peak_1987
1	4879018	4880072	1055	4879583	83	13.7106	2.53776	11.3786	ATAC_seq_SE_crwn1_2C_peak_1988
1	4881936	4882320	385	4882247	66	6.99028	1.98577	5.45928	ATAC_seq_SE_crwn1_2C_peak_1989
1	4882420	4882640	221	4882549	68	8.20074	2.11397	6.53643	ATAC_seq_SE_crwn1_2C_peak_1990
1	4884756	4884938	183	4884873	60	6.04981	1.92672	4.62619	ATAC_seq_SE_crwn1_2C_peak_1991
1	4888021	4888292	272	4888114	62	7.84304	2.14578	6.21914	ATAC_seq_SE_crwn1_2C_peak_1992
1	4889639	4889834	196	4889732	79	11.1646	2.31817	9.15776	ATAC_seq_SE_crwn1_2C_peak_1993
1	4893154	4893773	620	4893718	73	6.78792	1.89404	5.28241	ATAC_seq_SE_crwn1_2C_peak_1994
1	4894269	4894388	120	4894298	62	3.44485	1.55287	2.32569	ATAC_seq_SE_crwn1_2C_peak_1995
1	4894503	4895130	628	4894785	86	10.7019	2.18648	8.75047	ATAC_seq_SE_crwn1_2C_peak_1996
1	4896316	4896431	116	4896366	78	7.17868	1.89585	5.6303	ATAC_seq_SE_crwn1_2C_peak_1997
1	4898929	4899175	247	4899051	73	5.29468	1.72133	3.95489	ATAC_seq_SE_crwn1_2C_peak_1998
1	4901197	4901314	118	4901260	74	5.58515	1.74825	4.21157	ATAC_seq_SE_crwn1_2C_peak_1999
[truncated: 37,482 more rows]

## Sheet: ATAC_seq_kaku4_2C_peaks.xls
chr	start	end	length	abs_summit	pileup	-LOG10(pvalue)	fold_enrichment	-LOG10(qvalue)	name
1	2449	3295	847	3141	60	13.38	2.98502	11.1474	ATAC_seq_SE_kaku4_2_2C_peak_1
1	3483	3640	158	3567	37	3.90244	1.85952	2.71625	ATAC_seq_SE_kaku4_2_2C_peak_2
1	6495	6739	245	6668	47	7.4662	2.34887	5.89121	ATAC_seq_SE_kaku4_2_2C_peak_3
1	8627	8880	254	8726	67	17.068	3.32756	14.3733	ATAC_seq_SE_kaku4_2_2C_peak_4
1	13608	13853	246	13694	70	18.7444	3.47437	15.8286	ATAC_seq_SE_kaku4_2_2C_peak_5
1	14232	14340	109	14276	47	7.4662	2.34887	5.89121	ATAC_seq_SE_kaku4_2_2C_peak_6
1	14877	15165	289	14931	40	4.86971	2.00632	3.5723	ATAC_seq_SE_kaku4_2_2C_peak_7
1	16417	16867	451	16659	72	14.7342	2.86612	12.3462	ATAC_seq_SE_kaku4_2_2C_peak_8
1	20235	21561	1327	20991	79	21.2039	3.52113	17.9631	ATAC_seq_SE_kaku4_2_2C_peak_9
1	22249	22546	298	22384	48	7.8732	2.3978	6.25526	ATAC_seq_SE_kaku4_2_2C_peak_10
1	22640	22798	159	22713	61	13.8869	3.03395	11.5937	ATAC_seq_SE_kaku4_2_2C_peak_11
1	30932	31148	217	30998	38	4.21456	1.90845	2.9917	ATAC_seq_SE_kaku4_2_2C_peak_12
1	33073	33904	832	33482	85	26.9251	4.07583	22.9793	ATAC_seq_SE_kaku4_2_2C_peak_13
1	37768	38689	922	38163	91	31.8834	4.502	27.484	ATAC_seq_SE_kaku4_2_2C_peak_14
1	44934	45120	187	45000	64	14.752	3.0762	12.3622	ATAC_seq_SE_kaku4_2_2C_peak_15
1	45196	45473	278	45263	50	7.65652	2.31818	6.06474	ATAC_seq_SE_kaku4_2_2C_peak_16
1	46855	47085	231	46898	64	10.4797	2.4696	8.58818	ATAC_seq_SE_kaku4_2_2C_peak_17
1	49240	49462	223	49275	62	8.36217	2.21597	6.69355	ATAC_seq_SE_kaku4_2_2C_peak_18
1	49869	50290	422	49950	63	8.85365	2.26709	7.13408	ATAC_seq_SE_kaku4_2_2C_peak_19
1	51169	51573	405	51445	87	18.8781	3.0303	15.9486	ATAC_seq_SE_kaku4_2_2C_peak_20
1	51698	52080	383	51885	71	11.0625	2.42343	9.10048	ATAC_seq_SE_kaku4_2_2C_peak_21
1	55313	55710	398	55468	79	13.0822	2.53165	10.8891	ATAC_seq_SE_kaku4_2_2C_peak_22
1	56660	57493	834	57136	91	18.9521	2.9563	16.0149	ATAC_seq_SE_kaku4_2_2C_peak_23
1	59929	60067	139	60048	57	3.37446	1.57182	2.25442	ATAC_seq_SE_kaku4_2_2C_peak_24
1	64224	64396	173	64304	64	4.71807	1.71233	3.44129	ATAC_seq_SE_kaku4_2_2C_peak_25
1	67584	67838	255	67743	75	11.7032	2.43668	9.67219	ATAC_seq_SE_kaku4_2_2C_peak_26
1	67941	68065	125	67997	62	7.05161	2.03949	5.5266	ATAC_seq_SE_kaku4_2_2C_peak_27
1	68290	69026	737	68875	85	16.9947	2.8619	14.3229	ATAC_seq_SE_kaku4_2_2C_peak_28
1	72130	72353	224	72212	60	6.1569	1.94144	4.72419	ATAC_seq_SE_kaku4_2_2C_peak_29
1	74636	75083	448	74709	71	12.895	2.65193	10.72	ATAC_seq_SE_kaku4_2_2C_peak_30
1	75353	75541	189	75432	58	7.15702	2.10639	5.6161	ATAC_seq_SE_kaku4_2_2C_peak_31
1	77576	77868	293	77651	67	9.53462	2.29497	7.74607	ATAC_seq_SE_kaku4_2_2C_peak_32
1	81727	82128	402	81900	67	11.4367	2.54111	9.43064	ATAC_seq_SE_kaku4_2_2C_peak_33
1	83036	83654	619	83099	63	10.7769	2.52964	8.85006	ATAC_seq_SE_kaku4_2_2C_peak_34
1	86574	86772	199	86625	48	4.52113	1.82972	3.26917	ATAC_seq_SE_kaku4_2_2C_peak_35
1	88269	88368	100	88295	49	6.28406	2.10881	4.83981	ATAC_seq_SE_kaku4_2_2C_peak_36
1	88479	89107	629	88826	58	10.9789	2.66848	9.02431	ATAC_seq_SE_kaku4_2_2C_peak_37
1	91233	91408	176	91301	63	12.2095	2.73154	10.1213	ATAC_seq_SE_kaku4_2_2C_peak_38
1	95409	96034	626	95748	76	16.4964	2.99728	13.8902	ATAC_seq_SE_kaku4_2_2C_peak_39
1	97318	97426	109	97372	45	4.18066	1.80605	2.96764	ATAC_seq_SE_kaku4_2_2C_peak_40
1	99193	99892	700	99307	79	15.0026	2.75198	12.5747	ATAC_seq_SE_kaku4_2_2C_peak_41
1	101884	102013	130	101964	57	6.30306	1.99725	4.85055	ATAC_seq_SE_kaku4_2_2C_peak_42
1	106315	106422	108	106346	49	3.85103	1.70765	2.67668	ATAC_seq_SE_kaku4_2_2C_peak_43
1	107356	107952	597	107776	80	12.9897	2.50541	10.8058	ATAC_seq_SE_kaku4_2_2C_peak_44
1	108199	108351	153	108278	79	12.1836	2.43087	10.0977	ATAC_seq_SE_kaku4_2_2C_peak_45
1	108901	109010	110	108940	65	7.12593	2.01404	5.58776	ATAC_seq_SE_kaku4_2_2C_peak_46
1	111887	111995	109	111940	72	8.86688	2.1458	7.14622	ATAC_seq_SE_kaku4_2_2C_peak_47
1	112287	113017	731	112477	84	13.6037	2.51108	11.3496	ATAC_seq_SE_kaku4_2_2C_peak_48
1	116010	116331	322	116295	63	4.88891	1.74244	3.58974	ATAC_seq_SE_kaku4_2_2C_peak_49
1	116541	116692	152	116584	65	5.31257	1.78186	3.96849	ATAC_seq_SE_kaku4_2_2C_peak_50
1	120448	121102	655	120761	96	21.4662	3.11797	18.2004	ATAC_seq_SE_kaku4_2_2C_peak_51
1	128261	128609	349	128538	59	10.9213	2.6362	8.9812	ATAC_seq_SE_kaku4_2_2C_peak_52
1	128830	129044	215	129003	45	5.55677	2.04991	4.19047	ATAC_seq_SE_kaku4_2_2C_peak_53
1	130462	131844	1383	130548	79	22.0309	3.63141	18.687	ATAC_seq_SE_kaku4_2_2C_peak_54
1	135755	136176	422	136095	69	13.7174	2.80112	11.4522	ATAC_seq_SE_kaku4_2_2C_peak_55
1	137951	138063	113	138012	54	7.5092	2.22043	5.9304	ATAC_seq_SE_kaku4_2_2C_peak_56
1	138157	138433	277	138349	75	16.2662	2.99213	13.6837	ATAC_seq_SE_kaku4_2_2C_peak_57
1	139854	140586	733	140447	66	11.3478	2.5485	9.35943	ATAC_seq_SE_kaku4_2_2C_peak_58
1	141886	142187	302	142086	49	4.64994	1.83959	3.3795	ATAC_seq_SE_kaku4_2_2C_peak_59
1	143386	143550	165	143465	60	8.82214	2.31148	7.10537	ATAC_seq_SE_kaku4_2_2C_peak_60
1	145763	145910	148	145855	69	13.2216	2.73544	11.0151	ATAC_seq_SE_kaku4_2_2C_peak_61
1	146081	146473	393	146372	60	9.49023	2.40631	7.70563	ATAC_seq_SE_kaku4_2_2C_peak_62
1	149000	149418	419	149319	62	13.8097	2.99287	11.5357	ATAC_seq_SE_kaku4_2_2C_peak_63
1	155477	155609	133	155535	57	6.7205	2.05747	5.22467	ATAC_seq_SE_kaku4_2_2C_peak_64
1	156231	157043	813	156955	88	19.6405	3.0935	16.6154	ATAC_seq_SE_kaku4_2_2C_peak_65
1	158644	158794	151	158656	61	5.99241	1.90828	4.57416	ATAC_seq_SE_kaku4_2_2C_peak_66
1	158893	159201	309	159074	73	9.7741	2.23971	7.95603	ATAC_seq_SE_kaku4_2_2C_peak_67
1	159341	159664	324	159478	78	11.8657	2.41001	9.81957	ATAC_seq_SE_kaku4_2_2C_peak_68
1	162728	163087	360	162993	61	8.78433	2.28951	7.07082	ATAC_seq_SE_kaku4_2_2C_peak_69
1	163170	163456	287	163369	63	8.84768	2.26629	7.12862	ATAC_seq_SE_kaku4_2_2C_peak_70
1	167078	167177	100	167107	47	6.04366	2.10158	4.6209	ATAC_seq_SE_kaku4_2_2C_peak_71
1	167909	168576	668	167994	72	17.3528	3.21444	14.6289	ATAC_seq_SE_kaku4_2_2C_peak_72
1	171489	171624	136	171560	64	10.1531	2.42537	8.29213	ATAC_seq_SE_kaku4_2_2C_peak_73
1	172914	173051	138	172993	57	6.80175	2.06921	5.29883	ATAC_seq_SE_kaku4_2_2C_peak_74
1	173163	173760	598	173317	92	23.6337	3.44572	20.0672	ATAC_seq_SE_kaku4_2_2C_peak_75
1	176927	177244	318	177078	65	7.76879	2.09657	6.1671	ATAC_seq_SE_kaku4_2_2C_peak_76
1	178963	179194	232	179162	55	3.95565	1.67314	2.76431	ATAC_seq_SE_kaku4_2_2C_peak_77
1	182292	182505	214	182344	78	9.84077	2.18534	8.01663	ATAC_seq_SE_kaku4_2_2C_peak_78
1	182601	182824	224	182665	70	7.27206	1.97882	5.72111	ATAC_seq_SE_kaku4_2_2C_peak_79
1	183157	183692	536	183366	78	10.3079	2.23669	8.43266	ATAC_seq_SE_kaku4_2_2C_peak_80
1	184464	185143	680	185015	76	11.4878	2.39651	9.47719	ATAC_seq_SE_kaku4_2_2C_peak_81
1	186918	187073	156	186995	65	7.12593	2.01404	5.58776	ATAC_seq_SE_kaku4_2_2C_peak_82
1	189929	190558	630	190405	81	17.6098	3.01692	14.8541	ATAC_seq_SE_kaku4_2_2C_peak_83
1	192414	192656	243	192459	45	3.80403	1.73913	2.63432	ATAC_seq_SE_kaku4_2_2C_peak_84
1	194314	194440	127	194393	65	7.38416	2.04715	5.82312	ATAC_seq_SE_kaku4_2_2C_peak_85
1	194567	195229	663	194829	75	9.80006	2.21704	7.97961	ATAC_seq_SE_kaku4_2_2C_peak_86
1	195491	195758	268	195539	75	10.8768	2.34062	8.94085	ATAC_seq_SE_kaku4_2_2C_peak_87
1	198373	199148	776	198596	94	16.9367	2.6981	14.2707	ATAC_seq_SE_kaku4_2_2C_peak_88
1	199396	199867	472	199481	87	13.651	2.4726	11.3923	ATAC_seq_SE_kaku4_2_2C_peak_89
1	201618	202114	497	202050	72	8.22379	2.07033	6.57477	ATAC_seq_SE_kaku4_2_2C_peak_90
1	206386	206550	165	206436	62	6.52233	1.96875	5.05078	ATAC_seq_SE_kaku4_2_2C_peak_91
1	206688	207423	736	206941	100	24.25	3.318	20.6055	ATAC_seq_SE_kaku4_2_2C_peak_92
1	207529	208051	523	207767	77	13.8527	2.65487	11.5745	ATAC_seq_SE_kaku4_2_2C_peak_93
1	210555	210829	275	210709	65	10.1274	2.40437	8.26887	ATAC_seq_SE_kaku4_2_2C_peak_94
1	212568	212930	363	212656	47	6.45765	2.17293	4.99183	ATAC_seq_SE_kaku4_2_2C_peak_95
1	215371	215507	137	215468	40	2.65546	1.56968	1.63295	ATAC_seq_SE_kaku4_2_2C_peak_96
1	217384	217488	105	217426	46	4.32093	1.81889	3.08805	ATAC_seq_SE_kaku4_2_2C_peak_97
1	218750	219044	295	219008	57	8.01834	2.24632	6.38752	ATAC_seq_SE_kaku4_2_2C_peak_98
1	219389	219537	149	219470	65	10.7032	2.4812	8.78326	ATAC_seq_SE_kaku4_2_2C_peak_99
1	219629	219898	270	219763	57	7.1037	2.11293	5.56752	ATAC_seq_SE_kaku4_2_2C_peak_100
1	219998	220537	540	220268	83	16.8248	2.88264	14.1705	ATAC_seq_SE_kaku4_2_2C_peak_101
1	224638	224811	174	224749	60	3.99559	1.64243	2.80043	ATAC_seq_SE_kaku4_2_2C_peak_102
1	225057	225251	195	225125	80	10.5972	2.24377	8.68713	ATAC_seq_SE_kaku4_2_2C_peak_103
1	225408	225829	422	225560	88	14.9099	2.58721	12.5011	ATAC_seq_SE_kaku4_2_2C_peak_104
1	227277	229023	1747	228353	94	15.9829	2.60488	13.4287	ATAC_seq_SE_kaku4_2_2C_peak_105
1	232395	232496	102	232442	62	7.8322	2.14432	6.22493	ATAC_seq_SE_kaku4_2_2C_peak_106
1	232604	233250	647	232670	68	10.4962	2.40167	8.59503	ATAC_seq_SE_kaku4_2_2C_peak_107
1	237688	238239	552	237783	73	18.467	3.33784	15.5965	ATAC_seq_SE_kaku4_2_2C_peak_108
1	239436	240206	771	239828	74	21.0632	3.6701	17.8358	ATAC_seq_SE_kaku4_2_2C_peak_109
1	245933	246182	250	246070	49	8.28871	2.44674	6.62673	ATAC_seq_SE_kaku4_2_2C_peak_110
1	248387	249155	769	248999	66	16.5217	3.27863	13.8979	ATAC_seq_SE_kaku4_2_2C_peak_111
1	254358	254837	480	254677	70	18.7444	3.47437	15.8286	ATAC_seq_SE_kaku4_2_2C_peak_112
1	255145	255353	209	255294	38	4.21456	1.90845	2.9917	ATAC_seq_SE_kaku4_2_2C_peak_113
1	262020	262261	242	262064	52	9.01924	2.5	7.28479	ATAC_seq_SE_kaku4_2_2C_peak_114
1	262349	263085	737	262862	71	16.6222	3.14273	13.9885	ATAC_seq_SE_kaku4_2_2C_peak_115
1	266303	266425	123	266357	59	4.58676	1.7331	3.32215	ATAC_seq_SE_kaku4_2_2C_peak_116
1	268000	268544	545	268093	88	17.1489	2.82181	14.4463	ATAC_seq_SE_kaku4_2_2C_peak_117
1	269407	270367	961	269968	84	13.8074	2.53278	11.5337	ATAC_seq_SE_kaku4_2_2C_peak_118
1	270482	270956	475	270551	75	9.38292	2.16957	7.6081	ATAC_seq_SE_kaku4_2_2C_peak_119
1	274645	275087	443	275014	69	14.1886	2.86416	11.866	ATAC_seq_SE_kaku4_2_2C_peak_120
1	275193	275412	220	275264	57	9.65767	2.49034	7.85009	ATAC_seq_SE_kaku4_2_2C_peak_121
1	278315	278606	292	278346	43	5.92661	2.15313	4.51411	ATAC_seq_SE_kaku4_2_2C_peak_122
1	283999	284158	160	284125	47	7.4662	2.34887	5.89121	ATAC_seq_SE_kaku4_2_2C_peak_123
1	284248	284691	444	284330	69	18.1795	3.42543	15.3383	ATAC_seq_SE_kaku4_2_2C_peak_124
1	290677	290787	111	290764	40	4.30883	1.89639	3.07707	ATAC_seq_SE_kaku4_2_2C_peak_125
1	290877	291748	872	291153	75	19.3955	3.40349	16.3944	ATAC_seq_SE_kaku4_2_2C_peak_126
1	292885	293416	532	293039	73	16.1232	3.02288	13.5553	ATAC_seq_SE_kaku4_2_2C_peak_127
1	294865	295216	352	295130	65	9.38249	2.30608	7.60772	ATAC_seq_SE_kaku4_2_2C_peak_128
1	298060	298695	636	298208	71	10.4543	2.3491	8.56574	ATAC_seq_SE_kaku4_2_2C_peak_129
1	300907	301133	227	301049	61	7.4491	2.10598	5.88255	ATAC_seq_SE_kaku4_2_2C_peak_130
1	302417	303691	1275	302652	91	19.1056	2.97254	16.1527	ATAC_seq_SE_kaku4_2_2C_peak_131
1	306215	306450	236	306278	72	10.6387	2.35636	8.72476	ATAC_seq_SE_kaku4_2_2C_peak_132
1	309091	309843	753	309184	85	22.4843	3.50306	19.0734	ATAC_seq_SE_kaku4_2_2C_peak_133
1	310046	310324	279	310116	50	6.5042	2.12855	5.03419	ATAC_seq_SE_kaku4_2_2C_peak_134
1	315828	316203	376	316116	85	27.8966	4.20839	23.8317	ATAC_seq_SE_kaku4_2_2C_peak_135
1	319474	319643	170	319556	40	4.86971	2.00632	3.5723	ATAC_seq_SE_kaku4_2_2C_peak_136
1	319787	319920	134	319865	49	8.22309	2.43546	6.5741	ATAC_seq_SE_kaku4_2_2C_peak_137
1	322790	323051	262	322965	63	14.4036	3.05344	12.0475	ATAC_seq_SE_kaku4_2_2C_peak_138
1	324670	325581	912	325006	77	22.8623	3.81691	19.3886	ATAC_seq_SE_kaku4_2_2C_peak_139
1	330239	330486	248	330456	43	5.92661	2.15313	4.51411	ATAC_seq_SE_kaku4_2_2C_peak_140
1	330566	330754	189	330602	39	4.53705	1.95739	3.27702	ATAC_seq_SE_kaku4_2_2C_peak_141
1	330836	330968	133	330899	47	7.4662	2.34887	5.89121	ATAC_seq_SE_kaku4_2_2C_peak_142
1	337608	338339	732	338216	80	24.7108	3.96371	21.005	ATAC_seq_SE_kaku4_2_2C_peak_143
1	342087	342553	467	342362	75	16.0272	2.96181	13.4688	ATAC_seq_SE_kaku4_2_2C_peak_144
1	344352	345257	906	344677	59	10.6085	2.58956	8.69732	ATAC_seq_SE_kaku4_2_2C_peak_145
1	345360	345678	319	345492	46	5.81463	2.07873	4.4188	ATAC_seq_SE_kaku4_2_2C_peak_146
1	352733	352979	247	352871	52	9.44509	2.57032	7.66452	ATAC_seq_SE_kaku4_2_2C_peak_147
1	354745	354976	232	354917	52	8.00929	2.33583	6.37926	ATAC_seq_SE_kaku4_2_2C_peak_148
1	356553	357047	495	356955	78	20.248	3.42585	17.1433	ATAC_seq_SE_kaku4_2_2C_peak_149
1	357138	357460	323	357216	58	10.3346	2.57081	8.45692	ATAC_seq_SE_kaku4_2_2C_peak_150
1	358931	359140	210	359013	59	9.17802	2.38001	7.42138	ATAC_seq_SE_kaku4_2_2C_peak_151
1	363110	363741	632	363176	59	7.51999	2.14362	5.94028	ATAC_seq_SE_kaku4_2_2C_peak_152
1	363846	363947	102	363862	55	5.2381	1.8648	3.90061	ATAC_seq_SE_kaku4_2_2C_peak_153
1	364128	364581	454	364478	91	20.0921	3.07795	17.0023	ATAC_seq_SE_kaku4_2_2C_peak_154
1	364722	364934	213	364868	62	7.10605	2.04678	5.56962	ATAC_seq_SE_kaku4_2_2C_peak_155
1	367991	368529	539	368260	76	10.1684	2.24621	8.3061	ATAC_seq_SE_kaku4_2_2C_peak_156
1	368721	368820	100	368769	56	3.95088	1.66472	2.75997	ATAC_seq_SE_kaku4_2_2C_peak_157
1	369376	369507	132	369426	59	5.892	1.91571	4.48914	ATAC_seq_SE_kaku4_2_2C_peak_158
1	369652	369855	204	369815	51	4.273	1.75735	3.04461	ATAC_seq_SE_kaku4_2_2C_peak_159
1	371685	371927	243	371718	52	5.65927	1.96442	4.27731	ATAC_seq_SE_kaku4_2_2C_peak_160
1	373010	373513	504	373371	73	17.9617	3.26855	15.1597	ATAC_seq_SE_kaku4_2_2C_peak_161
1	373591	373751	161	373703	47	6.97073	2.26202	5.45299	ATAC_seq_SE_kaku4_2_2C_peak_162
1	386838	387277	440	387206	67	17.068	3.32756	14.3733	ATAC_seq_SE_kaku4_2_2C_peak_163
1	387466	387633	168	387578	41	5.21232	2.05526	3.87717	ATAC_seq_SE_kaku4_2_2C_peak_164
1	389606	389910	305	389798	66	14.0777	2.92321	11.7662	ATAC_seq_SE_kaku4_2_2C_peak_165
1	392201	392314	114	392268	51	6.44931	2.10356	4.9842	ATAC_seq_SE_kaku4_2_2C_peak_166
1	392606	393024	419	392956	60	10.5691	2.56195	8.66153	ATAC_seq_SE_kaku4_2_2C_peak_167
1	393110	393224	115	393167	43	4.33875	1.85968	3.10419	ATAC_seq_SE_kaku4_2_2C_peak_168
1	395090	395929	840	395563	85	23.6773	3.6518	20.1062	ATAC_seq_SE_kaku4_2_2C_peak_169
1	401696	402471	776	401995	71	17.0691	3.20427	14.3742	ATAC_seq_SE_kaku4_2_2C_peak_170
1	404346	404650	305	404478	64	11.1785	2.56511	9.20562	ATAC_seq_SE_kaku4_2_2C_peak_171
1	408510	408747	238	408593	64	10.5074	2.47336	8.60517	ATAC_seq_SE_kaku4_2_2C_peak_172
1	410358	411012	655	410753	70	11.3555	2.47646	9.36641	ATAC_seq_SE_kaku4_2_2C_peak_173
1	411270	411917	648	411640	71	11.6272	2.49307	9.60329	ATAC_seq_SE_kaku4_2_2C_peak_174
1	414587	415108	522	414863	88	18.3287	2.94897	15.4724	ATAC_seq_SE_kaku4_2_2C_peak_175
1	418141	418805	665	418582	72	16.0154	3.03408	13.4583	ATAC_seq_SE_kaku4_2_2C_peak_176
1	420056	420400	345	420129	58	12.1705	2.853	10.0858	ATAC_seq_SE_kaku4_2_2C_peak_177
1	420476	420699	224	420547	45	6.60295	2.23735	5.12401	ATAC_seq_SE_kaku4_2_2C_peak_178
1	424464	424573	110	424524	55	10.6866	2.6975	8.76828	ATAC_seq_SE_kaku4_2_2C_peak_179
1	424669	424945	277	424849	75	21.4115	3.68396	18.1516	ATAC_seq_SE_kaku4_2_2C_peak_180
1	426267	427014	748	426612	86	28.5489	4.25732	24.4148	ATAC_seq_SE_kaku4_2_2C_peak_181
1	430761	431347	587	431101	68	15.3105	3.04367	12.8522	ATAC_seq_SE_kaku4_2_2C_peak_182
1	434026	434418	393	434286	72	19.6236	3.5334	16.6	ATAC_seq_SE_kaku4_2_2C_peak_183
1	434562	435100	539	434632	54	10.4287	2.68162	8.54257	ATAC_seq_SE_kaku4_2_2C_peak_184
1	436909	437161	253	436998	69	17.7919	3.36862	15.0078	ATAC_seq_SE_kaku4_2_2C_peak_185
1	439869	440288	420	439986	55	10.1206	2.60708	8.26277	ATAC_seq_SE_kaku4_2_2C_peak_186
1	440569	440714	146	440580	36	3.46075	1.78056	2.33194	ATAC_seq_SE_kaku4_2_2C_peak_187
1	442732	443115	384	442812	54	10.3648	2.6712	8.48434	ATAC_seq_SE_kaku4_2_2C_peak_188
1	446495	446709	215	446571	59	10.6916	2.60191	8.77273	ATAC_seq_SE_kaku4_2_2C_peak_189
1	447790	448143	354	448044	51	6.7203	2.14699	5.2245	ATAC_seq_SE_kaku4_2_2C_peak_190
1	450372	450608	237	450529	58	8.30835	2.27185	6.64459	ATAC_seq_SE_kaku4_2_2C_peak_191
1	452708	453352	645	453058	92	26.2388	3.74849	22.3671	ATAC_seq_SE_kaku4_2_2C_peak_192
1	455271	455472	202	455391	48	4.46838	1.82088	3.22153	ATAC_seq_SE_kaku4_2_2C_peak_193
1	455553	455719	167	455646	65	11.1285	2.53846	9.16052	ATAC_seq_SE_kaku4_2_2C_peak_194
1	458932	459240	309	459119	57	8.04804	2.25068	6.41458	ATAC_seq_SE_kaku4_2_2C_peak_195
1	459336	459569	234	459395	47	4.61138	1.85687	3.34456	ATAC_seq_SE_kaku4_2_2C_peak_196
1	461579	461923	345	461701	82	21.2304	3.43401	17.987	ATAC_seq_SE_kaku4_2_2C_peak_197
1	463554	463866	313	463618	65	11.5253	2.5923	9.51122	ATAC_seq_SE_kaku4_2_2C_peak_198
1	467779	467975	197	467825	67	8.41483	2.15326	6.74161	ATAC_seq_SE_kaku4_2_2C_peak_199
1	468776	469062	287	468989	65	7.76362	2.0959	6.16237	ATAC_seq_SE_kaku4_2_2C_peak_200
1	469180	469844	665	469425	87	16.6243	2.78393	13.9904	ATAC_seq_SE_kaku4_2_2C_peak_201
1	471494	471744	251	471575	76	10.8372	2.32207	8.90486	ATAC_seq_SE_kaku4_2_2C_peak_202
1	471860	472244	385	472101	79	11.337	2.33713	9.34966	ATAC_seq_SE_kaku4_2_2C_peak_203
1	476504	476722	219	476636	61	7.93482	2.17239	6.31148	ATAC_seq_SE_kaku4_2_2C_peak_204
1	478830	479008	179	478920	61	8.32643	2.22621	6.66104	ATAC_seq_SE_kaku4_2_2C_peak_205
1	480642	480849	208	480782	62	7.84304	2.14578	6.23481	ATAC_seq_SE_kaku4_2_2C_peak_206
1	482803	482906	104	482872	54	5.4898	1.91371	4.1296	ATAC_seq_SE_kaku4_2_2C_peak_207
1	483794	484072	279	483928	82	14.353	2.62409	12.0143	ATAC_seq_SE_kaku4_2_2C_peak_208
1	485717	485820	104	485775	68	8.30608	2.127	6.6425	ATAC_seq_SE_kaku4_2_2C_peak_209
1	488255	489102	848	488848	84	14.4141	2.5978	12.0571	ATAC_seq_SE_kaku4_2_2C_peak_210
1	490672	490847	176	490730	68	10.0461	2.34455	8.19472	ATAC_seq_SE_kaku4_2_2C_peak_211
1	492991	493599	609	493351	86	21.3727	3.34101	18.1169	ATAC_seq_SE_kaku4_2_2C_peak_212
1	498474	498688	215	498603	63	14.921	3.13182	12.5011	ATAC_seq_SE_kaku4_2_2C_peak_213
1	498804	499170	367	498887	86	28.5489	4.25732	24.4148	ATAC_seq_SE_kaku4_2_2C_peak_214
1	501537	501757	221	501692	50	8.70926	2.49511	7.00539	ATAC_seq_SE_kaku4_2_2C_peak_215
1	502029	502273	245	502197	44	6.1789	2.18023	4.74416	ATAC_seq_SE_kaku4_2_2C_peak_216
1	504169	504402	234	504343	41	5.21232	2.05526	3.87717	ATAC_seq_SE_kaku4_2_2C_peak_217
1	505230	505364	135	505285	40	4.86971	2.00632	3.5723	ATAC_seq_SE_kaku4_2_2C_peak_218
1	505876	505999	124	505908	45	6.67839	2.251	5.18617	ATAC_seq_SE_kaku4_2_2C_peak_219
1	506402	506510	109	506478	43	5.63156	2.09824	4.25206	ATAC_seq_SE_kaku4_2_2C_peak_220
1	511098	511384	287	511351	51	8.30786	2.40518	6.64417	ATAC_seq_SE_kaku4_2_2C_peak_221
1	515280	515749	470	515647	78	15.0388	2.77583	12.6073	ATAC_seq_SE_kaku4_2_2C_peak_222
1	516330	516547	218	516487	65	9.8217	2.3639	7.99921	ATAC_seq_SE_kaku4_2_2C_peak_223
1	516790	517085	296	516938	77	14.0459	2.67765	11.7375	ATAC_seq_SE_kaku4_2_2C_peak_224
1	517602	517828	227	517814	51	3.81832	1.68448	2.6472	ATAC_seq_SE_kaku4_2_2C_peak_225
1	518010	518294	285	518169	74	11.61	2.44141	9.58778	ATAC_seq_SE_kaku4_2_2C_peak_226
1	521746	522357	612	522033	84	25.4767	3.91886	21.6863	ATAC_seq_SE_kaku4_2_2C_peak_227
1	528855	528957	103	528898	45	6.67839	2.251	5.18617	ATAC_seq_SE_kaku4_2_2C_peak_228
1	537490	538070	581	537824	82	25.9697	4.06158	22.1179	ATAC_seq_SE_kaku4_2_2C_peak_229
1	539949	540138	190	540071	38	4.21456	1.90845	2.9917	ATAC_seq_SE_kaku4_2_2C_peak_230
1	552510	553495	986	552785	84	20.9743	3.34646	17.7767	ATAC_seq_SE_kaku4_2_2C_peak_231
1	553696	553804	109	553764	48	4.53747	1.83246	3.27739	ATAC_seq_SE_kaku4_2_2C_peak_232
1	556003	556104	102	556082	60	4.4553	1.70677	3.20968	ATAC_seq_SE_kaku4_2_2C_peak_233
1	556343	556447	105	556431	64	5.32068	1.79113	3.97583	ATAC_seq_SE_kaku4_2_2C_peak_234
1	556582	556756	175	556732	65	5.49086	1.80476	4.13053	ATAC_seq_SE_kaku4_2_2C_peak_235
1	556995	557278	284	557088	72	7.52386	1.98856	5.9438	ATAC_seq_SE_kaku4_2_2C_peak_236
1	559578	560238	661	560159	87	11.9116	2.29645	9.85145	ATAC_seq_SE_kaku4_2_2C_peak_237
1	560631	560775	145	560687	69	5.43345	1.76589	4.0784	ATAC_seq_SE_kaku4_2_2C_peak_238
1	564540	564706	167	564643	74	4.99748	1.68048	3.68852	ATAC_seq_SE_kaku4_2_2C_peak_239
1	565439	565574	136	565486	76	6.13557	1.79655	4.70471	ATAC_seq_SE_kaku4_2_2C_peak_240
1	565775	565977	203	565939	77	6.54021	1.834	5.06707	ATAC_seq_SE_kaku4_2_2C_peak_241
1	566770	566922	153	566836	79	6.46815	1.81159	5.00139	ATAC_seq_SE_kaku4_2_2C_peak_242
1	567120	567328	209	567169	75	5.02518	1.6777	3.71369	ATAC_seq_SE_kaku4_2_2C_peak_243
1	567443	567558	116	567485	72	4.12291	1.58799	2.91548	ATAC_seq_SE_kaku4_2_2C_peak_244
1	571011	571146	136	571043	67	4.53049	1.66748	3.27702	ATAC_seq_SE_kaku4_2_2C_peak_245
1	571366	571472	107	571425	76	7.09423	1.90311	5.55877	ATAC_seq_SE_kaku4_2_2C_peak_246
1	571879	572306	428	572077	72	6.84566	1.9095	5.339	ATAC_seq_SE_kaku4_2_2C_peak_247
1	575117	575255	139	575192	75	13.0553	2.59652	10.8647	ATAC_seq_SE_kaku4_2_2C_peak_248
1	575450	576289	840	575693	88	19.2965	3.05527	16.3226	ATAC_seq_SE_kaku4_2_2C_peak_249
1	580436	580711	276	580514	65	12.7108	2.75574	10.5643	ATAC_seq_SE_kaku4_2_2C_peak_250
1	581959	582180	222	582117	67	17.068	3.32756	14.3733	ATAC_seq_SE_kaku4_2_2C_peak_251
1	582464	582593	130	582496	39	4.53705	1.95739	3.27702	ATAC_seq_SE_kaku4_2_2C_peak_252
1	583855	584292	438	584072	70	18.7444	3.47437	15.8286	ATAC_seq_SE_kaku4_2_2C_peak_253
1	588207	588306	100	588260	41	5.21232	2.05526	3.87717	ATAC_seq_SE_kaku4_2_2C_peak_254
1	590875	591117	243	590958	67	17.068	3.32756	14.3733	ATAC_seq_SE_kaku4_2_2C_peak_255
1	591225	591516	292	591356	54	10.4887	2.69141	8.58818	ATAC_seq_SE_kaku4_2_2C_peak_256
1	591760	591963	204	591778	38	4.20788	1.90709	2.9917	ATAC_seq_SE_kaku4_2_2C_peak_257
1	593067	594074	1008	593540	54	10.4887	2.69141	8.58818	ATAC_seq_SE_kaku4_2_2C_peak_258
1	594377	594560	184	594500	50	7.66286	2.31924	6.07053	ATAC_seq_SE_kaku4_2_2C_peak_259
1	598653	599180	528	598914	67	17.068	3.32756	14.3733	ATAC_seq_SE_kaku4_2_2C_peak_260
1	602071	602742	672	602469	75	20.2688	3.52341	17.1619	ATAC_seq_SE_kaku4_2_2C_peak_261
1	604365	604503	139	604419	54	8.72477	2.40911	7.0165	ATAC_seq_SE_kaku4_2_2C_peak_262
1	607241	607993	753	607711	59	12.8801	2.93608	10.7066	ATAC_seq_SE_kaku4_2_2C_peak_263
1	608073	608357	285	608284	47	7.4662	2.34887	5.89121	ATAC_seq_SE_kaku4_2_2C_peak_264
1	609421	609602	182	609463	42	5.56469	2.10419	4.19114	ATAC_seq_SE_kaku4_2_2C_peak_265
1	614728	614832	105	614780	46	6.02305	2.11521	4.60208	ATAC_seq_SE_kaku4_2_2C_peak_266
1	616626	617088	463	616910	78	15.2127	2.79646	12.7642	ATAC_seq_SE_kaku4_2_2C_peak_267
1	620525	620674	150	620589	70	10.4918	2.36904	8.59105	ATAC_seq_SE_kaku4_2_2C_peak_268
1	621118	621504	387	621226	85	15.8904	2.7406	13.3597	ATAC_seq_SE_kaku4_2_2C_peak_269
1	623062	623170	109	623096	56	6.07879	1.97711	4.65291	ATAC_seq_SE_kaku4_2_2C_peak_270
1	625694	625941	248	625740	62	8.70756	2.26293	7.00539	ATAC_seq_SE_kaku4_2_2C_peak_271
1	626059	626187	129	626118	48	4.30542	1.79356	3.07397	ATAC_seq_SE_kaku4_2_2C_peak_272
1	626677	626790	114	626719	55	7.74945	2.24	6.14951	ATAC_seq_SE_kaku4_2_2C_peak_273
1	629853	630482	630	630239	72	15.8174	3.00783	13.2942	ATAC_seq_SE_kaku4_2_2C_peak_274
1	634653	635313	661	634992	55	10.1589	2.61316	8.29752	ATAC_seq_SE_kaku4_2_2C_peak_275
1	638639	638786	148	638722	54	9.4444	2.52294	7.66392	ATAC_seq_SE_kaku4_2_2C_peak_276
1	641988	642105	118	642033	47	6.38971	2.16119	4.92983	ATAC_seq_SE_kaku4_2_2C_peak_277
1	642220	643083	864	642451	61	12.4918	2.82203	10.3665	ATAC_seq_SE_kaku4_2_2C_peak_278
1	644307	645178	872	644689	63	14.8562	3.12195	12.456	ATAC_seq_SE_kaku4_2_2C_peak_279
1	652140	653972	1833	652642	71	17.4656	3.25939	14.7303	ATAC_seq_SE_kaku4_2_2C_peak_280
1	655391	655493	103	655448	54	7.46845	2.21417	5.89331	ATAC_seq_SE_kaku4_2_2C_peak_281
1	658207	658350	144	658259	49	6.15123	2.08681	4.719	ATAC_seq_SE_kaku4_2_2C_peak_282
1	662186	662788	603	662596	78	23.4731	3.86584	19.9201	ATAC_seq_SE_kaku4_2_2C_peak_283
1	669781	669950	170	669862	58	12.3873	2.88715	10.2718	ATAC_seq_SE_kaku4_2_2C_peak_284
1	672700	672893	194	672761	65	15.9816	3.22969	13.4276	ATAC_seq_SE_kaku4_2_2C_peak_285
1	673088	673430	343	673156	68	17.6207	3.3765	14.8541	ATAC_seq_SE_kaku4_2_2C_peak_286
1	687408	687745	338	687467	65	15.9816	3.22969	13.4276	ATAC_seq_SE_kaku4_2_2C_peak_287
1	692557	692662	106	692585	43	5.92661	2.15313	4.51411	ATAC_seq_SE_kaku4_2_2C_peak_288
1	692857	693025	169	692931	49	8.28871	2.44674	6.62673	ATAC_seq_SE_kaku4_2_2C_peak_289
1	701044	701694	651	701350	72	18.6553	3.39535	15.7653	ATAC_seq_SE_kaku4_2_2C_peak_290
1	703945	704047	103	703973	48	5.29004	1.95843	3.94794	ATAC_seq_SE_kaku4_2_2C_peak_291
1	706412	707527	1116	706621	76	19.8868	3.43904	16.8213	ATAC_seq_SE_kaku4_2_2C_peak_292
1	711290	711406	117	711360	41	5.21232	2.05526	3.87717	ATAC_seq_SE_kaku4_2_2C_peak_293
1	711827	711929	103	711875	46	7.06788	2.29993	5.53476	ATAC_seq_SE_kaku4_2_2C_peak_294
1	727418	727782	365	727502	64	14.8108	3.08495	12.4152	ATAC_seq_SE_kaku4_2_2C_peak_295
1	728159	728392	234	728315	84	25.531	3.9261	21.7362	ATAC_seq_SE_kaku4_2_2C_peak_296
1	728518	728640	123	728589	53	9.03878	2.48048	7.30256	ATAC_seq_SE_kaku4_2_2C_peak_297
1	728736	728972	237	728880	45	5.87277	2.10623	4.47168	ATAC_seq_SE_kaku4_2_2C_peak_298
1	729462	729903	442	729832	61	12.466	2.81818	10.3431	ATAC_seq_SE_kaku4_2_2C_peak_299
1	737976	739858	1883	738494	79	20.695	3.45423	17.5261	ATAC_seq_SE_kaku4_2_2C_peak_300
1	744274	744396	123	744333	59	7.22641	2.10231	5.67951	ATAC_seq_SE_kaku4_2_2C_peak_301
1	748135	748261	127	748168	52	4.84746	1.83773	3.55857	ATAC_seq_SE_kaku4_2_2C_peak_302
1	748957	749254	298	749143	85	17.9486	2.96859	15.1477	ATAC_seq_SE_kaku4_2_2C_peak_303
1	752101	752208	108	752150	62	7.30716	2.07373	5.75302	ATAC_seq_SE_kaku4_2_2C_peak_304
1	754068	754894	827	754332	73	14.9799	2.8749	12.5541	ATAC_seq_SE_kaku4_2_2C_peak_305
1	756273	756438	166	756357	65	10.787	2.49245	8.85925	ATAC_seq_SE_kaku4_2_2C_peak_306
1	760559	761395	837	761008	62	14.4006	3.08289	12.0448	ATAC_seq_SE_kaku4_2_2C_peak_307
1	766729	767340	612	766847	58	9.01101	2.37425	7.27734	ATAC_seq_SE_kaku4_2_2C_peak_308
1	767449	767609	161	767536	51	6.21392	2.06595	4.77606	ATAC_seq_SE_kaku4_2_2C_peak_309
1	767938	768229	292	768038	70	13.5123	2.75194	11.2668	ATAC_seq_SE_kaku4_2_2C_peak_310
1	768968	769148	181	769127	47	3.74959	1.7094	2.58514	ATAC_seq_SE_kaku4_2_2C_peak_311
1	769517	769637	121	769523	46	3.42047	1.66136	2.29576	ATAC_seq_SE_kaku4_2_2C_peak_312
1	773064	773484	421	773256	67	13.9064	2.87405	11.6113	ATAC_seq_SE_kaku4_2_2C_peak_313
1	775376	775507	132	775415	44	5.21288	2.00445	3.87766	ATAC_seq_SE_kaku4_2_2C_peak_314
1	780162	780700	539	780269	78	23.4731	3.86584	19.9201	ATAC_seq_SE_kaku4_2_2C_peak_315
1	785491	786159	669	785637	76	13.5847	2.64151	11.3323	ATAC_seq_SE_kaku4_2_2C_peak_316
1	786387	787280	894	786710	87	16.9646	2.82051	14.2958	ATAC_seq_SE_kaku4_2_2C_peak_317
1	788203	788436	234	788275	73	9.4718	2.20435	7.6889	ATAC_seq_SE_kaku4_2_2C_peak_318
1	791154	791295	142	791249	73	9.49431	2.20698	7.7094	ATAC_seq_SE_kaku4_2_2C_peak_319
1	792991	793321	331	793155	69	10.6958	2.41047	8.77662	ATAC_seq_SE_kaku4_2_2C_peak_320
1	793410	793566	157	793429	50	4.57941	1.81689	3.31547	ATAC_seq_SE_kaku4_2_2C_peak_321
1	795365	795720	356	795405	61	9.65762	2.41151	7.85009	ATAC_seq_SE_kaku4_2_2C_peak_322
1	795868	795973	106	795936	49	5.63997	2.0024	4.25974	ATAC_seq_SE_kaku4_2_2C_peak_323
1	798491	798683	193	798566	57	10.1208	2.56071	8.26287	ATAC_seq_SE_kaku4_2_2C_peak_324
1	798913	799143	231	799097	63	13.6694	2.94388	11.4088	ATAC_seq_SE_kaku4_2_2C_peak_325
1	802621	802852	232	802758	49	7.71393	2.34852	6.11704	ATAC_seq_SE_kaku4_2_2C_peak_326
1	802989	803124	136	803042	49	7.7726	2.35849	6.17055	ATAC_seq_SE_kaku4_2_2C_peak_327
1	806773	807451	679	807288	76	22.257	3.76797	18.866	ATAC_seq_SE_kaku4_2_2C_peak_328
1	813136	813586	451	813303	76	22.257	3.76797	18.866	ATAC_seq_SE_kaku4_2_2C_peak_329
1	819360	819807	448	819440	59	12.8801	2.93608	10.7066	ATAC_seq_SE_kaku4_2_2C_peak_330
1	824339	824591	253	824528	51	9.14464	2.54461	7.39098	ATAC_seq_SE_kaku4_2_2C_peak_331
1	826440	826611	172	826527	65	15.7995	3.20233	13.2783	ATAC_seq_SE_kaku4_2_2C_peak_332
1	830174	830812	639	830482	67	16.9649	3.31223	14.296	ATAC_seq_SE_kaku4_2_2C_peak_333
1	834957	835531	575	835461	49	8.28871	2.44674	6.62673	ATAC_seq_SE_kaku4_2_2C_peak_334
1	835683	836036	354	835725	48	7.8732	2.3978	6.25526	ATAC_seq_SE_kaku4_2_2C_peak_335
1	844233	844444	212	844325	63	11.6601	2.6534	9.63306	ATAC_seq_SE_kaku4_2_2C_peak_336
1	847693	847881	189	847765	69	8.59345	2.14988	6.90451	ATAC_seq_SE_kaku4_2_2C_peak_337
1	850143	850288	146	850219	60	5.52145	1.8541	4.15837	ATAC_seq_SE_kaku4_2_2C_peak_338
1	850407	850861	455	850684	69	8.64756	2.1565	6.95376	ATAC_seq_SE_kaku4_2_2C_peak_339
1	851384	851514	131	851459	63	7.44889	2.07995	5.88236	ATAC_seq_SE_kaku4_2_2C_peak_340
1	851641	852323	683	851830	79	13.9686	2.63244	11.6674	ATAC_seq_SE_kaku4_2_2C_peak_341
1	853738	853911	174	853812	75	14.1839	2.73283	11.8619	ATAC_seq_SE_kaku4_2_2C_peak_342
1	859719	859973	255	859791	58	12.3873	2.88715	10.2718	ATAC_seq_SE_kaku4_2_2C_peak_343
1	864158	864674	517	864294	75	12.769	2.56237	10.6169	ATAC_seq_SE_kaku4_2_2C_peak_344
1	864835	864934	100	864863	54	5.20514	1.87075	3.87705	ATAC_seq_SE_kaku4_2_2C_peak_345
1	865150	865506	357	865318	73	12.2525	2.53512	10.1601	ATAC_seq_SE_kaku4_2_2C_peak_346
1	865601	865726	126	865681	60	7.42212	2.11585	5.85792	ATAC_seq_SE_kaku4_2_2C_peak_347
1	867737	867971	235	867886	90	18.3855	2.91573	15.5232	ATAC_seq_SE_kaku4_2_2C_peak_348
1	868085	868353	269	868181	92	19.2531	2.9684	16.285	ATAC_seq_SE_kaku4_2_2C_peak_349
1	868737	869025	289	868956	64	7.12636	2.02555	5.58815	ATAC_seq_SE_kaku4_2_2C_peak_350
1	871176	871561	386	871445	75	14.6672	2.79206	12.2853	ATAC_seq_SE_kaku4_2_2C_peak_351
1	875852	876075	224	875997	58	7.05232	2.09146	5.52726	ATAC_seq_SE_kaku4_2_2C_peak_352
1	877493	878136	644	877803	89	23.6516	3.52941	20.0835	ATAC_seq_SE_kaku4_2_2C_peak_353
1	879864	880045	182	879933	53	6.83434	2.1327	5.32866	ATAC_seq_SE_kaku4_2_2C_peak_354
1	880146	880485	340	880319	63	10.8274	2.53666	8.89597	ATAC_seq_SE_kaku4_2_2C_peak_355
1	883668	883786	119	883718	43	5.81204	2.13178	4.41646	ATAC_seq_SE_kaku4_2_2C_peak_356
1	888026	888374	349	888129	47	6.81354	2.23464	5.3096	ATAC_seq_SE_kaku4_2_2C_peak_357
1	889962	890456	495	890049	69	16.0291	3.11665	13.4706	ATAC_seq_SE_kaku4_2_2C_peak_358
1	892401	892602	202	892557	65	11.7061	2.61697	9.67485	ATAC_seq_SE_kaku4_2_2C_peak_359
1	892777	892960	184	892867	56	7.57002	2.19653	5.98589	ATAC_seq_SE_kaku4_2_2C_peak_360
1	897392	897603	212	897413	60	4.65791	1.73493	3.38678	ATAC_seq_SE_kaku4_2_2C_peak_361
1	897761	898056	296	897917	75	9.23131	2.15236	7.46997	ATAC_seq_SE_kaku4_2_2C_peak_362
1	898205	898941	737	898671	88	13.6759	2.46128	11.4147	ATAC_seq_SE_kaku4_2_2C_peak_363
1	899827	900391	565	899920	81	10.2495	2.19486	8.37965	ATAC_seq_SE_kaku4_2_2C_peak_364
1	902823	902986	164	902955	60	4.00501	1.64376	2.80894	ATAC_seq_SE_kaku4_2_2C_peak_365
1	903674	903818	145	903729	79	11.7404	2.38166	9.70607	ATAC_seq_SE_kaku4_2_2C_peak_366
1	903910	904194	285	904145	60	5.72534	1.88214	4.33753	ATAC_seq_SE_kaku4_2_2C_peak_367
1	907355	907710	356	907479	71	10.9173	2.40561	8.97746	ATAC_seq_SE_kaku4_2_2C_peak_368
1	909257	910012	756	909620	74	17.5297	3.18201	14.7881	ATAC_seq_SE_kaku4_2_2C_peak_369
1	911174	911325	152	911254	41	4.23894	1.86833	3.01372	ATAC_seq_SE_kaku4_2_2C_peak_370
1	917824	918382	559	918098	64	14.1966	2.99401	11.8733	ATAC_seq_SE_kaku4_2_2C_peak_371
1	921564	921817	254	921776	43	5.72935	2.1164	4.34119	ATAC_seq_SE_kaku4_2_2C_peak_372
1	922208	922421	214	922366	50	8.54565	2.46734	6.86084	ATAC_seq_SE_kaku4_2_2C_peak_373
1	929844	930009	166	929912	68	11.4473	2.52377	9.44026	ATAC_seq_SE_kaku4_2_2C_peak_374
1	930590	930929	340	930668	64	9.48439	2.33561	7.70029	ATAC_seq_SE_kaku4_2_2C_peak_375
1	931303	931456	154	931308	45	3.08563	1.61008	2.00239	ATAC_seq_SE_kaku4_2_2C_peak_376
1	931594	932538	945	931729	81	15.2662	2.74431	12.8123	ATAC_seq_SE_kaku4_2_2C_peak_377
1	933456	933727	272	933640	60	5.17062	1.8058	3.84571	ATAC_seq_SE_kaku4_2_2C_peak_378
1	936511	936768	258	936732	59	6.95832	2.06469	5.44164	ATAC_seq_SE_kaku4_2_2C_peak_379
1	936866	937124	259	936905	52	5.20503	1.89353	3.87698	ATAC_seq_SE_kaku4_2_2C_peak_380
1	937202	937315	114	937256	66	11.0822	2.51313	9.11845	ATAC_seq_SE_kaku4_2_2C_peak_381
1	937416	937965	550	937745	73	15.5678	2.95056	13.0699	ATAC_seq_SE_kaku4_2_2C_peak_382
1	943363	943502	140	943436	60	13.38	2.98502	11.1474	ATAC_seq_SE_kaku4_2_2C_peak_383
1	943614	943768	155	943677	56	11.4232	2.78928	9.41845	ATAC_seq_SE_kaku4_2_2C_peak_384
1	951797	952244	448	952111	77	22.8623	3.81691	19.3886	ATAC_seq_SE_kaku4_2_2C_peak_385
1	956497	957383	887	956730	73	16.4375	3.06418	13.8372	ATAC_seq_SE_kaku4_2_2C_peak_386
1	957794	958324	531	958147	62	12.6256	2.81627	10.4872	ATAC_seq_SE_kaku4_2_2C_peak_387
1	961207	962011	805	961822	72	18.9035	3.43045	15.9715	ATAC_seq_SE_kaku4_2_2C_peak_388
1	966580	967184	605	966861	50	8.71257	2.49567	7.00539	ATAC_seq_SE_kaku4_2_2C_peak_389
1	967301	967411	111	967333	43	5.92661	2.15313	4.51411	ATAC_seq_SE_kaku4_2_2C_peak_390
1	967585	967767	183	967679	57	11.9016	2.83821	9.84224	ATAC_seq_SE_kaku4_2_2C_peak_391
1	970676	970910	235	970750	51	8.56778	2.44821	6.88103	ATAC_seq_SE_kaku4_2_2C_peak_392
1	972989	973269	281	973209	40	4.42214	1.91858	3.17964	ATAC_seq_SE_kaku4_2_2C_peak_393
1	975467	975627	161	975531	64	10.2812	2.44269	8.40853	ATAC_seq_SE_kaku4_2_2C_peak_394
1	975743	975848	106	975791	52	5.96473	2.01215	4.54886	ATAC_seq_SE_kaku4_2_2C_peak_395
1	978107	978429	323	978155	64	8.24048	2.17101	6.59007	ATAC_seq_SE_kaku4_2_2C_peak_396
1	978542	978924	383	978756	83	14.3495	2.60708	12.0113	ATAC_seq_SE_kaku4_2_2C_peak_397
1	979004	979179	176	979130	74	9.66696	2.21435	7.85856	ATAC_seq_SE_kaku4_2_2C_peak_398
1	981848	982248	401	981916	79	11.702	2.37741	9.67107	ATAC_seq_SE_kaku4_2_2C_peak_399
1	983296	984502	1207	984044	97	24.0171	3.36307	20.4161	ATAC_seq_SE_kaku4_2_2C_peak_400
1	984676	984846	171	984773	57	7.5962	2.18456	6.00984	ATAC_seq_SE_kaku4_2_2C_peak_401
1	991066	991222	157	991152	44	6.29791	2.20206	4.84589	ATAC_seq_SE_kaku4_2_2C_peak_402
1	992921	993489	569	993279	82	25.7643	4.03304	21.953	ATAC_seq_SE_kaku4_2_2C_peak_403
1	995866	996159	294	995951	64	13.3605	2.87229	11.1405	ATAC_seq_SE_kaku4_2_2C_peak_404
1	1000528	1000866	339	1000614	53	9.16695	2.50116	7.41127	ATAC_seq_SE_kaku4_2_2C_peak_405
1	1000985	1001132	148	1001035	41	5.05563	2.02507	3.74129	ATAC_seq_SE_kaku4_2_2C_peak_406
1	1004459	1004705	247	1004643	50	7.39462	2.27475	5.83274	ATAC_seq_SE_kaku4_2_2C_peak_407
1	1004877	1005078	202	1005062	42	4.68234	1.93781	3.40894	ATAC_seq_SE_kaku4_2_2C_peak_408
1	1008157	1008641	485	1008436	55	8.07517	2.28945	6.43937	ATAC_seq_SE_kaku4_2_2C_peak_409
1	1010797	1011557	761	1011117	69	16.6048	3.19781	13.9728	ATAC_seq_SE_kaku4_2_2C_peak_410
1	1017081	1017182	102	1017148	38	3.88636	1.84136	2.70846	ATAC_seq_SE_kaku4_2_2C_peak_411
1	1017411	1018163	753	1017777	70	16.9611	3.2185	14.2924	ATAC_seq_SE_kaku4_2_2C_peak_412
1	1022099	1022345	247	1022125	46	4.06839	1.77492	2.86632	ATAC_seq_SE_kaku4_2_2C_peak_413
1	1023838	1024597	760	1024524	76	13.9633	2.68667	11.6627	ATAC_seq_SE_kaku4_2_2C_peak_414
1	1028354	1028692	339	1028616	76	13.6	2.64332	11.3462	ATAC_seq_SE_kaku4_2_2C_peak_415
1	1028793	1029311	519	1029112	97	25.7061	3.54559	21.8998	ATAC_seq_SE_kaku4_2_2C_peak_416
1	1029408	1029619	212	1029434	54	6.58535	2.0794	5.10801	ATAC_seq_SE_kaku4_2_2C_peak_417
1	1030669	1030827	159	1030779	53	7.35144	2.21311	5.79341	ATAC_seq_SE_kaku4_2_2C_peak_418
1	1030935	1031113	179	1031091	48	5.48958	1.99187	4.12941	ATAC_seq_SE_kaku4_2_2C_peak_419
1	1036127	1036573	447	1036307	77	22.8623	3.81691	19.3886	ATAC_seq_SE_kaku4_2_2C_peak_420
1	1040280	1040522	243	1040333	56	10.9369	2.7117	8.99531	ATAC_seq_SE_kaku4_2_2C_peak_421
1	1043140	1043603	464	1043318	55	10.9521	2.74034	9.00015	ATAC_seq_SE_kaku4_2_2C_peak_422
1	1044381	1044631	251	1044601	48	7.8732	2.3978	6.25526	ATAC_seq_SE_kaku4_2_2C_peak_423
1	1045479	1045865	387	1045809	43	5.14021	2.0073	3.81814	ATAC_seq_SE_kaku4_2_2C_peak_424
1	1049610	1050556	947	1050073	65	15.9816	3.22969	13.4276	ATAC_seq_SE_kaku4_2_2C_peak_425
1	1051155	1051545	391	1051248	68	17.6207	3.3765	14.8541	ATAC_seq_SE_kaku4_2_2C_peak_426
1	1056813	1057055	243	1057012	47	7.4662	2.34887	5.89121	ATAC_seq_SE_kaku4_2_2C_peak_427
1	1059250	1059492	243	1059407	54	10.4887	2.69141	8.58818	ATAC_seq_SE_kaku4_2_2C_peak_428
1	1063976	1064157	182	1064014	37	3.90244	1.85952	2.71625	ATAC_seq_SE_kaku4_2_2C_peak_429
1	1064238	1064606	369	1064390	70	18.7444	3.47437	15.8286	ATAC_seq_SE_kaku4_2_2C_peak_430
1	1064701	1064963	263	1064762	55	10.9521	2.74034	9.00015	ATAC_seq_SE_kaku4_2_2C_peak_431
1	1070965	1071262	298	1071074	71	14.5147	2.86055	12.1481	ATAC_seq_SE_kaku4_2_2C_peak_432
1	1071362	1071632	271	1071407	56	7.90171	2.24586	6.28128	ATAC_seq_SE_kaku4_2_2C_peak_433
1	1071768	1072136	369	1071988	54	7.00058	2.14258	5.48004	ATAC_seq_SE_kaku4_2_2C_peak_434
1	1072263	1073448	1186	1073001	84	20.271	3.2617	17.1639	ATAC_seq_SE_kaku4_2_2C_peak_435
1	1080496	1081404	909	1081052	83	21.7344	3.46821	18.4184	ATAC_seq_SE_kaku4_2_2C_peak_436
1	1084151	1084401	251	1084313	43	3.86331	1.77205	2.68775	ATAC_seq_SE_kaku4_2_2C_peak_437
1	1084514	1085201	688	1084632	84	21.6595	3.43019	18.3503	ATAC_seq_SE_kaku4_2_2C_peak_438
1	1085287	1086245	959	1085800	71	16.9255	3.18443	14.2605	ATAC_seq_SE_kaku4_2_2C_peak_439
1	1096136	1097091	956	1096685	68	17.6207	3.3765	14.8541	ATAC_seq_SE_kaku4_2_2C_peak_440
1	1103249	1103496	248	1103395	49	6.04163	2.06868	4.61906	ATAC_seq_SE_kaku4_2_2C_peak_441
1	1103956	1104103	148	1104039	50	5.152	1.9094	3.82883	ATAC_seq_SE_kaku4_2_2C_peak_442
1	1104407	1104515	109	1104446	49	4.4204	1.8018	3.17804	ATAC_seq_SE_kaku4_2_2C_peak_443
1	1104863	1104981	119	1104935	55	6.27423	2.01875	4.83088	ATAC_seq_SE_kaku4_2_2C_peak_444
1	1105435	1105580	146	1105494	67	10.6619	2.4399	8.74585	ATAC_seq_SE_kaku4_2_2C_peak_445
1	1105926	1106054	129	1105972	71	12.4036	2.58993	10.2865	ATAC_seq_SE_kaku4_2_2C_peak_446
1	1106208	1106424	217	1106379	59	7.60739	2.15595	6.02003	ATAC_seq_SE_kaku4_2_2C_peak_447
1	1108601	1109208	608	1108955	78	15.5496	2.83662	13.0536	ATAC_seq_SE_kaku4_2_2C_peak_448
1	1109296	1109442	147	1109369	46	3.51466	1.67797	2.38043	ATAC_seq_SE_kaku4_2_2C_peak_449
1	1113426	1113562	137	1113481	40	3.98825	1.83363	2.79384	ATAC_seq_SE_kaku4_2_2C_peak_450
1	1113664	1114475	812	1114414	58	12.3873	2.88715	10.2718	ATAC_seq_SE_kaku4_2_2C_peak_451
1	1119012	1119151	140	1119097	34	2.98465	1.70233	1.91909	ATAC_seq_SE_kaku4_2_2C_peak_452
1	1119770	1119932	163	1119839	38	4.21456	1.90845	2.9917	ATAC_seq_SE_kaku4_2_2C_peak_453
1	1121002	1121479	478	1121059	48	7.26039	2.29186	5.71049	ATAC_seq_SE_kaku4_2_2C_peak_454
1	1122999	1123112	114	1123083	48	6.49044	2.16049	5.02171	ATAC_seq_SE_kaku4_2_2C_peak_455
1	1123257	1123392	136	1123333	56	9.53137	2.49235	7.74306	ATAC_seq_SE_kaku4_2_2C_peak_456
1	1125344	1125600	257	1125538	66	10.3075	2.41094	8.43239	ATAC_seq_SE_kaku4_2_2C_peak_457
1	1129369	1130361	993	1129711	102	20.9285	2.95044	17.7361	ATAC_seq_SE_kaku4_2_2C_peak_458
1	1131423	1131596	174	1131502	69	7.11194	1.96961	5.57502	ATAC_seq_SE_kaku4_2_2C_peak_459
1	1131819	1132044	226	1131889	68	6.7023	1.92953	5.20801	ATAC_seq_SE_kaku4_2_2C_peak_460
1	1133707	1133863	157	1133834	60	5.2369	1.81494	3.8995	ATAC_seq_SE_kaku4_2_2C_peak_461
1	1133946	1134107	162	1133977	68	7.81117	2.06587	6.20578	ATAC_seq_SE_kaku4_2_2C_peak_462
1	1134219	1134659	441	1134442	72	9.53717	2.22493	7.74843	ATAC_seq_SE_kaku4_2_2C_peak_463
1	1136135	1136286	152	1136227	67	9.25294	2.25914	7.48974	ATAC_seq_SE_kaku4_2_2C_peak_464
1	1139922	1140152	231	1140066	76	12.3683	2.49838	10.2648	ATAC_seq_SE_kaku4_2_2C_peak_465
1	1141335	1141588	254	1141410	81	14.1847	2.62232	11.8626	ATAC_seq_SE_kaku4_2_2C_peak_466
1	1142978	1143328	351	1143258	84	13.0029	2.44745	10.8178	ATAC_seq_SE_kaku4_2_2C_peak_467
1	1143442	1143550	109	1143472	68	7.08951	1.97708	5.5545	ATAC_seq_SE_kaku4_2_2C_peak_468
1	1143627	1144087	461	1143716	79	10.7736	2.27531	8.84724	ATAC_seq_SE_kaku4_2_2C_peak_469
1	1146910	1147028	119	1146915	46	2.92404	1.57296	1.86503	ATAC_seq_SE_kaku4_2_2C_peak_470
1	1148930	1149061	132	1148993	39	3.23474	1.69635	2.13596	ATAC_seq_SE_kaku4_2_2C_peak_471
1	1154580	1155491	912	1154957	71	17.1207	3.21142	14.4208	ATAC_seq_SE_kaku4_2_2C_peak_472
1	1157645	1157964	320	1157876	61	11.0527	2.61053	9.09163	ATAC_seq_SE_kaku4_2_2C_peak_473
1	1158940	1159461	522	1159027	66	12.8711	2.75493	10.7066	ATAC_seq_SE_kaku4_2_2C_peak_474
1	1164998	1165206	209	1165037	48	5.66095	2.02062	4.27882	ATAC_seq_SE_kaku4_2_2C_peak_475
1	1166607	1166706	100	1166662	49	4.62531	1.83554	3.35717	ATAC_seq_SE_kaku4_2_2C_peak_476
1	1166818	1166952	135	1166884	56	6.6801	2.06522	5.18773	ATAC_seq_SE_kaku4_2_2C_peak_477
1	1167058	1167226	169	1167137	65	10.4149	2.44264	8.52994	ATAC_seq_SE_kaku4_2_2C_peak_478
1	1169174	1169276	103	1169229	50	4.68852	1.83453	3.4145	ATAC_seq_SE_kaku4_2_2C_peak_479
1	1169423	1169875	453	1169774	76	14.433	2.74314	12.0742	ATAC_seq_SE_kaku4_2_2C_peak_480
1	1169954	1170227	274	1170079	69	11.8461	2.55661	9.80181	ATAC_seq_SE_kaku4_2_2C_peak_481
1	1170685	1170886	202	1170803	61	9.16357	2.34227	7.40819	ATAC_seq_SE_kaku4_2_2C_peak_482
1	1173006	1173512	507	1173203	57	9.38563	2.44932	7.61048	ATAC_seq_SE_kaku4_2_2C_peak_483
1	1174248	1174460	213	1174421	48	6.59231	2.17778	5.11433	ATAC_seq_SE_kaku4_2_2C_peak_484
1	1183906	1184059	154	1183987	52	9.5205	2.58285	7.73316	ATAC_seq_SE_kaku4_2_2C_peak_485
1	1185562	1185805	244	1185657	49	6.83622	2.2007	5.33041	ATAC_seq_SE_kaku4_2_2C_peak_486
1	1188299	1189349	1051	1188601	72	13.2343	2.67497	11.0266	ATAC_seq_SE_kaku4_2_2C_peak_487
1	1191318	1191668	351	1191382	75	12.7763	2.56324	10.6234	ATAC_seq_SE_kaku4_2_2C_peak_488
1	1193767	1194149	383	1193850	72	10.6831	2.3617	8.76508	ATAC_seq_SE_kaku4_2_2C_peak_489
1	1197625	1198330	706	1198092	74	13.455	2.66335	11.2151	ATAC_seq_SE_kaku4_2_2C_peak_490
1	1200731	1201106	376	1200873	44	4.27157	1.83449	3.0433	ATAC_seq_SE_kaku4_2_2C_peak_491
1	1201203	1201320	118	1201276	44	4.36353	1.85109	3.12664	ATAC_seq_SE_kaku4_2_2C_peak_492
1	1201987	1202287	301	1202218	65	12.0527	2.66451	9.97923	ATAC_seq_SE_kaku4_2_2C_peak_493
1	1206156	1206413	258	1206360	46	7.06788	2.29993	5.53476	ATAC_seq_SE_kaku4_2_2C_peak_494
1	1206532	1206685	154	1206607	60	13.38	2.98502	11.1474	ATAC_seq_SE_kaku4_2_2C_peak_495
1	1215258	1216392	1135	1215793	74	21.0632	3.6701	17.8358	ATAC_seq_SE_kaku4_2_2C_peak_496
1	1220799	1220904	106	1220860	49	6.43044	2.13311	4.96702	ATAC_seq_SE_kaku4_2_2C_peak_497
1	1221101	1221218	118	1221151	49	7.11377	2.24719	5.57668	ATAC_seq_SE_kaku4_2_2C_peak_498
1	1224496	1224793	298	1224696	62	13.07	2.88198	10.8781	ATAC_seq_SE_kaku4_2_2C_peak_499
1	1226422	1226735	314	1226481	59	10.5411	2.57954	8.63597	ATAC_seq_SE_kaku4_2_2C_peak_500
1	1230847	1231208	362	1231072	69	11.8243	2.55381	9.78195	ATAC_seq_SE_kaku4_2_2C_peak_501
1	1232296	1232653	358	1232336	57	6.04064	1.95946	4.61818	ATAC_seq_SE_kaku4_2_2C_peak_502
1	1233213	1233388	176	1233243	53	4.61725	1.79164	3.34984	ATAC_seq_SE_kaku4_2_2C_peak_503
1	1233470	1233708	239	1233663	55	5.05283	1.83727	3.73877	ATAC_seq_SE_kaku4_2_2C_peak_504
1	1235994	1236213	220	1236098	69	9.45566	2.25588	7.67422	ATAC_seq_SE_kaku4_2_2C_peak_505
1	1236315	1236816	502	1236419	82	15.4666	2.74834	12.9786	ATAC_seq_SE_kaku4_2_2C_peak_506
1	1240113	1240452	340	1240380	62	8.73146	2.26619	7.02256	ATAC_seq_SE_kaku4_2_2C_peak_507
1	1242512	1242660	149	1242587	57	9.44774	2.45867	7.667	ATAC_seq_SE_kaku4_2_2C_peak_508
1	1244074	1244418	345	1244343	64	12.1924	2.70608	10.1058	ATAC_seq_SE_kaku4_2_2C_peak_509
1	1246171	1246304	134	1246212	48	7.8732	2.3978	6.25526	ATAC_seq_SE_kaku4_2_2C_peak_510
1	1248862	1249360	499	1249236	53	10.0328	2.64248	8.18269	ATAC_seq_SE_kaku4_2_2C_peak_511
1	1258373	1258512	140	1258414	50	8.71257	2.49567	7.00539	ATAC_seq_SE_kaku4_2_2C_peak_512
1	1261393	1261749	357	1261593	67	17.068	3.32756	14.3733	ATAC_seq_SE_kaku4_2_2C_peak_513
1	1272498	1272757	260	1272689	53	10.0328	2.64248	8.18269	ATAC_seq_SE_kaku4_2_2C_peak_514
1	1274096	1274360	265	1274160	53	10.0328	2.64248	8.18269	ATAC_seq_SE_kaku4_2_2C_peak_515
1	1281022	1281300	279	1281210	60	13.38	2.98502	11.1474	ATAC_seq_SE_kaku4_2_2C_peak_516
1	1290843	1290951	109	1290899	46	5.68966	2.05689	4.30504	ATAC_seq_SE_kaku4_2_2C_peak_517
1	1291069	1291340	272	1291255	71	16.8745	3.17741	14.2152	ATAC_seq_SE_kaku4_2_2C_peak_518
1	1291433	1291658	226	1291458	40	3.87658	1.81175	2.69965	ATAC_seq_SE_kaku4_2_2C_peak_519
1	1291929	1292339	411	1292291	50	7.74575	2.33303	6.14615	ATAC_seq_SE_kaku4_2_2C_peak_520
1	1292443	1292555	113	1292527	40	4.25535	1.88592	3.02861	ATAC_seq_SE_kaku4_2_2C_peak_521
1	1293362	1293780	419	1293574	49	7.38936	2.29358	5.82791	ATAC_seq_SE_kaku4_2_2C_peak_522
1	1294287	1294386	100	1294342	47	6.15161	2.12014	4.71935	ATAC_seq_SE_kaku4_2_2C_peak_523
1	1298953	1299645	693	1299488	68	17.6207	3.3765	14.8541	ATAC_seq_SE_kaku4_2_2C_peak_524
1	1303099	1303297	199	1303170	55	6.51786	2.05505	5.04673	ATAC_seq_SE_kaku4_2_2C_peak_525
1	1305612	1305868	257	1305728	63	7.53107	2.09082	5.95034	ATAC_seq_SE_kaku4_2_2C_peak_526
1	1305954	1306155	202	1306120	60	5.89649	1.90565	4.49322	ATAC_seq_SE_kaku4_2_2C_peak_527
1	1306982	1307291	310	1307228	57	4.44076	1.72876	3.19649	ATAC_seq_SE_kaku4_2_2C_peak_528
1	1307856	1308156	301	1307952	59	4.3332	1.69731	3.09917	ATAC_seq_SE_kaku4_2_2C_peak_529
1	1309260	1309428	169	1309392	63	4.65416	1.71123	3.38336	ATAC_seq_SE_kaku4_2_2C_peak_530
1	1312791	1313602	812	1313124	99	22.9921	3.2113	19.5081	ATAC_seq_SE_kaku4_2_2C_peak_531
1	1320579	1320679	101	1320643	52	8.94776	2.48826	7.21976	ATAC_seq_SE_kaku4_2_2C_peak_532
1	1320769	1321490	722	1320930	76	21.8544	3.71084	18.5275	ATAC_seq_SE_kaku4_2_2C_peak_533
1	1321666	1322017	352	1321794	66	16.5217	3.27863	13.8979	ATAC_seq_SE_kaku4_2_2C_peak_534
1	1324547	1325022	476	1324953	64	15.4481	3.18076	12.9619	ATAC_seq_SE_kaku4_2_2C_peak_535
1	1325104	1325214	111	1325157	38	4.21456	1.90845	2.9917	ATAC_seq_SE_kaku4_2_2C_peak_536
1	1331127	1331853	727	1331528	75	21.6573	3.71904	18.3486	ATAC_seq_SE_kaku4_2_2C_peak_537
1	1333530	1334002	473	1333744	59	10.8596	2.62697	8.92517	ATAC_seq_SE_kaku4_2_2C_peak_538
1	1337826	1338185	360	1337968	77	17.4296	3.09033	14.6978	ATAC_seq_SE_kaku4_2_2C_peak_539
1	1338299	1338752	454	1338548	75	16.7461	3.05344	14.0999	ATAC_seq_SE_kaku4_2_2C_peak_540
1	1338843	1339138	296	1338909	62	10.7166	2.54135	8.7955	ATAC_seq_SE_kaku4_2_2C_peak_541
1	1343542	1344159	618	1343690	67	13.7493	2.85235	11.4809	ATAC_seq_SE_kaku4_2_2C_peak_542
1	1344778	1345079	302	1344956	70	16.673	3.17816	14.0345	ATAC_seq_SE_kaku4_2_2C_peak_543
1	1349520	1350434	915	1350037	73	20.4748	3.62117	17.3264	ATAC_seq_SE_kaku4_2_2C_peak_544
1	1355326	1355433	108	1355379	48	6.11317	2.09671	4.68433	ATAC_seq_SE_kaku4_2_2C_peak_545
1	1355513	1356515	1003	1355683	81	21.9602	3.55748	18.6234	ATAC_seq_SE_kaku4_2_2C_peak_546
1	1358381	1358903	523	1358436	76	15.3001	2.84869	12.8429	ATAC_seq_SE_kaku4_2_2C_peak_547
1	1361927	1362512	586	1362425	71	16.2464	3.09146	13.6657	ATAC_seq_SE_kaku4_2_2C_peak_548
1	1364964	1365101	138	1365018	57	9.7073	2.49785	7.89529	ATAC_seq_SE_kaku4_2_2C_peak_549
1	1368587	1369075	489	1368942	67	17.068	3.32756	14.3733	ATAC_seq_SE_kaku4_2_2C_peak_550
1	1375682	1375906	225	1375780	44	6.29791	2.20206	4.84589	ATAC_seq_SE_kaku4_2_2C_peak_551
1	1383737	1383896	160	1383805	41	5.21232	2.05526	3.87717	ATAC_seq_SE_kaku4_2_2C_peak_552
1	1391102	1391423	322	1391322	49	8.28871	2.44674	6.62673	ATAC_seq_SE_kaku4_2_2C_peak_553
1	1391625	1391839	215	1391690	59	12.8801	2.93608	10.7066	ATAC_seq_SE_kaku4_2_2C_peak_554
1	1395975	1396279	305	1396142	69	18.1795	3.42543	15.3383	ATAC_seq_SE_kaku4_2_2C_peak_555
1	1399061	1399287	227	1399137	58	12.3873	2.88715	10.2718	ATAC_seq_SE_kaku4_2_2C_peak_556
1	1400792	1400900	109	1400814	42	5.56469	2.10419	4.19114	ATAC_seq_SE_kaku4_2_2C_peak_557
1	1407455	1407931	477	1407546	68	17.0029	3.28571	14.3302	ATAC_seq_SE_kaku4_2_2C_peak_558
1	1410618	1411234	617	1410914	76	20.9402	3.58306	17.7463	ATAC_seq_SE_kaku4_2_2C_peak_559
1	1416150	1416294	145	1416222	70	16.765	3.19101	14.117	ATAC_seq_SE_kaku4_2_2C_peak_560
1	1418301	1418753	453	1418638	70	10.9355	2.42404	8.99416	ATAC_seq_SE_kaku4_2_2C_peak_561
1	1421633	1422000	368	1421920	100	23.0819	3.19924	19.5909	ATAC_seq_SE_kaku4_2_2C_peak_562
1	1422117	1422959	843	1422290	86	15.5998	2.69183	13.0988	ATAC_seq_SE_kaku4_2_2C_peak_563
1	1423263	1423364	102	1423280	57	4.8607	1.78957	3.5706	ATAC_seq_SE_kaku4_2_2C_peak_564
1	1423788	1423887	100	1423842	65	8.13327	2.14355	6.49226	ATAC_seq_SE_kaku4_2_2C_peak_565
1	1426548	1426742	195	1426638	68	8.72299	2.17872	7.01491	ATAC_seq_SE_kaku4_2_2C_peak_566
1	1426856	1427075	220	1426983	47	2.98808	1.57687	1.92213	ATAC_seq_SE_kaku4_2_2C_peak_567
1	1432797	1433509	713	1433411	73	9.94908	2.26023	8.1151	ATAC_seq_SE_kaku4_2_2C_peak_568
1	1433662	1433880	219	1433709	68	8.14332	2.10687	6.50143	ATAC_seq_SE_kaku4_2_2C_peak_569
1	1434039	1434170	132	1434090	69	8.66386	2.1585	6.96868	ATAC_seq_SE_kaku4_2_2C_peak_570
1	1434249	1434960	712	1434692	81	13.3681	2.53165	11.1474	ATAC_seq_SE_kaku4_2_2C_peak_571
1	1435100	1435206	107	1435176	49	2.97118	1.55958	1.90706	ATAC_seq_SE_kaku4_2_2C_peak_572
1	1441342	1441520	179	1441373	44	6.29791	2.20206	4.84589	ATAC_seq_SE_kaku4_2_2C_peak_573
1	1445034	1445165	132	1445093	38	4.21456	1.90845	2.9917	ATAC_seq_SE_kaku4_2_2C_peak_574
1	1450811	1451046	236	1450965	74	17.3981	3.16456	14.6694	ATAC_seq_SE_kaku4_2_2C_peak_575
1	1451139	1451252	114	1451198	52	7.00514	2.1757	5.48422	ATAC_seq_SE_kaku4_2_2C_peak_576
1	1455291	1455433	143	1455349	64	8.0871	2.15089	6.45026	ATAC_seq_SE_kaku4_2_2C_peak_577
1	1455798	1456029	232	1455992	55	5.73817	1.93906	4.34919	ATAC_seq_SE_kaku4_2_2C_peak_578
1	1456230	1456335	106	1456269	57	6.73061	2.05893	5.23396	ATAC_seq_SE_kaku4_2_2C_peak_579
1	1456621	1456937	317	1456799	66	10.2811	2.40747	8.40847	ATAC_seq_SE_kaku4_2_2C_peak_580
1	1458632	1459069	438	1458812	81	15.1536	2.73151	12.7107	ATAC_seq_SE_kaku4_2_2C_peak_581
1	1462144	1462469	326	1462360	74	17.3981	3.16456	14.6694	ATAC_seq_SE_kaku4_2_2C_peak_582
1	1462568	1463138	571	1462984	63	11.629	2.64901	9.60491	ATAC_seq_SE_kaku4_2_2C_peak_583
1	1468915	1469583	669	1469253	81	19.9559	3.30246	16.879	ATAC_seq_SE_kaku4_2_2C_peak_584
1	1470333	1470760	428	1470674	63	11.5209	2.63374	9.50723	ATAC_seq_SE_kaku4_2_2C_peak_585
1	1470887	1471211	325	1471091	53	7.62931	2.25658	6.04005	ATAC_seq_SE_kaku4_2_2C_peak_586
1	1476971	1477080	110	1477005	45	4.13686	1.79828	2.92809	ATAC_seq_SE_kaku4_2_2C_peak_587
1	1477218	1477455	238	1477276	56	7.62727	2.20503	6.03815	ATAC_seq_SE_kaku4_2_2C_peak_588
1	1478590	1479312	723	1479014	78	14.4497	2.70641	12.0893	ATAC_seq_SE_kaku4_2_2C_peak_589
1	1479451	1479727	277	1479487	61	7.12006	2.06117	5.58243	ATAC_seq_SE_kaku4_2_2C_peak_590
1	1482320	1482668	349	1482454	81	15.1137	2.72697	12.6745	ATAC_seq_SE_kaku4_2_2C_peak_591
1	1486917	1487489	573	1487045	73	16.1893	3.03154	13.6145	ATAC_seq_SE_kaku4_2_2C_peak_592
1	1490873	1490999	127	1490928	53	7.68362	2.2651	6.08943	ATAC_seq_SE_kaku4_2_2C_peak_593
1	1494685	1495027	343	1494737	63	9.09568	2.29968	7.35427	ATAC_seq_SE_kaku4_2_2C_peak_594
1	1496556	1497006	451	1496845	58	8.57802	2.31101	6.89035	ATAC_seq_SE_kaku4_2_2C_peak_595
1	1497206	1497424	219	1497277	50	5.67881	1.99452	4.29518	ATAC_seq_SE_kaku4_2_2C_peak_596
1	1497541	1498216	676	1498077	84	19.9908	3.22826	16.9105	ATAC_seq_SE_kaku4_2_2C_peak_597
1	1498338	1498437	100	1498383	49	4.93704	1.88679	3.63349	ATAC_seq_SE_kaku4_2_2C_peak_598
1	1503742	1505410	1669	1503952	87	26.0032	3.88178	22.1483	ATAC_seq_SE_kaku4_2_2C_peak_599
1	1510183	1510395	213	1510350	48	7.8732	2.3978	6.25526	ATAC_seq_SE_kaku4_2_2C_peak_600
1	1511683	1511901	219	1511718	48	7.8732	2.3978	6.25526	ATAC_seq_SE_kaku4_2_2C_peak_601
1	1517884	1518108	225	1517954	42	5.56469	2.10419	4.19114	ATAC_seq_SE_kaku4_2_2C_peak_602
1	1518705	1518850	146	1518790	48	7.8732	2.3978	6.25526	ATAC_seq_SE_kaku4_2_2C_peak_603
1	1519969	1520173	205	1520104	62	14.4006	3.08289	12.0448	ATAC_seq_SE_kaku4_2_2C_peak_604
1	1520471	1520704	234	1520547	50	8.09935	2.39212	6.46148	ATAC_seq_SE_kaku4_2_2C_peak_605
1	1523499	1523663	165	1523587	68	17.5376	3.36421	14.7955	ATAC_seq_SE_kaku4_2_2C_peak_606
1	1524485	1524739	255	1524500	40	4.83751	2	3.54954	ATAC_seq_SE_kaku4_2_2C_peak_607
1	1524858	1525274	417	1525136	50	8.71257	2.49567	7.00539	ATAC_seq_SE_kaku4_2_2C_peak_608
1	1525377	1525548	172	1525470	55	10.9521	2.74034	9.00015	ATAC_seq_SE_kaku4_2_2C_peak_609
1	1531226	1531573	348	1531281	55	10.9521	2.74034	9.00015	ATAC_seq_SE_kaku4_2_2C_peak_610
1	1534184	1534947	764	1534417	72	19.8921	3.57224	16.8213	ATAC_seq_SE_kaku4_2_2C_peak_611
1	1545140	1545899	760	1545291	68	17.3172	3.33172	14.5974	ATAC_seq_SE_kaku4_2_2C_peak_612
1	1546162	1546813	652	1546436	65	14.2687	2.977	11.9384	ATAC_seq_SE_kaku4_2_2C_peak_613
1	1553136	1553613	478	1553545	51	9.14464	2.54461	7.39098	ATAC_seq_SE_kaku4_2_2C_peak_614
1	1558448	1558607	160	1558534	60	10.6357	2.57167	8.7221	ATAC_seq_SE_kaku4_2_2C_peak_615
1	1558708	1559621	914	1559349	71	14.9019	2.91144	12.497	ATAC_seq_SE_kaku4_2_2C_peak_616
1	1559718	1560624	907	1560009	77	16.5325	2.97824	13.9077	ATAC_seq_SE_kaku4_2_2C_peak_617
1	1564058	1564621	564	1564274	74	13.7601	2.70076	11.4905	ATAC_seq_SE_kaku4_2_2C_peak_618
1	1568862	1568973	112	1568903	67	8.24288	2.13166	6.59214	ATAC_seq_SE_kaku4_2_2C_peak_619
1	1569355	1570460	1106	1569878	109	30.8317	3.771	26.5061	ATAC_seq_SE_kaku4_2_2C_peak_620
1	1570549	1570827	279	1570598	75	13.3024	2.62612	11.088	ATAC_seq_SE_kaku4_2_2C_peak_621
1	1575838	1576015	178	1575935	49	8.16113	2.42483	6.51767	ATAC_seq_SE_kaku4_2_2C_peak_622
1	1576177	1576431	255	1576221	44	6.29791	2.20206	4.84589	ATAC_seq_SE_kaku4_2_2C_peak_623
1	1576520	1576951	432	1576608	56	11.4232	2.78928	9.41845	ATAC_seq_SE_kaku4_2_2C_peak_624
1	1582240	1582771	532	1582597	46	6.57154	2.21176	5.09552	ATAC_seq_SE_kaku4_2_2C_peak_625
1	1583572	1584094	523	1583840	84	20.2502	3.2592	17.1451	ATAC_seq_SE_kaku4_2_2C_peak_626
1	1587670	1588581	912	1588138	90	24.8241	3.64	21.1085	ATAC_seq_SE_kaku4_2_2C_peak_627
1	1595602	1596335	734	1596091	66	15.4626	3.12209	12.9751	ATAC_seq_SE_kaku4_2_2C_peak_628
1	1597922	1598180	259	1597979	57	11.2534	2.73585	9.27359	ATAC_seq_SE_kaku4_2_2C_peak_629
1	1599811	1599959	149	1599897	69	17.6923	3.3541	14.9184	ATAC_seq_SE_kaku4_2_2C_peak_630
1	1604950	1605176	227	1605110	64	12.0569	2.68706	9.98311	ATAC_seq_SE_kaku4_2_2C_peak_631
1	1606095	1606275	181	1606221	45	4.6982	1.89769	3.42331	ATAC_seq_SE_kaku4_2_2C_peak_632
1	1606572	1606969	398	1606928	58	8.76656	2.33849	7.05455	ATAC_seq_SE_kaku4_2_2C_peak_633
1	1607647	1608407	761	1607912	65	10.9139	2.50951	8.97445	ATAC_seq_SE_kaku4_2_2C_peak_634
1	1608574	1608746	173	1608624	56	7.13138	2.13164	5.59269	ATAC_seq_SE_kaku4_2_2C_peak_635
1	1611629	1611863	235	1611772	51	6.8935	2.17482	5.38262	ATAC_seq_SE_kaku4_2_2C_peak_636
1	1616653	1616871	219	1616709	43	5.92661	2.15313	4.51411	ATAC_seq_SE_kaku4_2_2C_peak_637
1	1617144	1617359	216	1617295	53	10.0328	2.64248	8.18269	ATAC_seq_SE_kaku4_2_2C_peak_638
1	1618094	1618295	202	1618207	47	7.4662	2.34887	5.89121	ATAC_seq_SE_kaku4_2_2C_peak_639
1	1623615	1623765	151	1623687	57	11.9016	2.83821	9.84224	ATAC_seq_SE_kaku4_2_2C_peak_640
1	1623886	1625179	1294	1624851	72	19.8921	3.57224	16.8213	ATAC_seq_SE_kaku4_2_2C_peak_641
1	1635822	1635921	100	1635860	47	7.4662	2.34887	5.89121	ATAC_seq_SE_kaku4_2_2C_peak_642
1	1637909	1638047	139	1638027	42	5.56469	2.10419	4.19114	ATAC_seq_SE_kaku4_2_2C_peak_643
1	1639033	1639445	413	1639077	58	10.9315	2.66125	8.99044	ATAC_seq_SE_kaku4_2_2C_peak_644
1	1642881	1643177	297	1643135	56	6.04604	1.97232	4.62309	ATAC_seq_SE_kaku4_2_2C_peak_645
1	1644090	1644298	209	1644201	66	10.1302	2.38774	8.27137	ATAC_seq_SE_kaku4_2_2C_peak_646
1	1645262	1645921	660	1645425	76	15.4728	2.86992	12.9843	ATAC_seq_SE_kaku4_2_2C_peak_647
1	1647072	1647928	857	1647140	67	12.524	2.68562	10.3956	ATAC_seq_SE_kaku4_2_2C_peak_648
[truncated: 36,236 more rows]

## Sheet: merged_peak_count_table
chromosome	start	end	peak_name	WT_rep1	WT_rep2	crwn1_rep1	crwn1_rep2	kaku4_rep1	kaku4_rep2
[truncated: 41,526 more rows]

[truncated: 4 more sheets: crwn1_UP, crwn1_DOWN, kaku4_UP, kaku4_DOWN]
