# Supplementary material for: Plant lamin-like proteins mediate chromatin tethering at the nuclear periphery
Source: Genome Biol. 2019 Apr 30;20:87. doi: 10.1186/s13059-019-1694-3 (PMC6492433; doi:10.1186/s13059-019-1694-3)
Supplement: Supplementary file 6 — Table S5. RNA-seq count table and differentially expressed genes. (XLSX 3200 kb) [file 13059_2019_1694_MOESM6_ESM.xlsx]

## Sheet: mapping and expression
Gene_name	chr	start	end	strand	WT_rep1_count	WT_rep2_count	WT_rep3_count	crwn1_rep1_count	crwn1_rep2_count	crwn1_rep3_count	WT_rpkm	crwn1_rpkm
AT1G01010	1	3631	5899	+	34	35	45	27	41	40	1.72127	1.20232
AT1G01020	1	5928	8737	-	127	173	172	226	215	281	7.41207	8.35961
AT1G01030	1	11649	13714	-	27	46	52	70	57	70	1.67236	1.94329
AT1G01040	1	23146	31227	+	498	495	587	690	753	776	6.44204	6.67075
AT1G01046	1	28500	28706	+	11	7	15	19	21	21	4.06312	5.53766
AT1G01050	1	31170	33153	-	750	844	838	1014	931	1134	63.5082	59.2826
AT1G01060	1	33666	37840	-	107	95	135	73	97	94	3.17643	1.8347
AT1G01070	1	38752	40944	-	83	85	87	162	99	122	4.95739	5.48988
AT1G01073	1	44677	44787	+	0	0	0	0	0	0	0	0
AT1G01080	1	45296	47019	-	1213	1293	1282	1711	1575	1744	73.1949	71.6622
AT1G01090	1	47485	49286	-	2635	3043	2843	3768	3563	4113	133.481	132.177
AT1G01100	1	50090	51108	-	2037	2101	1854	2713	2167	3154	260.165	257.194
AT1G01110	1	52869	54685	+	37	48	51	77	66	107	2.40876	3.26472
AT1G01115	1	56624	56740	+	0	0	0	0	0	0	0	0
AT1G01120	1	57269	59167	-	819	883	789	848	815	914	33.4322	25.501
AT1G01130	1	61905	63811	-	7	20	13	27	26	27	2.7186	4.00891
AT1G01140	1	64166	67625	-	706	867	724	994	971	1103	34.6615	34.1344
AT1G01150	1	70115	72138	-	3	0	0	1	2	2	0.064907	0.0797612
AT1G01160	1	72339	74096	+	376	489	457	651	607	673	32.2427	34.7243
AT1G01170	1	73931	74737	-	506	589	500	862	792	840	78.9349	91.0031
AT1G01180	1	75583	76758	+	122	148	115	200	166	204	8.3439	9.10824
AT1G01183	1	78932	79032	-	0	3	1	0	0	0	1.00938	0
AT1G01190	1	83045	84864	-	38	21	27	20	21	31	1.3631	0.841421
AT1G01200	1	86515	88213	-	10	11	6	8	8	11	0.700758	0.516677
AT1G01210	1	88898	89745	+	103	89	96	127	98	168	11.9159	11.9889
AT1G01220	1	91376	95651	+	400	382	433	568	513	542	8.76741	8.63505
AT1G01225	1	95987	97407	+	37	54	40	69	49	66	3.25734	3.37335
AT1G01230	1	97456	99240	+	293	280	239	382	327	400	24.8742	25.0481
AT1G01240	1	99922	101834	+	420	519	546	765	735	771	29.3851	33.1336
AT1G01250	1	104491	105330	-	13	24	20	18	12	17	1.72946	1.05144
AT1G01260	1	109032	111609	+	147	167	137	200	223	239	4.45871	4.8255
AT1G01270	1	111890	111961	-	0	0	0	0	0	0	0	0
AT1G01280	1	112263	113947	+	0	0	0	1	0	0	0	0.0117302
AT1G01290	1	114286	115549	+	115	106	139	173	154	163	8.50348	8.53379
AT1G01300	1	116943	118764	+	700	760	749	1032	1094	1290	30.9003	35.2319
AT1G01305	1	119397	119997	+	0	0	0	0	0	0	0	0
AT1G01310	1	120154	121130	+	3	0	2	5	4	3	0.130434	0.23081
AT1G01320	1	121124	130570	-	5665	5878	6342	7348	7224	7858	75.7825	70.0746
AT1G01340	1	132328	135322	-	21	29	26	32	32	31	0.803401	0.740446
AT1G01350	1	136124	138162	+	223	255	246	360	300	350	13.1803	13.5569
AT1G01355	1	138513	139568	+	2	1	3	0	1	1	0.222592	0.0547067
AT1G01360	1	141971	143183	+	48	94	80	143	122	101	5.65808	6.87778
AT1G01370	1	143564	145650	+	69	69	54	100	62	90	5.38336	5.20959
AT1G01380	1	147153	147942	+	4	7	6	19	11	29	0.76281	1.95196
AT1G01390	1	148120	149806	-	39	23	50	47	54	49	1.69207	1.67087
AT1G01400	1	150689	152210	-	0	0	0	0	0	0	0	0
AT1G01410	1	153113	154198	+	0	0	1	0	0	0	0.0234685	0
AT1G01420	1	154492	156011	-	64	40	51	88	71	78	2.59899	2.93003
AT1G01430	1	156801	158655	-	1191	1127	1233	1796	1782	1895	55.118	62.6353
AT1G01440	1	159856	162572	-	307	331	389	514	498	500	11.7852	12.7929
AT1G01448	1	163431	166239	+	152	214	219	320	325	324	7.03624	8.5933
AT1G01450	1	164105	165517	-	92	119	140	219	207	214	6.33112	8.51148
AT1G01453	1	166589	167842	-	0	0	0	0	0	0	0	0
AT1G01460	1	168723	171165	+	0	0	0	0	0	0	0	0
AT1G01470	1	172146	172948	-	423	382	438	615	618	735	43.5765	50.8695
AT1G01471	1	173251	173466	+	0	0	0	0	0	0	0	0
AT1G01480	1	175782	178400	+	3	0	1	6	0	2	0.0530976	0.0782989
AT1G01490	1	180120	182358	-	471	528	564	712	736	836	35.9855	38.7718
AT1G01500	1	185133	186923	+	177	207	183	279	279	286	9.89119	10.8557
AT1G01510	1	187211	190056	+	509	574	555	821	761	941	19.3724	22.0007
AT1G01520	1	190596	192139	+	8	14	21	7	9	39	1.26844	1.19623
AT1G01530	1	192640	193670	-	0	0	0	0	2	0	0	0.049978
AT1G01540	1	195812	198635	+	1116	1325	1155	1504	1591	1696	48.0349	47.1862
AT1G01550	1	199639	201775	+	1351	1429	1417	1848	1924	2121	73.2659	75.8492
AT1G01560	1	202136	204335	+	5	6	6	8	10	6	0.253378	0.263744
AT1G01570	1	205176	207435	+	14	22	15	30	25	68	0.904543	1.60848
AT1G01580	1	209395	213041	+	6	13	19	12	18	29	0.402034	0.460238
AT1G01590	1	214229	217304	+	0	1	0	2	2	6	0.0120505	0.0888499
AT1G01600	1	218994	221286	+	136	219	133	211	165	252	5.75015	5.45595
AT1G01610	1	221691	224340	-	858	928	875	1225	1159	1449	36.5412	38.8086
AT1G01620	1	225665	227302	-	7044	8996	7660	10726	11255	11521	461.803	481.316
AT1G01630	1	229013	230917	+	707	778	701	986	847	1055	46.3127	45.1127
AT1G01640	1	230994	232508	-	9	14	14	20	25	16	1.02725	1.24869
AT1G01650	1	232841	237817	-	280	358	242	442	407	458	10.4806	11.477
AT1G01660	1	240057	242608	-	1	5	1	5	6	6	0.104515	0.187147
AT1G01670	1	242843	245988	-	18	9	5	16	8	11	0.578015	0.466131
AT1G01680	1	246411	248367	-	18	6	3	6	4	2	0.713103	0.23368
AT1G01690	1	249141	252462	+	91	120	83	153	148	152	4.42856	5.03112
AT1G01695	1	252947	254495	+	3	11	10	2	11	8	0.469803	0.303093
AT1G01700	1	259495	261474	-	22	31	22	46	29	31	1.31105	1.3662
AT1G01710	1	262828	267771	+	370	385	354	629	570	670	11.3423	14.0938
AT1G01720	1	268330	269819	+	199	163	233	281	274	367	11.5233	13.1656
AT1G01725	1	269792	270775	-	54	40	42	67	48	104	7.65168	9.08475
AT1G01730	1	270956	272061	+	181	190	149	275	191	299	14.5639	15.7975
AT1G01740	1	272111	274569	-	90	77	82	91	97	108	3.85086	3.37522
AT1G01750	1	275366	276310	+	22	33	20	16	23	47	2.48571	2.10155
AT1G01760	1	276266	278448	-	90	54	49	85	94	113	3.74921	4.18231
AT1G01770	1	278615	282891	+	389	405	372	525	505	573	12.5816	12.7532
AT1G01780	1	282761	284245	+	109	90	74	124	100	102	7.40991	6.52408
AT1G01790	1	284610	291094	+	2551	2737	2989	3556	3787	3716	54.2021	53.3962
AT1G01800	1	293342	295040	+	525	580	545	845	776	831	38.4399	42.1182
AT1G01810	1	295221	295859	+	2	7	6	2	4	3	0.598282	0.264672
AT1G01820	1	296001	298120	-	552	494	529	691	662	754	38.3032	37.7807
AT1G01830	1	298535	300729	-	169	239	177	215	226	263	7.07296	6.2758
AT1G01840	1	303537	304358	+	68	58	64	65	69	83	5.89112	4.96084
AT1G01860	1	304133	306287	-	183	174	243	263	318	278	11.3275	11.9571
AT1G01870	1	306384	306456	+	0	0	1	0	1	0	0.349135	0.257421
AT1G01880	1	306480	309109	-	48	66	75	97	66	122	2.41333	2.68319
AT1G01890	1	309275	309347	-	0	0	0	0	0	0	0	0
AT1G01900	1	310316	313130	+	110	120	106	137	146	191	3.48113	3.62085
AT1G01910	1	313215	315902	-	680	622	680	828	865	1015	37.0073	37.2806
AT1G01920	1	316187	319644	+	203	225	245	346	290	348	9.15784	9.87244
AT1G01930	1	319836	322860	-	183	169	176	265	266	281	6.73189	7.63327
AT1G01940	1	323027	324917	+	119	104	121	161	142	164	11.9123	11.9236
AT1G01950	1	325379	330619	+	344	380	346	385	439	461	9.10548	8.06257
AT1G01960	1	330588	337582	-	1509	1780	1805	2294	2461	2728	23.6269	25.5903
AT1G01970	1	338291	340077	+	329	350	423	440	452	505	17.0324	15.92
AT1G01980	1	340172	341999	-	5	1	1	1	0	2	0.0975973	0.0308398
AT1G01990	1	343166	344341	-	212	273	248	399	332	370	15.8859	17.5933
AT1G02000	1	345812	347592	+	95	91	148	179	162	196	4.77968	5.66601
AT1G02010	1	347891	352480	+	114	154	113	162	139	186	3.94735	3.72015
AT1G02020	1	352637	354969	-	222	202	217	338	297	307	7.23519	7.8396
AT1G02030	1	355321	357258	-	4	7	2	5	3	4	0.170964	0.116358
AT1G02040	1	358104	359078	-	1	2	0	0	0	0	0.078421	0
AT1G02050	1	359117	360518	-	52	45	58	92	81	89	3.01102	3.75262
AT1G02060	1	360918	363094	-	106	119	173	159	185	189	4.65951	4.60083
AT1G02065	1	365209	367340	+	24	32	35	55	33	46	1.44146	1.56501
AT1G02070	1	370257	370967	-	0	7	1	0	3	1	0.337574	0.124449
AT1G02074	1	372064	372210	+	0	1	0	2	0	1	0.17338	0.383505
AT1G02080	1	373335	386847	+	1623	1752	1948	2180	2429	2694	18.1834	18.3938
AT1G02090	1	387277	389647	-	397	368	378	504	452	558	27.3792	26.7394
AT1G02100	1	389812	392816	+	364	408	431	556	591	589	21.426	22.797
AT1G02110	1	392831	395528	+	394	371	380	533	521	559	12.6112	13.099
AT1G02120	1	395761	399897	+	693	834	833	1059	965	1035	30.4706	29.1205
AT1G02130	1	400035	401882	-	444	483	507	665	651	704	35.7964	37.1786
AT1G02136	1	402693	402961	-	0	0	0	0	0	0	0	0
AT1G02140	1	403190	404456	-	943	1032	1068	1412	1226	1598	98.798	101.404
AT1G02145	1	404600	408619	+	271	258	303	397	336	376	12.9063	12.6841
AT1G02150	1	408622	410611	+	1854	1854	1925	2301	2373	2430	75.1661	69.8935
AT1G02160	1	410748	411597	+	158	182	110	242	149	212	23.6476	23.3638
AT1G02170	1	411779	413554	+	246	245	239	353	359	333	13.9262	14.6986
AT1G02180	1	413522	414645	-	62	84	71	84	88	92	6.02466	5.40416
AT1G02190	1	415079	418010	+	11	11	10	30	9	15	0.375324	0.466983
AT1G02205	1	418767	422437	+	1298	1186	1066	2060	1298	2013	38.387	42.8216
AT1G02210	1	427548	427811	-	0	0	0	0	0	0	0	0
AT1G02220	1	428814	430647	-	9	12	15	14	13	10	0.678142	0.513891
AT1G02228	1	433031	433819	-	0	0	0	0	0	0	0	0
AT1G02230	1	435174	436776	-	2	0	2	6	2	2	0.0943084	0.173837
AT1G02250	1	437951	439559	-	0	0	0	0	0	0	0	0
AT1G02260	1	440441	442877	-	189	196	181	266	241	288	6.72206	6.96153
AT1G02270	1	443149	446235	-	306	325	282	425	440	454	14.1456	15.0677
AT1G02280	1	448463	450425	-	1455	1544	1579	2125	2025	2201	99.4703	101.745
AT1G02290	1	450527	452737	-	138	117	136	184	189	200	5.87926	6.35261
AT1G02300	1	453288	455463	+	294	321	351	583	458	610	20.0654	25.2854
AT1G02305	1	455688	458164	+	723	829	775	1213	1053	1209	42.152	46.4117
AT1G02310	1	458133	460696	-	0	0	2	2	2	2	0.0366717	0.0811155
AT1G02320	1	461828	461974	+	0	0	0	1	0	0	0	0.127835
AT1G02330	1	462075	463612	-	259	247	240	413	323	418	17.9709	20.4969
AT1G02335	1	463855	464924	-	80	105	112	118	110	157	9.09806	8.6957
AT1G02340	1	465718	467844	-	74	78	60	115	83	108	4.31222	4.58921
AT1G02350	1	469818	470693	+	41	70	34	48	45	57	8.73662	6.66374
AT1G02360	1	471990	473160	-	32	29	22	31	19	34	2.09239	1.56133
AT1G02370	1	474500	476511	+	96	77	78	115	97	137	3.6389	3.73056
AT1G02380	1	477000	478971	+	72	119	115	122	121	134	6.95715	6.31979
AT1G02390	1	480852	483292	+	57	37	17	35	15	69	1.57959	1.24859
AT1G02391	1	483764	483919	-	0	0	0	0	0	0	0	0
AT1G02400	1	486801	489577	+	12	15	17	16	32	30	0.837506	1.09466
AT1G02405	1	489979	490505	-	0	3	0	0	2	1	0.145086	0.106974
AT1G02410	1	490925	492926	+	211	245	209	287	265	330	14.4122	14.0938
AT1G02420	1	493683	495158	+	54	46	79	92	72	92	3.09088	3.25927
AT1G02430	1	495050	496062	-	21	28	19	55	39	44	2.48296	3.71527
AT1G02440	1	496586	497479	-	2	0	0	3	0	1	0.0889593	0.131181
AT1G02450	1	497976	498516	-	2	2	3	3	0	3	0.329774	0.208411
AT1G02460	1	504673	507204	-	1	6	3	5	10	12	0.141201	0.281095
AT1G02470	1	511765	513624	-	1	4	10	11	2	3	0.441968	0.347593
AT1G02475	1	513843	515404	-	546	570	584	796	841	732	46.639	47.92
AT1G02480	1	515494	515566	+	0	0	0	0	0	0	0	0
AT1G02490	1	516618	516734	+	3	2	1	5	2	3	1.30702	1.60613
AT1G02500	1	518251	520437	+	2755	3189	3017	4324	3929	4499	149.273	156.622
AT1G02510	1	520498	521668	-	0	0	0	0	0	0	0	0
AT1G02520	1	523651	528745	+	9	6	8	22	8	26	0.151433	0.271852
AT1G02530	1	529795	534677	+	2	2	1	4	5	3	0.0318745	0.0564034
AT1G02540	1	534827	535699	-	0	0	0	0	0	0	0	0
AT1G02550	1	536483	537211	+	0	0	0	0	0	0	0	0
AT1G02560	1	537860	540109	+	4178	3824	4108	6037	5725	6178	230.161	251.397
AT1G02570	1	541335	542240	+	0	0	0	0	0	0	0	0
AT1G02575	1	543110	544007	+	0	0	0	0	0	0	0	0
AT1G02580	1	544783	549202	+	0	2	0	5	2	0	0.0222495	0.0574169
AT1G02590	1	552138	552761	-	0	0	0	0	0	0	0	0
AT1G02600	1	552640	552711	+	0	0	0	0	0	0	0	0
AT1G02610	1	553050	555994	-	160	222	186	266	281	315	15.4499	17.2876
AT1G02620	1	557092	557986	+	29	47	53	50	68	45	4.78574	4.45859
AT1G02630	1	560610	562424	-	16	5	9	11	14	19	0.475205	0.513882
AT1G02640	1	564205	567769	+	921	1187	1173	1636	2099	1630	32.3616	39.0161
AT1G02650	1	568704	570418	+	28	36	42	46	74	48	1.75201	2.04735
AT1G02660	1	571955	574981	-	1224	1483	1707	1235	2024	1621	43.1195	35.149
AT1G02670	1	576046	580299	+	27	52	47	68	66	60	1.57651	1.78969
AT1G02680	1	580625	582310	+	83	107	102	155	163	146	8.20524	9.61342
AT1G02681	1	582413	582922	+	0	0	0	1	0	0	0	0.0368466
AT1G02690	1	584260	587219	+	349	347	378	449	516	527	14.1316	14.4746
AT1G02700	1	588329	589480	+	12	11	2	9	10	10	0.618612	0.529088
AT1G02710	1	589706	589996	-	38	32	29	26	34	40	8.67078	6.45764
AT1G02720	1	591826	594236	+	162	168	172	219	200	240	7.20811	6.97677
AT1G02730	1	594573	598657	-	1254	1400	1635	1828	1934	2223	28.3635	29.1823
AT1G02740	1	599416	602038	-	105	121	113	164	138	161	6.55044	6.59634
AT1G02750	1	602497	604292	+	99	129	140	149	149	176	9.37915	8.90729
AT1G02760	1	604402	604474	+	0	0	1	0	0	0	0.349135	0
AT1G02770	1	604873	606693	-	2	6	10	15	2	12	0.376653	0.447423
AT1G02780	1	607808	609465	-	6968	7060	6937	9128	8438	10928	518.265	519.352
AT1G02790	1	610391	612324	-	0	0	0	0	0	0	0	0
AT1G02800	1	613216	616191	-	142	131	99	218	170	181	5.37477	6.06151
AT1G02810	1	618265	620480	+	9	6	5	8	6	9	0.267438	0.226763
AT1G02813	1	620678	621289	+	0	1	2	0	1	0	0.124935	0.0307055
AT1G02816	1	621461	622469	+	142	135	159	215	200	208	11.0131	11.6028
AT1G02820	1	623765	624475	-	48	47	36	62	32	58	5.4289	4.64446
AT1G02830	1	625145	625608	-	0	0	0	0	0	0	0	0
AT1G02840	1	626741	629819	+	1281	1337	1352	1724	1607	1993	81.5332	80.6183
AT1G02850	1	630505	633259	+	59	35	38	157	64	75	2.03771	3.36908
AT1G02860	1	635144	637262	+	145	119	144	181	185	247	6.85473	7.5935
AT1G02870	1	637214	638677	-	174	173	149	276	263	293	14.9958	18.5465
AT1G02880	1	642752	644521	-	105	93	75	181	133	168	5.11235	6.65512
AT1G02890	1	645092	651907	-	1035	1143	1221	1604	1636	1702	20.9706	22.481
AT1G02900	1	653765	654343	-	28	28	22	18	7	34	3.43346	1.91488
AT1G02910	1	655577	658148	-	808	898	898	1047	1088	1171	42.6254	39.9008
AT1G02920	1	658657	659771	-	323	261	460	1217	452	334	28.7657	40.6917
AT1G02930	1	661177	662427	-	505	485	736	1278	567	615	41.9354	44.0683
AT1G02940	1	663079	664128	-	3	2	3	6	3	3	0.264455	0.292479
AT1G02950	1	665168	666451	-	19	24	59	40	29	52	2.87891	2.51805
AT1G02952	1	665354	666367	+	16	9	29	22	17	33	3.26135	3.20617
AT1G02960	1	666872	669837	-	198	230	269	363	350	417	11.2219	13.4142
AT1G02965	1	671661	672814	-	0	0	0	0	0	2	0	0.0768579
AT1G02970	1	673306	676378	+	50	53	70	65	75	98	2.37566	2.40972
AT1G02980	1	677869	681310	+	0	0	0	0	1	0	0	0.00807553
AT1G02990	1	681396	687315	-	271	273	340	405	341	448	5.09046	5.06944
AT1G03000	1	687890	692560	-	534	541	595	807	789	845	13.73	14.797
AT1G03010	1	693480	696382	+	2	6	2	7	4	3	0.121424	0.125338
AT1G03020	1	698207	698515	-	18	7	6	7	6	7	2.55693	1.21629
AT1G03022	1	699121	699246	+	0	0	0	0	0	0	0	0
AT1G03030	1	701478	703864	+	194	209	197	213	222	271	11.3696	9.86392
AT1G03040	1	703906	706631	-	326	349	337	478	446	512	17.7147	18.5336
AT1G03050	1	707726	710041	+	0	2	2	2	2	4	0.0514626	0.0758879
AT1G03055	1	710018	711803	-	55	43	30	68	69	69	3.54985	4.2123
AT1G03060	1	712473	726891	-	686	793	853	942	1087	1087	5.2579	5.18003
AT1G03070	1	729935	731557	+	4	7	10	6	11	8	0.525244	0.461034
AT1G03080	1	731611	738056	-	727	855	819	1187	1199	1437	10.6684	12.5246
AT1G03090	1	739679	744184	+	1047	1373	1431	1896	2881	2240	38.5506	51.7917
AT1G03100	1	743885	746479	-	72	85	85	106	133	141	2.37681	2.75178
AT1G03103	1	747197	748057	+	0	0	0	0	0	0	0	0
AT1G03106	1	748102	749034	-	0	0	0	0	0	0	0	0
AT1G03110	1	749246	751963	+	173	162	220	212	236	297	9.04424	8.95131
AT1G03120	1	752271	753140	+	17	9	4	10	16	10	1.39272	1.23225
AT1G03130	1	753307	754198	-	17077	17873	14605	24349	20067	22667	1415.92	1413.24
AT1G03140	1	754371	756303	-	640	703	654	885	1029	1057	35.2718	38.6904
AT1G03150	1	756414	758612	+	226	207	247	273	328	312	23.3258	23.0913
AT1G03160	1	761282	766153	+	954	963	994	1470	1329	1537	25.7791	28.3117
AT1G03170	1	769632	770684	+	2	5	4	15	2	4	0.266244	0.374764
AT1G03180	1	773411	775344	+	44	34	43	52	62	54	2.81635	2.88312
AT1G03190	1	775527	780027	+	94	130	121	204	182	199	3.41077	4.26422
AT1G03200	1	780602	781285	+	6	12	11	17	11	13	1.67981	1.75105
AT1G03210	1	782948	784240	+	96	104	118	124	147	147	9.41325	9.12305
AT1G03220	1	787122	788651	+	706	751	643	1177	820	1175	34.9819	38.9591
AT1G03230	1	790091	791592	+	406	393	370	586	520	612	19.8363	21.4942
AT1G03240	1	792222	792986	-	2	3	1	1	1	0	0.3233	0.0794577
AT1G03250	1	793353	795368	-	234	304	280	330	369	437	17.819	18.2457
AT1G03260	1	795532	798463	-	96	119	108	139	133	166	6.18037	6.17927
AT1G03270	1	799191	802436	+	62	64	61	118	93	124	3.17736	4.19682
AT1G03280	1	803035	807066	+	448	449	474	662	582	651	18.3811	18.7324
AT1G03290	1	807396	810690	+	201	244	231	343	326	402	9.26296	10.8204
AT1G03300	1	811033	813086	-	210	196	244	192	295	237	8.22973	6.75868
AT1G03310	1	813471	816749	+	821	836	881	1032	883	1057	22.0619	19.0481
AT1G03320	1	817027	817767	+	7	7	3	7	6	0	0.653509	0.368466
AT1G03330	1	817983	819563	-	191	248	222	333	246	372	23.205	24.6156
AT1G03340	1	819662	821317	+	31	49	42	54	77	65	2.39553	2.83758
AT1G03350	1	822638	824393	-	349	367	452	545	544	644	16.9525	18.5456
AT1G03360	1	824537	826358	+	131	96	127	147	172	200	7.13793	7.71591
AT1G03365	1	826569	830383	+	227	206	270	377	375	364	6.31779	7.39478
AT1G03370	1	830627	835361	+	397	379	369	498	485	535	7.74275	7.56855
AT1G03380	1	835785	840940	+	537	587	603	800	774	857	11.7941	12.2408
AT1G03390	1	841033	842418	-	0	1	1	1	0	1	0.0367775	0.0271165
AT1G03400	1	842747	844190	-	256	301	251	364	349	362	16.6613	16.344
AT1G03410	1	844436	847683	-	274	349	323	452	408	445	9.09146	9.24707
AT1G03420	1	846664	847739	+	243	262	256	345	315	371	18.0255	18.0058
AT1G03430	1	847873	849500	+	192	232	203	279	243	277	15.5905	14.6484
AT1G03440	1	852366	854032	+	315	247	363	371	410	454	14.1424	13.9219
AT1G03445	1	854410	859701	-	0	1	3	8	4	9	0.0373844	0.144711
AT1G03457	1	860788	864125	-	204	233	206	286	317	263	9.54457	9.47796
AT1G03470	1	865915	867733	-	164	204	183	189	226	263	11.2616	10.2172
AT1G03475	1	869051	871211	-	3140	3284	3212	4489	4282	4733	169.607	175.251
AT1G03490	1	871874	872906	+	0	0	0	0	0	3	0	0.0666374
AT1G03495	1	873184	874935	+	61	58	85	103	72	118	2.96764	3.14268
AT1G03502	1	875358	875471	-	4	3	0	2	3	2	1.56498	1.15388
AT1G03506	1	875518	875604	-	8	2	0	4	1	0	2.92952	1.07999
AT1G03510	1	876258	877547	-	22	30	19	43	20	30	1.40276	1.35475
AT1G03515	1	877648	877719	+	0	0	0	0	0	1	0	0.260996
AT1G03520	1	877862	880158	-	220	225	215	314	315	302	8.266	8.59711
AT1G03530	1	880496	883391	-	170	173	233	258	260	337	5.64414	6.17722
AT1G03540	1	883782	885611	+	50	24	40	45	52	47	1.5877	1.47869
AT1G03545	1	885941	887906	+	49	69	71	79	91	65	3.93868	3.61084
AT1G03550	1	885623	887956	-	76	92	95	128	120	107	5.32833	5.30292
AT1G03560	1	890156	892410	-	145	140	163	215	199	203	5.06346	5.14169
AT1G03570	1	892514	892585	+	1	0	0	0	0	0	0.353984	0
AT1G03580	1	892847	894052	+	36	29	32	36	59	54	2.04994	2.3217
AT1G03590	1	894254	897518	-	339	439	434	510	564	631	15.4219	15.996
AT1G03600	1	898876	899655	+	4470	4444	3835	5717	5135	5798	416.579	401.132
AT1G03610	1	900887	903003	+	569	638	614	707	787	843	27.7084	26.2187
AT1G03620	1	904319	906186	-	21	22	28	40	34	56	2.10415	2.84061
AT1G03630	1	907642	909376	+	3701	3441	3516	4741	4098	4913	194.863	185.383
AT1G03640	1	909811	909883	-	2	0	0	0	0	0	0.698269	0
AT1G03650	1	910023	911193	-	22	28	23	34	14	25	2.3462	1.72988
AT1G03660	1	911436	911759	-	2	17	2	12	11	12	1.65192	2.02997
AT1G03670	1	914222	916222	-	0	0	0	0	2	0	0	0.0203044
AT1G03680	1	916819	918064	-	4013	4211	3711	5431	4687	5493	334.27	322.371
AT1G03687	1	918299	920507	+	137	165	157	183	212	236	8.62718	8.74454
AT1G03700	1	920950	921901	+	0	0	0	0	0	0	0	0
AT1G03710	1	923426	924726	+	2	2	4	9	6	13	0.213056	0.549811
AT1G03720	1	924996	926373	-	0	0	0	0	0	0	0	0
AT1G03730	1	930828	931895	-	59	76	83	79	104	115	5.20237	5.24339
AT1G03740	1	933512	937043	+	483	528	543	806	752	859	13.1278	15.0546
AT1G03743	1	937207	937287	-	0	1	0	0	0	0	0.314652	0
AT1G03746	1	937401	937485	-	0	2	0	0	0	0	0.59969	0
AT1G03750	1	937920	941162	+	86	81	112	132	151	156	2.65033	3.07476
AT1G03760	1	941062	943377	-	99	81	79	141	116	198	4.77648	6.18686
AT1G03770	1	944595	947482	+	73	64	87	87	96	108	3.54379	3.39441
AT1G03780	1	947658	951730	-	414	507	563	670	711	683	15.1048	15.4897
AT1G03790	1	954525	956097	+	0	3	0	5	2	6	0.0486081	0.155304
AT1G03800	1	957261	957998	-	8	3	3	8	9	7	0.48349	0.611114
AT1G03810	1	958759	959609	+	0	0	0	0	0	0	0	0
AT1G03820	1	959869	960728	-	54	46	54	73	62	97	4.56392	5.0694
AT1G03830	1	962033	966622	-	209	219	240	282	272	331	5.54386	5.4154
AT1G03840	1	967503	970130	-	0	7	7	14	3	6	0.211634	0.256352
AT1G03850	1	976097	977761	-	101	113	98	169	143	133	8.96493	9.42765
AT1G03860	1	979308	981885	-	656	649	718	929	897	1119	40.2811	43.2357
AT1G03870	1	982506	983540	-	2637	2995	2714	2611	3462	2942	205.52	163.679
AT1G03880	1	985751	988146	+	0	0	0	0	0	0	0	0
AT1G03890	1	989198	991020	+	0	0	0	0	0	0	0	0
AT1G03900	1	991139	993118	+	571	709	622	924	849	940	40.4641	42.5559
AT1G03905	1	993400	995784	+	14	17	25	25	23	15	1.25089	1.03758
AT1G03910	1	996115	1000231	+	623	729	686	921	948	1020	24.4089	25.5119
AT1G03920	1	1001321	1004383	+	8	17	17	27	16	37	0.533889	0.749795
AT1G03930	1	1004769	1008370	+	428	398	445	530	544	602	13.8553	13.4709
AT1G03935	1	1008810	1008896	+	2	7	4	1	7	5	3.80838	2.80796
AT1G03940	1	1009542	1011056	-	47	47	30	43	51	76	2.08605	2.10864
AT1G03950	1	1011172	1013365	-	86	106	99	167	144	174	7.40186	9.09581
AT1G03960	1	1013715	1017929	+	196	194	220	322	309	307	6.66966	7.56184
AT1G03970	1	1018100	1019247	+	279	290	282	371	405	393	18.8931	19.1355
AT1G03980	1	1018570	1022108	-	209	237	195	277	302	303	6.99061	7.09214
AT1G03982	1	1022251	1023719	-	0	0	0	1	0	0	0	0.0145672
AT1G03990	1	1024847	1027616	+	38	64	81	75	80	115	2.04835	2.22827
AT1G04000	1	1028106	1029119	-	148	161	171	223	244	171	12.0648	11.8236
AT1G04010	1	1031200	1036237	-	82	93	105	145	114	154	2.9747	3.23509
AT1G04020	1	1036537	1040224	+	164	149	180	265	251	273	5.24197	6.18552
AT1G04030	1	1040383	1042892	+	410	425	513	488	583	550	18.6112	16.5013
AT1G04040	1	1042362	1043864	-	870	1005	997	995	1281	1224	68.86	61.8731
AT1G04050	1	1045598	1049297	-	30	35	34	54	60	54	0.943251	1.18019
AT1G04070	1	1050553	1051186	-	37	30	29	41	38	70	3.8592	4.41636
AT1G04080	1	1051343	1056751	+	1279	1406	1544	2024	1873	2253	40.0534	42.9466
AT1G04090	1	1057151	1059419	+	5	6	8	8	10	14	0.246438	0.306023
AT1G04100	1	1059506	1061191	+	33	35	27	55	35	44	1.93082	2.00805
AT1G04110	1	1061457	1063784	-	175	191	217	216	231	325	6.38266	6.23163
AT1G04120	1	1064454	1070927	-	750	861	826	1185	1038	1182	11.7702	12.1254
AT1G04130	1	1073427	1075568	+	75	71	65	103	78	105	4.08952	4.08703
AT1G04140	1	1075543	1080630	-	1386	1417	1483	1931	2010	2140	34.9781	36.5907
AT1G04150	1	1081208	1084246	-	6	5	3	3	1	5	0.117412	0.0556518
AT1G04160	1	1086495	1096146	+	162	200	242	247	226	304	3.41862	3.24255
AT1G04170	1	1096946	1099898	+	1097	1104	1288	1519	1459	1831	49.5948	50.4013
AT1G04171	1	1100444	1100608	-	0	0	0	0	0	0	0	0
AT1G04180	1	1104623	1105988	+	0	0	0	0	0	3	0	0.0445302
AT1G04190	1	1106428	1108715	-	287	272	305	394	424	468	16.5072	18.1156
AT1G04200	1	1109482	1114107	+	400	392	421	520	501	582	11.7773	11.4755
AT1G04210	1	1114405	1119739	+	974	919	972	1232	1244	1420	18.3191	18.3674
AT1G04220	1	1119699	1122526	-	19	18	6	17	17	30	0.614313	0.674143
AT1G04230	1	1125518	1128168	+	126	161	101	166	155	182	7.18669	6.86937
AT1G04240	1	1128188	1129551	-	843	827	815	931	989	1054	53.7647	47.442
AT1G04250	1	1136258	1138613	+	264	334	346	402	372	485	22.1339	21.7652
AT1G04260	1	1140528	1141365	-	100	115	91	153	156	153	9.30665	10.3601
AT1G04270	1	1141604	1143053	-	3651	3382	3452	4359	4593	5374	334.037	336.513
AT1G04280	1	1143436	1146654	-	476	528	544	764	728	781	20.4954	22.1889
AT1G04290	1	1147523	1148533	-	158	231	165	225	183	209	16.6703	13.6889
AT1G04295	1	1147781	1148435	+	149	209	149	204	178	200	23.4091	19.813
AT1G04300	1	1148659	1154652	-	929	994	994	1380	1476	1455	20.732	22.591
AT1G04310	1	1154764	1157711	-	82	80	88	129	121	159	2.57964	3.11167
AT1G04320	1	1159023	1159093	+	0	0	0	0	0	0	0	0
AT1G04330	1	1161311	1161982	-	1	3	1	3	2	0	0.189634	0.13982
AT1G04340	1	1163097	1164851	-	176	223	223	262	254	295	18.8276	18.0999
AT1G04350	1	1165165	1166768	+	654	727	654	871	748	878	35.9181	32.4951
AT1G04360	1	1167457	1168878	-	23	58	37	32	46	45	2.11494	1.62545
AT1G04370	1	1175177	1175578	+	0	0	0	1	0	0	0	0.0467456
AT1G04380	1	1176921	1178407	-	1	5	2	2	6	2	0.159044	0.146581
AT1G04390	1	1179363	1183704	-	129	134	163	172	209	242	3.67549	3.96319
AT1G04400	1	1185550	1188517	-	2118	2105	2278	3316	3113	3122	67.7946	73.437
AT1G04410	1	1189078	1191412	-	7222	7819	7861	10103	10356	11517	393.328	404.909
AT1G04420	1	1191608	1193884	+	1837	1674	1854	2508	2185	2407	94.3013	92.0148
AT1G04425	1	1194187	1196889	+	108	89	100	124	118	127	16.5637	15.1732
AT1G04430	1	1198118	1201527	+	2238	2644	2392	3021	3274	3418	77.9282	76.7231
AT1G04440	1	1202255	1205803	+	711	781	852	1058	997	1110	28.3671	28.2412
AT1G04445	1	1207344	1207862	+	0	0	0	0	0	0	0	0
AT1G04450	1	1208521	1209874	+	0	0	0	1	0	0	0	0.0207644
AT1G04457	1	1210319	1210549	-	0	0	0	0	0	0	0	0
AT1G04470	1	1211049	1214662	-	0	0	0	0	3	2	0	0.0284121
AT1G04480	1	1216095	1217467	+	1234	1306	1112	1697	1276	1982	143.639	143.693
AT1G04490	1	1218005	1219914	-	6	2	5	5	3	7	0.232675	0.197947
AT1G04500	1	1221433	1224366	-	0	4	2	2	0	3	0.0946293	0.0581428
AT1G04501	1	1224552	1224680	+	0	0	0	0	0	0	0	0
AT1G04510	1	1226575	1230827	+	636	610	776	881	930	1076	26.0143	27.3861
AT1G04520	1	1231578	1234032	+	247	217	222	257	268	282	12.1164	10.5093
AT1G04530	1	1234176	1236034	-	674	687	722	810	782	930	39.2671	35.0538
AT1G04540	1	1237256	1239061	+	16	20	29	15	23	11	0.9173	0.509854
AT1G04550	1	1240375	1242120	+	223	199	196	260	213	292	11.3234	10.3348
AT1G04555	1	1242558	1244244	+	44	48	33	75	55	80	3.39282	4.20263
AT1G04560	1	1244947	1246059	+	0	0	0	0	0	1	0	0.0219787
AT1G04570	1	1246728	1248775	-	10	3	16	8	10	15	0.381973	0.320479
AT1G04580	1	1252122	1257510	-	3	1	1	1	0	0	0.0310512	0.00457889
AT1G04590	1	1258577	1261426	-	194	216	244	327	271	355	12.4021	13.3248
AT1G04600	1	1262123	1272376	+	11	10	12	13	14	6	0.161961	0.119416
AT1G04610	1	1279388	1281618	+	15	15	11	12	12	26	0.601589	0.540925
AT1G04620	1	1282741	1286584	-	252	259	316	454	446	492	13.0998	16.2574
AT1G04625	1	1287831	1289820	-	0	0	0	0	0	0	0	0
AT1G04630	1	1289734	1291112	-	345	343	310	436	383	520	34.1421	33.7747
AT1G04635	1	1291314	1291995	+	18	10	22	35	18	31	1.86854	2.31453
AT1G04640	1	1292080	1293357	+	413	387	440	579	566	588	35.272	36.3461
AT1G04645	1	1293770	1294263	-	0	0	0	0	0	0	0	0
AT1G04650	1	1294893	1299002	-	60	53	83	75	70	83	1.61507	1.38523
AT1G04660	1	1300486	1301773	-	4	21	7	7	10	13	0.633213	0.437696
AT1G04670	1	1301861	1302724	+	0	0	0	0	1	0	0	0.0269609
AT1G04680	1	1303529	1307884	-	1000	1106	952	1329	1311	1500	40.5298	40.4565
AT1G04684	1	1310430	1310579	-	0	0	0	0	0	0	0	0
AT1G04690	1	1313564	1315750	+	1171	1219	1147	1585	1464	1809	63.7081	64.5161
AT1G04700	1	1316254	1320919	+	34	29	45	50	52	54	0.708332	0.754378
AT1G04710	1	1321904	1324782	+	278	291	254	350	317	370	13.1509	12.2176
AT1G04720	1	1324923	1324960	+	0	0	0	0	0	0	0	0
AT1G04730	1	1325296	1331086	-	108	148	174	209	195	240	3.75191	4.14306
AT1G04750	1	1331466	1333567	-	683	770	663	927	959	1093	45.2434	46.9636
AT1G04760	1	1334760	1336070	+	45	50	71	67	51	79	6.38132	5.58367
AT1G04770	1	1336371	1337849	-	217	197	243	229	120	212	14.1069	8.88136
AT1G04778	1	1339892	1340327	+	4	2	0	4	0	1	0.499742	0.307055
AT1G04780	1	1340669	1343584	-	673	712	730	975	948	1081	19.0073	19.9049
AT1G04790	1	1345036	1348451	+	347	377	356	500	508	535	12.0358	12.6785
AT1G04800	1	1348452	1349286	-	830	741	1006	966	933	1305	78.6582	72.1063
AT1G04810	1	1350180	1355442	+	724	722	824	1055	1039	1210	17.4736	18.752
AT1G04820	1	1356191	1358386	-	5587	5955	6063	8248	7954	9208	263.474	280.387
AT1G04830	1	1358917	1361981	-	170	173	198	265	325	291	8.33638	10.0094
AT1G04840	1	1362867	1364962	-	11	20	26	29	24	43	0.727102	0.902907
AT1G04850	1	1365118	1368844	-	738	920	857	1209	1154	1352	40.7498	44.381
AT1G04860	1	1369054	1373101	-	453	495	494	661	572	736	10.7525	10.8253
AT1G04870	1	1373234	1375742	-	312	251	330	432	350	466	14.8079	15.2584
AT1G04880	1	1375961	1379185	-	2	6	6	3	7	5	0.224837	0.177616
AT1G04890	1	1380382	1382599	-	0	0	0	1	0	0	0	0.00928905
AT1G04900	1	1383841	1387895	+	138	132	164	186	233	213	6.37906	6.84913
AT1G04910	1	1387871	1391187	-	374	375	354	504	503	567	14.7725	15.5429
AT1G04920	1	1391502	1395864	-	35	27	27	72	63	65	0.653885	1.08341
AT1G04930	1	1396293	1399053	-	29	19	44	55	33	43	1.7804	1.86919
AT1G04940	1	1399182	1400770	+	1	2	1	0	0	0	0.0895846	0
AT1G04945	1	1400908	1403112	+	80	92	91	107	104	133	4.12241	3.97562
AT1G04950	1	1403085	1407468	-	428	403	398	575	633	614	14.2898	15.6198
AT1G04960	1	1407801	1410868	-	193	258	197	278	279	330	12.0639	12.1755
AT1G04970	1	1411170	1413627	+	385	385	429	542	519	582	17.881	18.066
AT1G04980	1	1413644	1416144	-	135	150	177	174	149	252	7.39166	6.78296
AT1G04985	1	1416343	1418482	-	277	301	259	380	366	475	21.4829	23.1065
AT1G04990	1	1419080	1421789	-	162	169	198	325	280	296	7.33544	9.21184
AT1G05000	1	1425593	1428782	+	13	22	29	27	28	23	1.4775	1.32768
AT1G05010	1	1431190	1432858	-	2777	3334	3336	4126	3912	5195	176.521	182.31
AT1G05020	1	1435254	1437667	-	46	38	46	70	86	67	1.37253	1.73594
AT1G05030	1	1438152	1441417	-	177	214	268	283	299	325	9.44116	9.58073
AT1G05040	1	1447369	1448448	-	0	0	1	0	0	3	0.0313106	0.0692571
AT1G05055	1	1448718	1450887	-	161	153	133	145	161	199	7.61538	6.34347
AT1G05060	1	1451030	1452872	-	138	116	145	162	151	139	10.1591	8.48538
AT1G05061	1	1453216	1454260	-	5	4	10	14	13	14	0.463397	0.737284
AT1G05065	1	1454969	1455220	-	17	11	14	26	9	37	4.24781	5.36907
AT1G05070	1	1457063	1458744	-	170	197	169	236	223	294	15.5769	16.1348
AT1G05080	1	1459091	1460579	+	0	0	0	3	0	0	0	0.0427085
AT1G05085	1	1460988	1461670	+	0	0	0	0	0	0	0	0
AT1G05090	1	1463202	1465622	+	350	439	502	570	622	614	15.5132	16.0009
AT1G05100	1	1469610	1470881	+	2	6	6	8	7	14	0.280515	0.428428
AT1G05120	1	1471406	1476078	-	254	301	327	389	353	414	8.23119	7.95432
AT1G05135	1	1477500	1478821	-	357	540	403	488	304	491	25.0627	18.2374
AT1G05136	1	1478923	1479063	+	0	3	2	0	1	0	0.903788	0.133275
AT1G05140	1	1482548	1484056	+	613	641	667	863	851	852	32.4455	31.9547
AT1G05150	1	1484067	1486960	-	623	660	688	816	852	867	17.3582	16.4606
AT1G05160	1	1487378	1490947	-	122	146	152	178	185	227	5.15133	5.33548
AT1G05170	1	1491111	1494248	-	93	71	83	126	106	139	3.34676	3.7064
AT1G05180	1	1498114	1501824	-	382	370	461	596	577	654	16.1439	17.9282
AT1G05190	1	1502344	1503830	-	6810	6943	6480	8472	8795	9242	551.524	532.781
AT1G05200	1	1505317	1509152	+	653	614	692	781	765	884	15.3297	14.0202
AT1G05205	1	1509103	1510281	-	117	155	121	184	143	182	17.9826	17.1724
AT1G05210	1	1510404	1511683	+	79	68	82	77	76	149	7.57985	7.37027
AT1G05220	1	1511907	1512842	+	56	45	59	51	54	87	5.78425	5.11775
AT1G05230	1	1512901	1517248	-	349	373	401	457	435	612	10.6837	10.5498
AT1G05240	1	1521137	1522681	+	6	0	0	5	2	3	0.11975	0.147155
AT1G05250	1	1525601	1527234	-	6	0	0	6	2	3	0.111948	0.151324
AT1G05260	1	1529767	1531439	+	28	35	13	24	7	13	1.60215	0.683901
AT1G05270	1	1531641	1534410	-	376	375	361	471	467	512	20.4483	19.6595
AT1G05280	1	1535444	1537525	-	0	0	0	0	0	0	0	0
AT1G05290	1	1539152	1540562	-	0	0	0	0	0	0	0	0
AT1G05291	1	1541348	1542432	-	0	0	0	0	0	0	0	0
AT1G05300	1	1545106	1547849	-	82	94	139	145	92	132	5.8388	5.04302
AT1G05310	1	1550543	1552517	-	44	45	46	103	90	103	2.57346	4.16033
AT1G05320	1	1553608	1557733	+	343	350	423	497	452	455	10.7617	9.98245
AT1G05330	1	1558170	1558583	+	2	0	0	0	3	1	0.123125	0.181563
AT1G05340	1	1558844	1559903	-	21	28	16	15	50	32	2.33002	2.56371
AT1G05350	1	1560678	1564123	-	306	334	345	418	403	453	15.43	14.7146
AT1G05360	1	1564598	1567465	+	211	162	271	264	285	288	9.91155	9.498
AT1G05370	1	1569192	1572280	-	19	20	27	44	23	42	1.13657	1.38399
AT1G05380	1	1576863	1582614	+	602	621	715	891	872	1034	12.0033	12.7729
AT1G05385	1	1582671	1583718	-	240	216	184	241	235	274	21.8654	18.8925
AT1G05390	1	1583772	1583845	-	0	0	0	0	0	0	0	0
AT1G05400	1	1584073	1585421	+	7	6	7	3	8	11	0.511784	0.415079
AT1G05410	1	1585371	1587778	-	200	163	208	274	244	263	8.35418	8.425
AT1G05420	1	1590073	1590753	+	10	14	14	30	32	22	1.42217	2.31792
AT1G05430	1	1594057	1595818	-	351	361	276	373	363	474	23.5998	21.3102
AT1G05440	1	1596007	1597848	-	44	65	85	75	84	102	3.23801	3.21195
AT1G05450	1	1600454	1601210	+	1	1	0	0	2	5	0.109857	0.283496
AT1G05460	1	1601148	1605027	-	225	249	242	347	338	370	5.40698	5.87416
AT1G05470	1	1607357	1611703	-	265	269	268	362	350	376	7.58177	7.58361
AT1G05490	1	1618602	1623452	-	6	9	10	17	29	16	0.138515	0.25328
AT1G05500	1	1624955	1629224	+	508	556	623	788	813	811	20.3774	21.4814
AT1G05510	1	1629446	1630863	+	2	0	2	2	1	6	0.104028	0.172577
AT1G05520	1	1630900	1635711	-	471	445	452	606	591	725	13.4826	13.9666
AT1G05530	1	1636496	1637863	-	1	1	1	1	1	0	0.0558922	0.0274733
AT1G05540	1	1639286	1640811	+	23	39	27	37	47	59	1.78609	2.11592
AT1G05550	1	1641098	1642662	-	0	2	0	3	2	1	0.0403592	0.089272
AT1G05560	1	1645498	1647147	-	408	362	429	567	524	672	18.5204	20.0787
AT1G05562	1	1645875	1647162	+	369	333	387	553	498	618	21.549	24.3505
AT1G05570	1	1647706	1659437	-	429	430	531	637	694	718	5.68556	6.17947
AT1G05575	1	1661691	1662187	-	16	34	18	22	33	23	3.48713	2.94921
AT1G05577	1	1662370	1664398	-	0	0	0	0	1	0	0	0.0125111
AT1G05580	1	1665464	1668902	-	0	0	0	0	0	0	0	0
AT1G05590	1	1669350	1671876	+	262	273	252	335	339	370	9.41255	9.20628
AT1G05600	1	1672099	1673748	+	87	100	111	147	170	181	4.60308	5.67169
AT1G05610	1	1673861	1675934	-	2	6	4	2	4	6	0.208766	0.153926
AT1G05615	1	1677507	1678270	-	0	0	0	0	0	0	0	0
AT1G05620	1	1679158	1681710	+	158	163	179	249	204	236	9.95579	10.1152
AT1G05630	1	1682318	1687363	+	358	420	378	541	519	602	7.57787	8.03289
AT1G05640	1	1687436	1689501	-	24	40	42	56	40	39	1.43397	1.34654
AT1G05650	1	1690264	1692126	-	0	0	0	0	0	0	0	0
AT1G05660	1	1694286	1696058	-	0	0	0	0	0	0	0	0
AT1G05670	1	1697587	1701025	-	116	105	128	141	166	158	2.7564	2.70783
AT1G05675	1	1701116	1702749	-	14	9	34	45	18	46	0.97304	1.37194
AT1G05680	1	1703092	1704691	-	13	5	18	46	2	22	0.604431	0.86655
AT1G05690	1	1707011	1709347	+	31	36	35	33	26	48	1.56606	1.21128
AT1G05700	1	1709796	1713245	+	4	2	4	14	3	4	0.0995968	0.154211
AT1G05710	1	1716022	1717275	+	33	49	29	66	47	66	3.22214	3.83112
AT1G05720	1	1717447	1718909	-	130	127	130	238	235	251	12.613	17.398
AT1G05730	1	1718555	1720303	+	48	50	51	70	63	77	3.31373	3.44351
AT1G05740	1	1720674	1721309	+	1	0	0	0	0	0	0.0581891	0
AT1G05750	1	1721509	1724734	+	117	92	115	140	140	166	2.55974	2.59799
AT1G05760	1	1723734	1724486	-	29	30	25	26	34	28	3.3768	2.60832
AT1G05770	1	1725388	1726283	-	10	9	3	9	9	8	0.750616	0.654063
AT1G05780	1	1726608	1728404	+	61	69	58	81	89	101	6.86465	7.29594
AT1G05785	1	1730249	1732626	+	28	50	29	49	43	59	3.71538	3.86588
AT1G05790	1	1733039	1737485	+	293	271	280	412	421	456	9.84931	11.0909
AT1G05800	1	1741204	1742619	+	0	0	0	0	0	0	0	0
AT1G05805	1	1744773	1747693	+	617	833	848	1043	1037	1151	41.1009	42.6078
AT1G05810	1	1748314	1749460	+	112	163	157	188	216	204	12.2883	12.7515
AT1G05820	1	1749682	1753767	+	31	40	51	49	58	46	1.82369	1.6863
AT1G05830	1	1754244	1761817	+	592	599	697	887	902	899	12.6396	13.2682
AT1G05835	1	1762224	1762814	+	150	228	132	201	154	237	24.9967	21.3937
AT1G05840	1	1762734	1766281	-	301	376	382	456	593	602	15.8955	18.2716
AT1G05850	1	1766503	1768695	-	5525	6232	5592	8128	8099	8786	299.168	318.023
AT1G05860	1	1769014	1771115	+	121	147	137	223	222	192	8.77735	10.1789
AT1G05870	1	1772211	1773293	-	268	289	262	358	334	327	23.7742	21.8096
AT1G05880	1	1775643	1778553	+	0	0	0	4	0	2	0	0.0661293
AT1G05890	1	1779357	1784529	+	758	872	884	1212	1206	1252	27.9067	30.0373
AT1G05894	1	1784803	1786292	+	4	6	4	5	2	9	0.239474	0.201791
AT1G05900	1	1786856	1789671	+	210	185	175	246	263	256	9.64641	9.54561
AT1G05910	1	1790224	1796647	+	384	321	407	462	493	579	7.18959	7.31267
AT1G05920	1	1796778	1798254	+	0	0	0	0	0	0	0	0
AT1G05925	1	1798901	1799062	-	0	0	0	1	0	0	0	0.115998
AT1G05930	1	1799418	1800933	+	0	0	0	0	0	0	0	0
AT1G05940	1	1801162	1803984	-	551	479	497	671	696	744	19.9071	20.2912
AT1G05950	1	1804401	1807471	-	85	109	125	153	141	123	3.95443	3.81136
AT1G05960	1	1807973	1815474	-	739	835	877	1145	1150	1240	17.2041	18.2949
AT1G05970	1	1816062	1817282	-	78	101	68	110	85	118	7.45	6.96073
AT1G05980	1	1817400	1817471	+	0	0	0	0	0	0	0	0
AT1G05990	1	1818447	1819040	+	0	0	0	0	0	0	0	0
AT1G06000	1	1820308	1821894	-	252	211	238	395	259	310	11.2579	11.4148
AT1G06002	1	1820977	1821918	+	127	135	136	247	170	200	10.7683	12.3084
AT1G06010	1	1822618	1823997	+	60	77	70	96	108	117	8.33456	9.52946
AT1G06020	1	1824548	1826101	+	0	1	1	5	4	0	0.0491076	0.162934
AT1G06030	1	1826880	1828161	+	1	1	2	0	0	1	0.0998505	0.0184052
AT1G06040	1	1828413	1829890	-	3087	3388	2955	3829	3623	4150	195.877	177.687
AT1G06050	1	1830605	1832555	-	54	89	53	86	81	93	3.86045	3.77578
AT1G06060	1	1832943	1834861	+	233	259	257	334	366	381	17.1208	18.2187
AT1G06070	1	1834829	1837648	-	228	191	251	315	298	370	9.0207	9.75821
AT1G06080	1	1843568	1846302	+	389	450	278	544	253	628	23.3351	21.9494
AT1G06090	1	1847883	1849693	+	15	24	20	19	27	35	1.32955	1.34583
AT1G06100	1	1851530	1853019	+	106	110	92	192	124	188	8.72216	10.5234
AT1G06110	1	1853077	1855031	-	407	482	503	745	629	704	22.6839	24.9676
AT1G06120	1	1855943	1857718	+	1	0	0	0	0	0	0.0227155	0
AT1G06130	1	1857767	1860730	-	300	312	345	517	456	528	18.0273	20.8473
AT1G06135	1	1862197	1862742	+	0	0	0	0	0	0	0	0
AT1G06137	1	1863544	1863750	-	0	0	0	0	0	0	0	0
AT1G06140	1	1864796	1866472	+	21	15	15	13	23	37	0.775091	0.818007
AT1G06148	1	1875840	1877528	-	0	2	1	0	3	4	0.0477281	0.0821113
AT1G06149	1	1868989	1873718	-	0	0	0	0	0	0	0	0
AT1G06150	1	1867015	1873718	-	59	41	69	75	62	76	0.934941	0.868817
AT1G06160	1	1883004	1883934	+	26	36	35	39	60	50	2.65545	3.00749
AT1G06170	1	1884991	1886897	-	1	6	2	4	7	4	0.148275	0.182208
AT1G06180	1	1889408	1891158	+	47	51	57	71	67	92	4.33164	4.73915
AT1G06190	1	1892273	1894148	-	1558	1573	1589	2109	2078	2175	81.8353	81.3286
AT1G06200	1	1894336	1896935	-	499	525	562	687	690	770	41.5865	41.5081
AT1G06210	1	1897203	1899208	+	255	286	264	350	344	388	13.8534	13.729
AT1G06220	1	1899964	1904873	+	1140	1075	1318	1557	1509	1778	26.4062	26.6942
AT1G06225	1	1905975	1906226	+	0	0	0	0	0	0	0	0
AT1G06230	1	1907089	1910848	+	918	977	913	1375	1176	1507	22.4067	23.875
AT1G06240	1	1911122	1913205	+	137	160	175	216	208	207	7.88321	7.77037
AT1G06250	1	1913256	1914895	-	28	31	35	25	49	53	1.71126	1.70468
AT1G06260	1	1916430	1917585	+	41	28	38	43	49	49	2.59476	2.52106
AT1G06265	1	1914943	1917661	-	82	56	99	80	90	116	2.7332	2.43187
AT1G06270	1	1918088	1919760	-	47	50	55	48	45	70	2.54868	2.01517
AT1G06280	1	1920307	1920949	-	0	0	0	0	0	0	0	0
AT1G06290	1	1922352	1926278	+	839	954	994	1190	1181	1248	29.9081	28.6347
AT1G06310	1	1926791	1930258	+	0	1	2	4	3	2	0.0369374	0.0817032
AT1G06320	1	1930523	1931449	+	0	0	0	0	0	0	0	0
AT1G06330	1	1931671	1932266	-	0	0	0	0	0	0	0	0
AT1G06340	1	1933284	1934014	-	0	0	0	0	0	0	0	0
AT1G06350	1	1935293	1936819	-	26	39	42	32	46	53	2.37138	2.14063
AT1G06360	1	1938963	1940459	-	1239	1350	1088	1597	1210	1805	81.3499	75.2322
AT1G06370	1	1942843	1944934	-	92	66	79	134	129	125	4.31148	5.20428
AT1G06380	1	1945124	1946076	+	106	85	88	125	83	119	7.46152	6.44796
AT1G06390	1	1946788	1950755	+	961	1056	1140	1457	1411	1609	49.2423	51.4875
AT1G06400	1	1950844	1952785	-	474	590	491	699	779	812	39.8312	43.2493
AT1G06410	1	1954850	1958756	+	2501	2882	3053	3456	4024	4042	68.0833	68.5619
AT1G06420	1	1958923	1959947	+	26	22	26	32	23	46	1.84002	1.85167
AT1G06430	1	1960058	1963011	-	1536	1542	1464	1923	1681	1911	51.3353	45.9585
AT1G06440	1	1963380	1965051	-	34	27	23	49	52	31	1.28044	1.48356
AT1G06450	1	1965840	1967219	+	131	158	162	222	245	256	8.32939	9.84524
AT1G06460	1	1967087	1969561	-	2071	1986	2034	3250	3040	3155	126.623	144.77
AT1G06470	1	1969729	1973767	+	343	382	399	487	450	504	15.6201	14.7649
AT1G06475	1	1973834	1974386	-	14	14	17	17	18	14	2.07397	1.66509
AT1G06480	1	1978084	1978157	+	0	0	0	0	1	0	0	0.253943
AT1G06490	1	1978762	1989409	+	78	49	91	52	70	75	0.927413	0.617923
AT1G06500	1	1989479	1990730	+	86	125	106	177	172	176	11.8814	14.5083
AT1G06510	1	1992333	1993840	+	329	262	303	465	427	482	19.8651	22.5108
AT1G06515	1	1990636	1992197	-	181	164	157	281	261	293	20.2123	24.7885
AT1G06520	1	1993978	1996112	-	58	36	19	44	36	50	1.44362	1.22452
AT1G06530	1	2001594	2002596	+	445	541	416	543	554	665	35.6257	33.012
AT1G06540	1	2002877	2003393	-	2	1	1	3	4	0	0.24926	0.321619
AT1G06550	1	2003627	2007190	-	390	382	395	537	439	602	19.0417	18.9842
AT1G06560	1	2007615	2012006	+	251	224	282	396	300	380	9.51827	9.97529
AT1G06570	1	2011885	2013545	-	647	760	740	932	1113	988	35.2125	36.6766
AT1G06580	1	2014003	2016054	-	28	48	38	68	59	77	1.41594	1.86819
AT1G06590	1	2016308	2024662	-	148	158	149	242	208	261	3.73599	4.30442
AT1G06610	1	2025356	2025428	+	0	0	0	1	0	0	0	0.257421
AT1G06620	1	2025601	2027271	+	19	24	24	24	37	41	1.32169	1.48356
AT1G06630	1	2027739	2031388	+	239	276	346	373	375	434	12.5755	12.7289
AT1G06640	1	2032338	2034018	+	451	465	472	728	633	711	25.616	28.1944
AT1G06645	1	2034156	2035626	+	176	185	180	246	233	245	10.5983	10.4575
AT1G06650	1	2035884	2037363	+	626	692	670	834	798	878	39.3995	36.6775
AT1G06660	1	2037311	2040246	-	76	86	84	107	138	168	3.70116	4.58146
AT1G06670	1	2040433	2047612	+	656	705	685	843	905	1022	10.1373	10.1192
AT1G06680	1	2047825	2049418	+	63135	61811	57039	75434	73491	81564	4072.19	3802.71
AT1G06690	1	2049602	2052154	-	672	578	663	833	764	821	35.1017	32.7131
AT1G06700	1	2052483	2055280	-	819	849	836	1185	1160	1240	41.5759	43.8882
AT1G06710	1	2056575	2060242	-	105	87	126	144	140	180	2.37121	2.55102
AT1G06720	1	2060444	2067323	-	492	507	522	588	673	839	10.6003	10.791
AT1G06730	1	2067529	2070446	+	197	179	176	244	233	313	7.14875	7.54343
AT1G06740	1	2070737	2073535	+	47	65	76	96	97	111	1.8493	2.20482
AT1G06750	1	2072979	2076468	+	0	6	2	9	4	4	0.0935726	0.146608
AT1G06760	1	2076504	2077698	-	1638	1808	1525	2133	1945	2384	116.234	111.406
AT1G06770	1	2078911	2081927	-	108	113	110	165	179	180	4.69457	5.47962
AT1G06780	1	2083424	2086962	+	127	118	128	208	165	182	4.43404	4.86447
AT1G06790	1	2087232	2089447	+	135	115	111	149	144	159	10.1107	9.33392
AT1G06800	1	2089417	2091686	-	85	135	98	161	132	167	4.23892	4.52103
AT1G06810	1	2091738	2092528	-	2	0	0	0	0	0	0.0837006	0
AT1G06820	1	2092946	2096232	-	538	652	722	941	851	1021	24.3776	26.4438
AT1G06830	1	2097151	2097655	+	73	76	76	64	65	101	11.3555	8.55862
AT1G06840	1	2097747	2103479	-	255	236	274	319	328	375	6.01772	5.92752
AT1G06850	1	2105048	2106749	+	118	93	141	184	160	151	6.27368	6.50484
AT1G06860	1	2107398	2107468	-	0	0	0	0	0	0	0	0
AT1G06870	1	2108593	2110986	+	198	202	201	328	279	284	9.07978	9.92498
AT1G06880	1	2111148	2111218	-	0	0	0	0	0	0	0	0
AT1G06890	1	2111563	2114601	-	553	734	705	1018	1014	995	33.7117	37.7707
AT1G06900	1	2114927	2120745	-	767	767	912	1074	1050	1247	18.2657	18.5605
AT1G06910	1	2120991	2123748	+	67	62	88	97	85	129	3.61953	3.82476
AT1G06920	1	2124854	2125801	-	0	0	0	0	0	0	0	0
AT1G06923	1	2126749	2128060	+	0	0	0	0	1	0	0	0.0153027
AT1G06925	1	2127704	2128611	-	0	0	0	0	1	0	0	0.0434994
AT1G06930	1	2128843	2129883	+	0	1	0	0	0	0	0.024483	0
AT1G06950	1	2130142	2135665	-	3571	3630	3980	4785	5138	5396	85.9892	86.865
AT1G06960	1	2135852	2137702	+	198	187	193	281	240	313	15.7219	16.7261
AT1G06970	1	2138109	2140818	+	0	1	0	0	0	0	0.0102357	0
AT1G06980	1	2143031	2143821	-	42	48	45	71	64	37	4.34984	4.0862
AT1G06990	1	2148387	2150152	+	0	0	0	0	0	0	0	0
AT1G07000	1	2150194	2152325	-	91	109	98	115	126	119	3.75251	3.34241
AT1G07010	1	2152887	2155269	+	456	405	454	533	454	562	21.8625	18.9879
AT1G07020	1	2155213	2156008	-	95	97	75	162	142	201	10.0964	14.0799
AT1G07025	1	2157658	2158158	-	0	0	0	0	0	0	0	0
AT1G07030	1	2158420	2160809	-	186	157	195	269	259	296	9.28363	10.4837
AT1G07040	1	2160938	2163308	-	308	356	362	468	549	541	15.6023	17.4687
AT1G07050	1	2164188	2165239	-	42	60	68	118	99	115	5.20139	7.48963
AT1G07051	1	2165517	2165746	+	0	0	0	0	0	0	0	0
AT1G07060	1	2167107	2168397	-	2	0	3	0	8	3	0.173853	0.282004
AT1G07070	1	2168564	2169851	+	151	137	137	185	148	233	18.8381	18.4976
AT1G07080	1	2169982	2172194	+	700	684	703	1090	901	971	43.6708	45.6988
AT1G07090	1	2173952	2174894	-	44	40	22	61	38	40	2.8649	2.76994
AT1G07100	1	2177885	2177958	+	0	0	0	0	0	0	0	0
AT1G07110	1	2178104	2184148	-	1816	1968	2212	2535	2707	2692	57.4076	56.0082
AT1G07119	1	2184347	2186539	+	27	20	32	33	30	38	3.0693	2.89324
AT1G07120	1	2184759	2186580	-	21	19	26	25	28	40	1.29995	1.35057
AT1G07128	1	2187621	2188417	-	45	33	49	54	52	58	4.06126	3.86681
AT1G07130	1	2187776	2188733	+	49	35	46	44	43	61	3.45855	2.90311
AT1G07135	1	2189928	2190659	-	232	312	250	162	279	220	27.6456	16.969
AT1G07140	1	2191723	2193793	-	1527	1581	1494	2121	2048	2347	82.0787	85.6872
AT1G07150	1	2194279	2195796	-	36	24	34	40	50	38	1.57824	1.58455
AT1G07160	1	2197908	2199748	-	2	0	6	0	1	3	0.139654	0.0514842
AT1G07170	1	2200134	2201146	+	81	142	117	175	150	210	14.5639	16.8968
AT1G07175	1	2202330	2202774	+	0	1	1	0	0	3	0.1902	0.210355
AT1G07180	1	2204320	2206934	+	682	733	649	729	645	794	29.421	22.7855
AT1G07190	1	2208013	2208177	+	0	0	0	0	0	0	0	0
AT1G07200	1	2208730	2210844	-	281	276	292	455	369	424	10.6226	11.5131
AT1G07210	1	2215223	2216982	+	375	343	380	534	497	512	23.3789	24.2236
AT1G07220	1	2216925	2219474	-	80	133	111	160	155	128	4.67331	4.71123
AT1G07230	1	2220253	2222982	-	361	373	366	598	568	646	13.5963	16.5134
AT1G07240	1	2223691	2225452	+	290	321	314	537	424	453	13.3799	15.0803
AT1G07250	1	2225900	2227566	+	472	440	482	733	620	710	21.3129	23.2558
AT1G07260	1	2227594	2229319	-	21	14	31	25	27	51	0.974583	1.12141
AT1G07270	1	2229757	2232897	-	25	22	29	30	29	27	1.27602	1.06462
AT1G07280	1	2238087	2241217	+	1013	1193	1130	1542	1403	1680	40.6814	41.5846
AT1G07290	1	2242256	2244428	-	17	18	21	29	22	25	1.23573	1.23651
AT1G07300	1	2245758	2246492	-	22	32	31	41	41	64	2.94746	3.73278
AT1G07310	1	2247509	2248961	-	437	415	401	611	641	570	21.9787	23.564
AT1G07320	1	2249133	2250529	+	6379	6474	5917	8105	7838	8852	383.939	373.95
AT1G07330	1	2251131	2253585	+	3	1	2	3	1	4	0.0743056	0.0730486
AT1G07340	1	2254822	2256850	+	0	0	0	0	0	0	0	0
AT1G07350	1	2257425	2260101	-	247	222	230	332	302	374	12.2358	13.0097
AT1G07360	1	2260389	2262865	-	459	469	536	740	678	807	22.0916	24.7553
AT1G07370	1	2263140	2264551	+	220	198	236	252	240	409	16.2618	16.5184
AT1G07380	1	2264829	2268306	-	127	134	134	208	159	222	4.30226	4.73006
AT1G07390	1	2269893	2274816	+	41	60	56	74	53	77	1.2248	1.17341
AT1G07400	1	2274943	2275758	+	6	13	5	15	8	11	0.749613	0.782989
AT1G07410	1	2276053	2277154	+	15	30	22	21	17	38	2.26175	1.89162
AT1G07420	1	2277807	2280297	+	350	399	399	591	598	575	25.0504	28.3807
AT1G07430	1	2280835	2282828	-	3	8	2	7	2	11	0.182349	0.206844
AT1G07440	1	2286297	2287730	-	453	426	428	711	660	668	33.1456	38.1257
AT1G07450	1	2287926	2289336	-	36	35	56	50	48	54	3.31982	2.92959
AT1G07460	1	2290201	2290977	+	0	0	0	0	0	0	0	0
AT1G07470	1	2291457	2294588	+	377	362	419	599	511	567	19.1897	20.4901
AT1G07473	1	2294566	2295489	-	0	0	0	0	0	5	0	0.101687
AT1G07476	1	2295751	2296497	+	0	2	3	2	0	4	0.170595	0.150938
AT1G07480	1	2296023	2299470	-	388	375	475	653	615	609	16.0004	17.8865
AT1G07485	1	2301375	2302121	+	18	17	13	26	17	20	1.84799	1.78834
AT1G07490	1	2301380	2302021	-	17	16	15	28	19	24	1.90556	2.07821
AT1G07500	1	2304766	2305031	-	3	0	0	0	3	4	0.339824	0.584632
AT1G07510	1	2305378	2309544	+	355	386	394	548	477	538	9.91689	10.0691
AT1G07520	1	2309564	2311805	-	120	83	111	143	131	147	3.56952	3.52869
AT1G07530	1	2313582	2316469	-	442	426	435	647	628	621	11.9158	12.7841
AT1G07540	1	2318433	2321048	-	0	1	0	0	0	1	0.0134637	0.00992697
AT1G07550	1	2322653	2326561	-	0	0	0	0	0	0	0	0
AT1G07560	1	2327320	2331096	+	0	0	0	0	0	0	0	0
AT1G07570	1	2331170	2333395	-	189	218	225	259	261	319	9.96146	9.75032
AT1G07580	1	2334822	2334894	+	0	0	0	0	0	0	0	0
AT1G07590	1	2336523	2339391	-	95	108	117	133	66	165	3.45438	2.89716
AT1G07600	1	2338904	2339321	-	0	0	0	0	0	0	0	0
AT1G07610	1	2341542	2342123	+	51	62	65	87	57	98	9.92704	9.95099
AT1G07615	1	2342198	2344271	-	72	91	115	108	124	165	4.34151	4.57128
AT1G07620	1	2344390	2346842	-	7	15	5	15	5	4	0.33519	0.219679
AT1G07630	1	2349097	2351692	+	156	169	167	261	239	280	5.36795	6.27464
AT1G07640	1	2354354	2355771	-	177	194	178	239	260	304	9.86761	10.6416
AT1G07645	1	2367437	2368385	-	0	0	0	0	0	1	0	0.0300668
AT1G07650	1	2359549	2366561	-	714	895	937	1263	1274	1341	18.8031	21.1169
AT1G07660	1	2368837	2369734	+	181	233	183	212	261	276	21.2213	19.6304
AT1G07670	1	2370052	2374545	-	690	720	767	857	892	1022	15.6825	14.7179
AT1G07680	1	2376012	2377186	+	0	1	0	0	0	0	0.036306	0
AT1G07690	1	2378076	2379000	+	0	0	0	0	0	0	0	0
AT1G07700	1	2379661	2381362	+	401	456	402	572	447	587	29.224	27.4859
AT1G07702	1	2382251	2382331	-	26	50	36	46	62	51	35.2411	36.8875
AT1G07705	1	2381615	2386092	+	350	346	420	485	474	625	10.9104	11.4178
AT1G07710	1	2386275	2387986	-	11	6	10	10	9	11	0.421657	0.345437
AT1G07720	1	2390655	2392453	-	434	402	485	471	569	604	18.7149	17.1727
AT1G07725	1	2394801	2397272	-	135	153	149	213	226	233	4.50556	5.10844
AT1G07728	1	2395461	2397345	+	134	150	152	208	224	243	6.2045	7.08232
AT1G07730	1	2397527	2398696	-	0	0	1	0	0	0	0.0217836	0
AT1G07740	1	2397442	2400508	-	37	30	34	62	61	64	0.968461	1.32207
AT1G07745	1	2400609	2402873	-	111	104	101	155	126	130	6.77933	6.50119
AT1G07747	1	2403558	2403845	+	0	0	0	0	0	0	0	0
AT1G07750	1	2404037	2405943	-	207	198	211	269	199	277	11.1032	9.90088
AT1G07760	1	2406834	2406905	-	0	0	0	0	0	0	0	0
AT1G07770	1	2408203	2409577	-	2257	2586	2284	3105	2947	3573	250.544	249.477
AT1G07780	1	2410120	2412677	-	222	209	259	321	298	316	14.0687	14.0562
AT1G07790	1	2412980	2413708	+	383	414	306	661	401	655	38.5624	44.2598
AT1G07795	1	2414286	2414967	+	0	0	0	0	0	0	0	0
AT1G07800	1	2415041	2415970	+	0	0	0	0	0	0	0	0
AT1G07810	1	2416265	2420757	+	575	619	662	877	833	994	13.5192	14.5221
AT1G07820	1	2421218	2421943	-	820	940	809	1160	963	1323	90.1869	89.1961
AT1G07830	1	2422241	2423655	+	167	178	149	191	187	267	14.8123	14.2596
AT1G07840	1	2424054	2426676	+	161	205	200	248	250	316	10.9119	11.5707
AT1G07850	1	2426745	2428719	+	0	1	0	1	0	0	0.0156746	0.011557
AT1G07860	1	2428911	2429431	-	0	0	0	0	0	0	0	0
AT1G07870	1	2429699	2432034	-	87	104	79	117	106	94	4.05506	3.5103
AT1G07880	1	2434030	2435763	-	104	66	82	125	125	153	4.55187	5.36717
AT1G07885	1	2436467	2436959	-	2	2	4	3	6	4	1.65768	1.98612
AT1G07890	1	2437330	2439665	+	6491	5384	6249	8667	6891	6380	378.316	337.636
AT1G07900	1	2442622	2443632	+	5	2	2	3	1	4	0.398232	0.260996
AT1G07901	1	2443971	2444123	-	7	21	22	25	10	24	8.32903	7.24649
AT1G07910	1	2445470	2454645	+	269	299	336	417	437	502	6.084	6.72871
AT1G07920	1	2454846	2457321	+	14738	13209	16432	19497	19630	21459	634.369	638.54
AT1G07930	1	2458244	2460790	+	9975	8552	10693	12398	12220	13763	412.133	399.14
AT1G07940	1	2462953	2465504	-	15326	13320	16954	19865	19998	21505	623.498	618.676
AT1G07950	1	2465770	2467022	-	147	123	132	171	164	229	12.8715	13.3148
AT1G07960	1	2467161	2469139	+	208	188	192	252	232	264	17.6517	16.5562
AT1G07970	1	2469286	2472628	-	192	260	244	404	291	345	7.28794	8.02934
AT1G07980	1	2473165	2474927	-	116	145	170	195	182	196	11.0289	10.8109
AT1G07985	1	2475405	2476155	+	13	11	10	21	14	16	1.15386	1.27614
AT1G07990	1	2477157	2483138	+	494	621	616	755	725	830	15.1868	14.9428
AT1G08000	1	2483240	2485109	-	117	116	120	148	134	184	6.5527	6.37797
AT1G08005	1	2485344	2485511	+	3	2	0	4	3	4	0.758537	1.23041
AT1G08010	1	2485906	2488027	-	208	212	255	270	310	327	12.3678	12.2531
AT1G08030	1	2489501	2493250	-	205	220	218	323	272	342	8.88722	9.54873
AT1G08032	1	2494123	2494315	+	0	0	0	0	0	0	0	0
AT1G08035	1	2494402	2495149	+	5	1	1	1	2	3	0.308664	0.19507
AT1G08040	1	2495342	2498764	-	240	310	277	450	413	478	13.0109	15.5554
AT1G08050	1	2498836	2501427	-	23	27	27	43	32	48	0.855487	1.00758
AT1G08060	1	2501742	2511084	-	365	418	383	425	506	517	4.53428	4.15173
AT1G08065	1	2511647	2513454	-	0	0	0	0	0	0	0	0
AT1G08070	1	2514192	2516605	-	25	29	32	27	41	50	0.907982	0.918569
AT1G08080	1	2516991	2518546	-	0	0	3	3	2	3	0.0890111	0.17501
AT1G08090	1	2524076	2526164	+	0	8	0	1	2	2	0.107313	0.049452
AT1G08100	1	2527170	2529120	-	0	0	0	0	0	1	0	0.0109958
AT1G08105	1	2531695	2534786	-	1	4	8	7	7	2	0.107157	0.0972406
AT1G08110	1	2535329	2537930	+	994	1055	949	1403	1342	1489	79.7594	83.0525
AT1G08115	1	2538076	2538237	-	2	0	2	2	1	1	0.629304	0.463994
AT1G08120	1	2538615	2539661	+	0	2	1	5	2	4	0.0730282	0.19743
AT1G08125	1	2539614	2542334	-	155	193	177	286	246	270	11.2821	12.7074
AT1G08130	1	2542702	2547946	-	438	424	491	587	562	730	12.7012	13.0054
AT1G08135	1	2548819	2551473	-	0	0	0	0	0	0	0	0
AT1G08140	1	2552036	2555161	-	0	0	0	1	0	0	0	0.006924
AT1G08150	1	2556343	2559074	-	0	0	0	0	0	0	0	0
AT1G08160	1	2559487	2560403	-	47	42	69	89	63	100	4.39141	5.16414
AT1G08165	1	2561627	2562148	-	9	7	9	7	3	6	1.48179	0.699228
AT1G08170	1	2562941	2563672	-	0	0	0	1	0	1	0	0.0513436
AT1G08180	1	2564572	2565121	-	38	50	29	59	58	58	5.42174	5.97919
AT1G08190	1	2567475	2573393	+	1224	1322	1395	1718	1729	1898	29.7964	29.7959
AT1G08200	1	2573848	2576714	-	2196	2385	2215	2964	2987	3130	102.733	101.215
AT1G08210	1	2577020	2580669	-	219	283	239	373	384	415	11.336	13.2196
AT1G08220	1	2581022	2583323	-	49	60	77	110	82	118	4.06914	5.00038
AT1G08230	1	2583654	2586744	-	159	140	140	209	160	189	7.65826	7.17714
AT1G08240	1	2588525	2588596	+	0	0	0	0	0	0	0	0
AT1G08250	1	2588857	2590301	-	46	38	38	85	82	90	2.15183	3.3422
AT1G08260	1	2590944	2606892	+	460	410	537	633	590	656	5.52883	5.44399
AT1G08270	1	2606926	2607337	-	71	60	92	76	96	109	13.7951	12.8167
AT1G08280	1	2608408	2609853	+	64	46	57	72	49	83	2.9435	2.65112
AT1G08290	1	2609996	2613242	-	10	12	5	9	8	8	0.390991	0.266928
AT1G08300	1	2614774	2618823	+	39	76	71	86	92	109	2.11537	2.40662
AT1G08310	1	2618647	2620452	+	56	15	21	38	9	19	1.59077	0.841421
AT1G08315	1	2620335	2621545	-	86	75	78	132	123	106	5.03002	5.60183
AT1G08320	1	2621904	2627848	-	2	9	4	6	1	1	0.209023	0.0821946
AT1G08340	1	2631068	2632871	+	13	18	20	21	23	30	0.903914	0.96703
AT1G08350	1	2632810	2635842	-	180	139	162	225	195	203	5.53961	5.29022
AT1G08360	1	2636011	2637915	+	2791	2766	2855	3750	3353	4151	225.917	222.848
AT1G08370	1	2638181	2640554	+	314	355	395	505	531	514	18.5106	19.8821
AT1G08380	1	2640813	2641828	-	30576	35128	25704	38638	34469	42677	3313.94	3095
AT1G08390	1	2642214	2643285	+	59	73	63	110	78	92	8.2557	8.74035
AT1G08400	1	2643330	2646035	-	35	53	72	96	77	114	1.65566	2.1897
AT1G08410	1	2646189	2649379	+	221	243	296	298	340	368	8.96344	8.74803
AT1G08420	1	2649773	2657061	+	774	848	865	1146	1167	1193	16.9481	17.616
AT1G08430	1	2658716	2661029	+	4	4	1	7	1	3	0.146476	0.131998
AT1G08440	1	2663027	2665343	+	0	11	4	1	6	5	0.253853	0.149735
AT1G08450	1	2667825	2671832	-	685	659	760	950	950	1140	35.9895	38.3402
AT1G08460	1	2672451	2674628	+	189	191	250	308	335	306	11.7288	13.0266
AT1G08465	1	2675813	2679781	+	158	194	195	270	283	310	11.875	13.8137
AT1G08470	1	2682127	2684100	-	181	204	166	312	225	300	9.81359	10.9914
AT1G08480	1	2684234	2685621	+	523	508	494	683	607	753	51.0741	50.4488
AT1G08490	1	2685659	2688595	-	610	635	726	911	913	976	28.5261	29.879
AT1G08500	1	2689016	2690045	+	31	25	17	36	36	48	1.96882	2.38625
AT1G08510	1	2691080	2694377	-	1338	1801	1465	2314	2123	2331	57.1561	61.9496
AT1G08520	1	2696412	2700959	+	4382	4653	4824	6328	6229	6372	138.573	139.548
AT1G08530	1	2701226	2703091	+	146	168	146	200	201	210	12.4856	12.2276
AT1G08540	1	2703336	2706845	+	1876	1971	1935	2435	2523	2506	73.9412	70.3771
AT1G08550	1	2706924	2709531	+	1491	1427	1563	2289	2194	2113	64.3055	69.7919
AT1G08560	1	2709632	2710912	-	978	1029	1016	1174	1243	1437	64.6908	60.8089
AT1G08570	1	2712892	2714734	+	503	600	608	871	935	879	30.7749	35.6075
AT1G08580	1	2715079	2716404	-	248	223	220	265	251	354	27.4321	25.4655
AT1G08590	1	2718778	2722221	+	111	95	122	186	160	182	2.42732	2.88096
AT1G08592	1	2718875	2721676	-	68	61	59	120	91	91	2.96873	3.51618
AT1G08600	1	2723824	2733613	+	410	487	546	641	600	713	7.64764	7.63549
AT1G08610	1	2733657	2735819	-	142	138	136	179	164	215	5.09247	5.0364
AT1G08620	1	2737031	2743724	+	342	419	422	545	480	564	7.03146	6.96364
AT1G08630	1	2743761	2746939	-	15	24	34	33	57	45	1.18808	1.61998
AT1G08640	1	2748398	2751278	-	1426	1268	1339	1779	1622	1865	80.9357	77.9192
AT1G08650	1	2752156	2753703	+	167	140	121	226	222	240	7.92759	9.39587
AT1G08660	1	2757041	2759794	-	391	369	457	580	566	673	19.1821	21.1393
AT1G08670	1	2760346	2761573	-	0	0	0	0	0	0	0	0
AT1G08680	1	2762590	2768967	+	535	633	654	890	879	985	16.825	18.7509
AT1G08695	1	2769056	2769483	-	0	0	0	0	0	0	0	0
AT1G08700	1	2769815	2771477	-	262	303	324	427	433	442	14.5149	15.6738
AT1G08710	1	2771633	2773460	+	127	93	83	130	118	154	6.88281	6.73287
AT1G08720	1	2774030	2779297	+	345	333	380	488	505	488	8.75205	9.03297
AT1G08730	1	2779963	2788447	+	18	21	17	13	20	30	0.301174	0.249816
AT1G08735	1	2790290	2793641	+	0	14	0	3	3	0	0.106449	0.0336368
AT1G08740	1	2795643	2800081	-	0	2	0	0	1	0	0.0167401	0.00617135
AT1G08750	1	2801067	2804537	+	162	115	183	219	254	266	7.67274	9.08842
AT1G08760	1	2805371	2808621	+	210	230	225	325	310	374	6.60512	7.38927
AT1G08770	1	2808883	2809747	+	93	139	88	166	151	146	9.42865	10.0585
AT1G08780	1	2809778	2811191	-	149	150	139	195	174	197	18.5436	17.668
AT1G08790	1	2811989	2812646	+	0	0	0	0	0	0	0	0
AT1G08800	1	2813061	2817639	-	205	186	285	365	294	349	4.27946	4.70494
AT1G08810	1	2819065	2820395	-	149	113	158	198	148	171	9.53203	8.65123
AT1G08820	1	2821552	2825275	-	391	399	371	521	542	600	17.2437	18.2113
AT1G08830	1	2827061	2829315	+	168	203	205	425	347	421	16.8353	25.7094
AT1G08840	1	2829579	2838369	-	196	183	193	273	256	282	3.74671	3.91676
AT1G08845	1	2839144	2840994	+	67	57	56	85	105	79	5.84411	6.43946
AT1G08860	1	2842153	2846138	+	1	3	2	4	0	2	0.0871345	0.0642453
AT1G08870	1	2846536	2846608	-	0	0	0	0	0	0	0	0
AT1G08880	1	2846949	2847800	-	707	779	634	1072	863	1116	72.2354	76.6492
AT1G08890	1	2848348	2852270	+	183	203	249	407	372	456	9.66217	13.8554
AT1G08900	1	2852454	2855779	+	345	423	393	580	505	613	19.1771	20.6794
AT1G08910	1	2856227	2861170	+	266	250	355	432	456	428	7.80557	8.69548
AT1G08920	1	2867259	2870656	+	215	215	265	377	303	341	9.34248	10.1194
AT1G08930	1	2873465	2877223	+	2023	2126	2162	2208	2651	2342	85.8311	72.2088
AT1G08940	1	2877692	2879169	+	30	31	27	42	39	32	2.45656	2.32581
AT1G08950	1	2879303	2879374	+	0	0	0	0	0	0	0	0
AT1G08960	1	2879642	2882231	+	130	126	132	188	187	189	4.8215	5.1675
AT1G08970	1	2882524	2884011	+	316	332	337	507	439	462	24.279	25.5888
AT1G08980	1	2884411	2886620	+	1285	1260	1272	1888	1885	1906	64.3408	70.5809
AT1G08985	1	2887285	2887706	+	0	0	0	0	0	0	0	0
AT1G08990	1	2888753	2890959	+	0	0	0	0	0	0	0	0
AT1G09000	1	2891037	2895182	+	63	28	51	70	50	67	1.59433	1.54804
AT1G09010	1	2895166	2899384	-	1076	1220	1296	1747	1764	1716	30.264	32.4709
AT1G09020	1	2899914	2904815	-	689	618	676	972	887	992	21.955	23.2734
AT1G09026	1	2907124	2907279	+	0	0	0	0	0	0	0	0
AT1G09030	1	2908611	2909030	-	0	0	0	0	0	0	0	0
AT1G09040	1	2911317	2915369	+	68	66	90	82	106	92	1.8446	1.70006
AT1G09050	1	2918031	2920889	+	69	56	74	97	95	101	1.82311	1.97915
AT1G09060	1	2921064	2925723	-	742	791	784	1013	991	1027	19.6059	18.9103
AT1G09070	1	2927703	2928968	+	1608	1728	1505	1432	1799	1702	97.4579	73.2225
AT1G09080	1	2929217	2931841	-	9	11	16	9	6	7	0.433613	0.195377
AT1G09090	1	2932739	2936586	+	0	3	0	6	1	5	0.0283082	0.083488
AT1G09100	1	2936528	2939326	-	156	143	168	309	265	375	8.00427	11.9928
AT1G09110	1	2939417	2939488	+	0	0	1	0	0	0	0.353984	0
AT1G09130	1	2939570	2942267	-	2220	2213	2281	3164	2917	3380	125.087	129.963
AT1G09140	1	2942564	2945961	-	587	667	598	1006	867	975	37.079	42.0416
AT1G09150	1	2946229	2949159	+	419	442	494	607	625	603	34.0578	34.0068
AT1G09155	1	2949676	2950989	-	3	3	2	12	5	2	0.173972	0.304644
AT1G09157	1	2951665	2952396	-	1	0	1	0	2	3	0.0696362	0.128359
AT1G09160	1	2952771	2955667	-	526	608	562	720	708	798	22.3504	21.629
AT1G09170	1	2956589	2962207	-	23	14	30	44	25	40	0.563013	0.675338
AT1G09176	1	2964152	2964604	+	0	0	0	1	0	0	0	0.0414829
AT1G09180	1	2965023	2965972	+	6	5	11	17	10	5	0.760801	0.815924
AT1G09190	1	2966120	2967718	-	43	36	39	70	62	55	1.88083	2.19766
AT1G09195	1	2967940	2971457	-	97	116	83	139	126	170	4.4508	4.82266
AT1G09200	1	2971593	2972199	-	871	973	775	1197	944	1541	109.967	113.989
AT1G09210	1	2972842	2976750	-	1784	1773	1958	2685	2285	2785	80.5501	83.5129
AT1G09220	1	2977792	2979466	-	9	16	16	22	23	19	0.623857	0.718013
AT1G09230	1	2979520	2982624	-	215	209	225	315	271	255	10.9761	10.487
AT1G09240	1	2984881	2986130	+	108	132	107	141	107	75	7.07514	4.85579
AT1G09245	1	2986939	2987393	-	0	0	0	0	0	0	0	0
AT1G09250	1	2989378	2990357	+	202	210	220	263	268	326	16.4364	16.4332
AT1G09260	1	2993404	2993820	+	0	0	0	0	0	0	0	0
AT1G09270	1	2994369	2998222	+	746	840	810	1107	1000	1220	28.4958	29.1741
AT1G09280	1	2998100	3001315	-	275	267	258	369	383	417	10.6361	11.4593
AT1G09290	1	3001517	3003762	-	162	139	130	199	172	213	8.72504	8.71674
AT1G09300	1	3003919	3008213	+	118	127	129	174	193	205	5.86228	6.61063
AT1G09310	1	3009055	3009880	+	7062	6367	6578	8439	7002	9180	617.331	560.135
AT1G09320	1	3009941	3012363	-	106	119	94	164	159	172	4.02889	4.60947
AT1G09330	1	3012762	3015091	-	241	253	270	369	310	373	19.6686	19.9686
AT1G09340	1	3015328	3018234	+	11859	12463	13091	14650	15166	16064	643.848	582.151
AT1G09350	1	3019819	3021441	+	8	10	8	10	6	5	0.509345	0.303326
AT1G09360	1	3021802	3022368	+	0	0	0	0	0	0	0	0
AT1G09370	1	3024896	3025435	+	0	0	0	2	2	0	0	0.139198
AT1G09380	1	3026135	3029549	-	0	0	0	1	0	0	0	0.0119845
AT1G09390	1	3031203	3033582	+	262	302	299	374	322	432	16.402	15.8069
AT1G09400	1	3033512	3035036	-	22	14	7	15	19	30	0.927186	1.01749
AT1G09410	1	3035443	3037560	+	10	22	24	36	31	37	0.673873	0.92273
AT1G09415	1	3037754	3038408	-	94	119	106	190	139	172	12.4127	14.3735
AT1G09420	1	3038462	3041819	-	228	279	315	325	391	371	9.69916	9.45677
AT1G09421	1	3038631	3039326	+	81	122	139	156	162	168	15.9643	16.7267
AT1G09430	1	3041996	3045402	+	933	990	1002	1258	1335	1384	40.5598	40.6609
AT1G09440	1	3045513	3047893	-	168	141	164	259	219	261	7.56765	8.71758
AT1G09450	1	3049024	3053112	+	105	93	94	173	150	186	3.55065	4.56345
AT1G09460	1	3053901	3055360	+	131	112	124	155	156	166	7.40591	7.09712
AT1G09470	1	3055231	3056974	-	106	116	116	156	129	179	7.096	7.18235
AT1G09480	1	3057975	3060661	+	18	14	9	18	19	6	0.941405	0.727969
AT1G09483	1	3060992	3061729	-	0	0	0	0	0	0	0	0
AT1G09486	1	3062430	3063731	-	9	12	15	13	22	33	0.704705	0.981443
AT1G09490	1	3064124	3065937	+	372	398	349	575	456	596	25.0393	26.843
AT1G09500	1	3066753	3068598	+	13	18	11	29	7	29	0.930823	1.06214
AT1G09510	1	3069385	3070910	+	0	0	0	1	1	0	0	0.0348641
AT1G09520	1	3070946	3072050	-	149	125	101	201	189	190	8.64938	9.86354
AT1G09530	1	3076582	3079539	+	216	192	198	260	229	290	7.89219	7.48021
AT1G09540	1	3086159	3087912	+	1	1	1	1	1	3	0.0510417	0.0627228
AT1G09550	1	3089733	3092327	-	0	0	0	0	0	0	0	0
AT1G09560	1	3093839	3094864	+	354	395	253	542	381	396	27.1102	26.3124
AT1G09570	1	3095256	3100357	-	1839	2183	2253	2918	3479	3594	41.7681	49.0333
AT1G09575	1	3101671	3102925	-	88	106	103	107	103	143	6.57082	5.75823
AT1G09580	1	3104588	3106290	+	114	145	141	188	194	190	11.0692	11.6709
AT1G09590	1	3106502	3107772	+	1762	1530	1525	2023	1698	2601	173.404	167.799
AT1G09600	1	3108617	3111318	+	31	35	47	41	32	40	1.34266	0.989961
AT1G09610	1	3111694	3112873	+	10	10	16	19	19	25	0.777564	1.00329
AT1G09620	1	3112778	3116699	-	2380	2613	2797	3337	3430	3735	53.3716	53.0513
AT1G09625	1	3117137	3117567	-	0	0	0	0	0	0	0	0
AT1G09630	1	3118203	3119708	-	208	259	224	317	301	340	18.7755	19.1924
AT1G09640	1	3119878	3122526	+	2271	2293	2450	3145	3172	3661	99.5903	104.459
AT1G09645	1	3122956	3124578	+	108	140	97	195	141	157	11.7083	12.336
AT1G09650	1	3125807	3127284	+	11	3	5	5	15	13	0.327639	0.419572
AT1G09660	1	3127771	3131094	-	529	544	554	673	605	702	29.897	26.826
AT1G09665	1	3133095	3133674	+	0	0	0	0	1	0	0	0.0377344
AT1G09680	1	3134107	3135930	-	31	23	39	33	37	47	1.29949	1.20539
AT1G09690	1	3136188	3137475	-	2842	2779	2658	3915	3395	4535	278.005	293.265
AT1G09700	1	3137767	3140353	-	204	205	203	242	264	274	9.24049	8.68339
AT1G09710	1	3140872	3144370	+	102	89	123	158	197	168	3.74315	4.59686
AT1G09720	1	3144438	3147303	-	0	0	0	0	0	1	0	0.00674264
AT1G09730	1	3147667	3154380	-	474	501	561	702	708	717	11.5617	11.8045
AT1G09740	1	3154532	3156275	+	73	106	76	140	127	123	7.70954	8.69369
AT1G09750	1	3157501	3159148	+	3686	3879	3367	6380	5269	5467	176.567	203.827
AT1G09760	1	3159125	3161692	-	581	572	613	818	733	919	37.8233	39.0047
AT1G09770	1	3161841	3165360	+	1821	2124	2126	2783	2811	3087	52.7371	55.6003
AT1G09780	1	3165370	3167869	-	1305	1184	1353	1582	1470	1879	51.2404	48.4888
AT1G09790	1	3168482	3170819	-	0	0	1	0	0	1	0.017565	0.0129509
AT1G09794	1	3172108	3173463	+	5	19	9	21	17	16	1.99305	2.40463
AT1G09795	1	3173534	3176910	+	1300	1355	1302	1896	1640	1829	66.5247	66.5025
AT1G09800	1	3176883	3180421	-	71	77	75	100	72	101	3.94144	3.55766
AT1G09810	1	3180936	3184224	-	169	143	177	239	222	275	7.02144	7.79196
AT1G09812	1	3187817	3188580	+	6	9	3	9	2	11	1.18543	1.06826
AT1G09815	1	3189369	3190242	+	196	207	179	268	215	272	22.5431	21.562
AT1G09820	1	3190288	3192414	-	54	69	75	75	83	117	2.37254	2.42959
AT1G09830	1	3192681	3195025	-	375	340	380	457	448	491	15.5911	14.6555
AT1G09840	1	3195824	3200279	-	354	468	460	594	591	665	17.206	18.3069
AT1G09850	1	3201799	3204150	+	218	284	280	421	380	404	12.1677	13.8242
AT1G09860	1	3204016	3205309	-	5	9	9	9	17	15	0.453012	0.595411
AT1G09870	1	3205741	3208598	+	376	371	374	533	486	565	16.8658	17.5715
AT1G09880	1	3208828	3211653	-	1	1	1	11	14	6	0.0403273	0.307249
AT1G09890	1	3214237	3217538	-	26	22	33	35	27	42	1.08712	1.02914
AT1G09900	1	3218133	3219929	+	323	315	383	441	408	437	14.4808	13.4481
AT1G09910	1	3220035	3224541	-	191	208	267	313	331	369	7.59813	8.52106
AT1G09920	1	3224684	3227070	-	250	262	226	297	342	347	19.4311	19.1412
AT1G09930	1	3227490	3230043	-	1	1	2	2	0	0	0.0462346	0.0170447
AT1G09932	1	3230450	3233109	-	14	11	17	22	15	40	0.946461	1.27937
AT1G09935	1	3234060	3235530	-	0	0	0	0	0	0	0	0
AT1G09940	1	3236995	3239554	-	287	317	342	474	491	420	11.4052	12.3115
AT1G09950	1	3240606	3241632	-	10	3	6	2	8	4	0.471519	0.256168
AT1G09960	1	3244213	3247200	+	45	77	62	84	111	112	2.37567	2.92253
AT1G09970	1	3252240	3255693	+	710	694	824	1075	1180	1195	16.8801	19.2722
AT1G09980	1	3256245	3261614	-	417	440	472	656	599	670	10.7224	11.4511
AT1G09995	1	3262265	3263612	-	35	46	37	72	47	44	4.15393	4.23074
AT1G10000	1	3263877	3264788	-	19	31	24	31	38	32	2.06801	2.0811
AT1G10010	1	3265976	3268726	+	0	0	0	0	0	0	0	0
AT1G10020	1	3269604	3271987	-	804	937	837	1028	1381	1069	33.2515	33.0758
AT1G10030	1	3273825	3275837	+	152	195	137	215	204	231	16.6025	16.4396
AT1G10040	1	3275891	3278697	-	28	21	17	17	20	21	0.995933	0.645306
AT1G10050	1	3279270	3283482	+	82	102	128	144	135	138	2.46189	2.42606
AT1G10060	1	3284239	3287107	+	260	250	338	414	349	483	13.593	14.7261
AT1G10070	1	3288087	3290471	+	38	52	79	75	139	125	2.62319	3.87966
AT1G10090	1	3290311	3296198	-	413	426	431	571	609	639	11.1231	11.7465
AT1G10095	1	3297324	3300443	-	51	62	70	100	115	101	3.09495	3.94041
AT1G10100	1	3300697	3301489	-	0	0	0	0	0	0	0	0
AT1G10110	1	3302742	3304092	+	13	11	20	8	6	15	0.830067	0.403376
AT1G10120	1	3304039	3306824	-	331	384	365	443	432	505	12.9229	12.1749
AT1G10130	1	3310930	3322213	+	552	666	624	777	874	945	13.4982	14.0263
AT1G10140	1	3322802	3323548	-	27	48	28	54	56	40	3.51425	3.77344
AT1G10150	1	3325824	3327614	+	398	386	460	557	597	615	17.7027	18.5609
AT1G10155	1	3327637	3328448	-	0	1	2	0	1	2	0.137767	0.101577
AT1G10160	1	3328971	3333470	+	92	102	125	109	188	142	1.80673	1.83324
AT1G10170	1	3333595	3337491	-	773	764	772	1079	1024	1184	15.1011	15.8503
AT1G10180	1	3338303	3341608	-	377	377	352	416	468	553	11.2664	10.7929
AT1G10190	1	3343686	3345632	-	0	0	0	0	0	0	0	0
AT1G10200	1	3346390	3347885	-	1125	1209	1187	1771	1675	1800	91.384	100.388
AT1G10210	1	3349219	3351180	+	102	111	97	176	171	164	4.84422	5.88754
AT1G10220	1	3352159	3354690	+	3	0	1	0	2	1	0.1268	0.0701185
AT1G10230	1	3355571	3356359	+	107	123	104	153	149	144	10.7891	10.6225
AT1G10240	1	3356680	3359838	-	151	148	173	162	159	180	5.24174	4.10225
AT1G10250	1	3360087	3360508	-	3	0	0	0	1	0	0.231698	0.0569447
AT1G10260	1	3360526	3361247	-	0	1	1	0	0	1	0.0706006	0.0260273
AT1G10270	1	3363504	3366488	+	147	134	158	179	215	231	3.74831	3.93462
AT1G10280	1	3366493	3369095	-	48	53	68	67	73	80	2.27057	2.17933
AT1G10290	1	3370558	3377463	+	1214	1363	1450	1701	1738	1803	31.064	29.8143
AT1G10300	1	3378142	3380226	+	5	4	9	4	1	2	0.222269	0.0637317
AT1G10310	1	3381601	3383914	-	270	238	260	307	282	337	21.7246	19.3132
AT1G10320	1	3384164	3388373	-	203	204	224	300	232	338	7.0722	7.18945
AT1G10330	1	3388747	3390150	+	26	19	24	23	20	39	1.25256	1.09752
AT1G10340	1	3390322	3392571	-	35	32	33	30	27	17	1.28721	0.702318
AT1G10350	1	3393407	3395055	-	118	142	101	169	150	199	6.42062	6.79283
AT1G10360	1	3395558	3396849	-	552	577	496	723	624	708	45.6627	42.5767
AT1G10370	1	3397081	3398358	-	295	207	253	290	154	318	20.0027	14.8849
AT1G10380	1	3400606	3402324	+	79	59	72	82	94	80	4.34435	3.90478
AT1G10385	1	3403224	3405856	+	0	0	0	0	1	0	0	0.00829658
AT1G10390	1	3407024	3412843	-	1008	1130	1093	1406	1459	1542	21.8083	21.932
AT1G10400	1	3414852	3416358	-	4	0	0	0	0	0	0.0717434	0
AT1G10410	1	3416680	3419639	-	266	288	292	431	330	395	10.8079	10.8889
AT1G10417	1	3424186	3427457	-	18	25	13	14	16	16	0.869752	0.526764
AT1G10419	1	3428031	3428425	+	0	0	0	0	0	0	0	0
AT1G10430	1	3428478	3430633	-	257	288	326	376	395	373	16.5171	15.9954
AT1G10440	1	3431185	3431256	-	0	0	0	0	0	0	0	0
AT1G10450	1	3431780	3438370	+	365	377	454	552	507	633	7.57511	7.9015
AT1G10455	1	3438555	3439013	+	0	1	0	0	1	1	0.0555269	0.0818812
AT1G10460	1	3439322	3440320	-	8	6	5	13	10	15	0.484735	0.714801
AT1G10470	1	3442327	3443957	-	892	935	999	1160	1275	1357	56.4908	55.8889
AT1G10480	1	3449691	3451226	+	0	1	0	0	0	0	0.016593	0
AT1G10490	1	3453228	3460620	+	764	711	781	926	962	1064	14.9618	14.4349
AT1G10500	1	3460000	3461485	-	621	605	673	813	808	857	57.0749	54.9127
AT1G10510	1	3461635	3465786	+	846	867	953	1154	1112	1330	31.6037	31.4303
AT1G10520	1	3465964	3469248	+	31	32	22	51	30	48	1.3625	1.52461
AT1G10522	1	3469636	3471488	+	499	452	468	695	582	706	36.9039	38.0245
AT1G10530	1	3471456	3472672	-	3	6	4	10	5	17	0.332659	0.603751
AT1G10538	1	3474515	3474765	+	0	0	0	0	0	0	0	0
AT1G10540	1	3474864	3477927	-	20	7	6	17	20	20	0.431095	0.549016
AT1G10550	1	3479153	3480988	-	26	25	50	32	67	50	2.41027	2.62169
AT1G10560	1	3484580	3486965	+	14	23	13	11	26	13	0.534091	0.393792
AT1G10570	1	3487594	3491277	+	220	294	272	380	348	403	10.3474	10.978
AT1G10580	1	3491281	3493737	-	393	454	449	582	455	586	15.9339	14.7125
AT1G10585	1	3493940	3495144	-	10	20	8	14	11	22	1.27267	1.16059
AT1G10586	1	3496928	3499439	-	0	0	0	0	0	0	0	0
AT1G10588	1	3501202	3501904	+	0	0	0	0	0	1	0	0.0315298
AT1G10590	1	3502004	3503457	-	701	758	667	948	893	1129	64.7372	66.6804
AT1G10600	1	3503724	3505502	+	307	270	245	405	352	455	20.4392	22.2201
AT1G10610	1	3506186	3509006	+	101	138	112	155	153	176	4.81738	4.8978
AT1G10620	1	3509001	3511975	-	0	0	0	0	0	0	0	0
AT1G10630	1	3512795	3514729	-	780	887	695	996	917	1191	57.718	55.9248
AT1G10640	1	3515365	3517888	-	176	181	196	248	172	254	7.86069	7.06394
AT1G10650	1	3524018	3526346	-	167	117	142	209	164	179	7.14772	6.82886
AT1G10652	1	3527709	3527831	+	1	0	0	0	0	0	0.20721	0
AT1G10657	1	3530467	3531821	+	102	99	129	191	174	149	9.75714	11.2053
AT1G10660	1	3532428	3535131	+	454	460	406	601	559	606	21.4284	21.1377
AT1G10670	1	3535387	3538281	+	2388	2583	2580	3380	3282	3865	115.934	119.169
AT1G10680	1	3538470	3543782	-	0	0	0	0	2	0	0	0.0102018
AT1G10682	1	3544991	3545471	-	252	359	247	366	318	363	45.463	40.9043
AT1G10690	1	3549992	3550632	-	42	23	26	28	31	29	3.61826	2.57983
AT1G10700	1	3554104	3556503	+	280	293	345	451	418	425	15.413	16.0188
AT1G10705	1	3557114	3557457	+	0	0	0	0	0	0	0	0
AT1G10710	1	3558358	3561634	+	9	1	5	14	9	6	0.266042	0.379235
AT1G10717	1	3562180	3562554	+	0	0	0	0	0	0	0	0
AT1G10720	1	3562952	3564759	+	190	155	171	262	232	276	8.14316	8.95953
AT1G10730	1	3565463	3567779	+	67	65	47	102	107	85	3.54479	4.29275
AT1G10740	1	3568169	3570760	-	547	646	700	738	734	821	25.5273	22.7987
AT1G10745	1	3572710	3573066	+	0	0	0	0	0	0	0	0
AT1G10747	1	3574312	3574830	+	0	0	0	0	1	0	0	0.042134
AT1G10750	1	3574807	3578474	-	51	43	51	78	64	77	2.11539	2.35569
AT1G10760	1	3581034	3590928	-	6619	6944	7897	10342	10564	10163	117.119	125.019
AT1G10770	1	3591633	3592411	-	9	8	4	10	14	16	0.687065	0.964916
AT1G10780	1	3592746	3595077	-	146	141	163	210	237	242	7.80209	8.80783
AT1G10790	1	3596360	3597847	+	5	3	10	8	17	14	0.453771	0.724904
AT1G10800	1	3598158	3598591	-	0	0	0	2	0	4	0	0.259794
AT1G10810	1	3599271	3600877	+	3	11	12	16	10	17	0.528857	0.644888
AT1G10820	1	3600910	3605076	-	263	228	247	319	367	389	12.1586	13.0583
AT1G10830	1	3605576	3607493	-	478	463	470	643	607	632	27.4938	27.0383
AT1G10840	1	3607631	3610520	-	1336	1345	1513	1804	1850	2110	71.7876	72.7439
AT1G10850	1	3611747	3614613	+	399	424	400	440	493	586	11.3636	10.4064
AT1G10865	1	3614539	3616155	-	91	93	114	163	133	146	14.1172	15.4386
AT1G10870	1	3616610	3623758	-	450	462	466	650	630	650	12.6836	13.0979
AT1G10880	1	3624035	3627082	-	0	0	0	1	1	1	0	0.02795
AT1G10890	1	3627726	3630765	+	410	551	491	639	618	720	29.5111	29.6262
AT1G10900	1	3632234	3637141	-	652	578	670	801	641	859	18.315	16.3539
AT1G10910	1	3639878	3644162	+	864	834	845	1285	1199	1252	29.2874	31.7243
AT1G10920	1	3644420	3647768	-	115	128	141	155	174	200	3.43763	3.49169
AT1G10930	1	3647894	3655590	-	511	465	545	537	654	773	9.89925	9.42467
AT1G10940	1	3655777	3658578	-	762	840	831	1056	1015	1151	34.9743	34.1495
AT1G10950	1	3659209	3663984	+	1763	1997	2085	2739	2692	2991	66.3566	70.4963
AT1G10960	1	3664386	3665039	+	2664	2352	2428	2922	2596	3305	290.098	253.516
AT1G10970	1	3665087	3667139	-	72	35	58	58	76	85	2.71838	2.66024
AT1G10980	1	3667248	3669902	-	7	15	2	7	8	24	0.319417	0.382704
AT1G10990	1	3670278	3671187	-	34	31	31	49	47	46	2.94079	3.20725
AT1G11000	1	3671756	3675979	-	165	162	181	153	225	205	6.5689	5.55839
AT1G11010	1	3676607	3676644	+	0	0	0	0	0	0	0	0
AT1G11020	1	3676691	3678524	+	157	160	162	206	233	254	8.61552	9.19032
AT1G11030	1	3678775	3678848	-	0	0	0	0	0	0	0	0
AT1G11040	1	3679225	3680924	-	0	0	0	0	0	0	0	0
AT1G11050	1	3681888	3684169	+	152	162	142	224	162	147	5.0929	4.38913
AT1G11055	1	3683919	3684095	-	6	8	11	25	10	9	3.59983	4.67139
AT1G11060	1	3684568	3689847	+	232	258	263	326	278	342	6.18485	5.72897
AT1G11070	1	3690212	3693648	-	20	15	25	45	37	20	0.615129	0.771021
AT1G11080	1	3694707	3698013	-	119	160	135	245	270	227	5.43054	7.17626
AT1G11090	1	3702608	3703779	+	95	113	108	162	126	148	6.87188	6.99079
AT1G11100	1	3703691	3709302	-	32	20	33	48	32	25	0.552085	0.502837
AT1G11110	1	3710208	3712503	+	0	1	1	0	0	0	0.0393012	0
AT1G11112	1	3712999	3713735	-	17	24	19	34	28	25	2.07491	2.21829
AT1G11120	1	3715184	3717320	+	58	38	39	51	67	83	5.64979	6.2022
AT1G11125	1	3718783	3719711	+	17	20	13	29	18	21	1.37173	1.3755
AT1G11130	1	3722857	3727450	+	336	337	357	565	478	602	9.18846	10.8199
AT1G11145	1	3727532	3728166	-	0	0	0	0	0	0	0	0
AT1G11150	1	3728971	3731624	+	51	70	59	59	68	96	1.72857	1.57896
AT1G11160	1	3733139	3739842	+	54	57	55	78	65	78	1.10987	1.08945
AT1G11170	1	3740765	3744675	+	29	21	36	46	34	67	1.24326	1.56687
AT1G11175	1	3744858	3745655	+	72	92	99	159	100	140	8.3998	9.39587
AT1G11180	1	3745774	3748521	+	160	203	229	306	280	299	13.1775	14.5246
AT1G11185	1	3749510	3750035	+	0	0	1	3	2	0	0.0484541	0.178629
AT1G11190	1	3750066	3752780	-	21	21	31	43	21	42	1.46039	1.56352
AT1G11200	1	3753365	3755641	+	147	134	158	227	206	217	9.70401	10.5938
AT1G11210	1	3755677	3756998	-	53	79	94	127	121	96	4.74858	5.32923
AT1G11220	1	3759862	3761165	-	48	58	64	81	62	94	3.9641	4.0747
AT1G11230	1	3763268	3764483	-	0	0	3	0	0	0	0.0697632	0
AT1G11240	1	3766754	3768294	-	278	349	263	422	383	427	26.163	26.7029
AT1G11250	1	3768724	3769706	+	0	2	0	0	4	2	0.0568268	0.125697
AT1G11260	1	3777328	3780337	+	4940	7157	5271	9188	10061	9724	232.365	285.802
AT1G11265	1	3781235	3785293	+	27	10	43	32	43	59	0.502327	0.620373
AT1G11270	1	3785507	3786990	-	63	59	66	110	85	89	3.52059	3.92128
AT1G11280	1	3787334	3790812	-	402	501	570	596	638	656	13.9096	13.1591
AT1G11290	1	3791454	3793883	-	101	103	132	145	145	183	3.52411	3.65782
AT1G11300	1	3794238	3800719	+	217	213	199	285	242	334	3.14091	3.17
AT1G11310	1	3800738	3804185	-	1305	1444	1542	2110	1868	2229	49.7561	53.0666
AT1G11320	1	3807128	3808875	+	47	45	54	84	75	79	2.42415	2.91364
AT1G11330	1	3810221	3813607	+	169	198	186	266	243	277	4.91945	5.15543
AT1G11340	1	3814116	3817420	-	64	52	71	63	94	100	1.76129	1.78473
AT1G11350	1	3817591	3820805	-	489	531	461	705	668	721	14.0843	14.6828
AT1G11360	1	3821443	3823088	-	280	333	276	428	392	486	17.7291	19.2035
AT1G11362	1	3824510	3825196	-	4	6	3	2	8	8	0.482284	0.49236
AT1G11370	1	3828098	3830945	-	0	0	0	0	0	4	0	0.0866978
AT1G11380	1	3832623	3834191	+	348	355	374	372	536	430	24.7961	22.7131
AT1G11390	1	3834459	3837629	-	211	232	265	308	358	404	7.2121	8.03644
AT1G11400	1	3837850	3840207	+	243	250	244	334	328	411	17.9921	19.3137
AT1G11410	1	3841286	3844432	+	268	261	261	399	337	354	7.49613	7.62584
AT1G11420	1	3844581	3846872	-	36	54	45	53	46	72	1.89571	1.77046
AT1G11430	1	3847243	3849162	+	1718	1773	1753	2386	2014	2566	140.244	137.359
AT1G11440	1	3849360	3850662	+	124	111	164	162	177	220	7.80449	8.06185
AT1G11450	1	3853243	3855385	+	41	32	33	49	34	49	1.88528	1.73099
AT1G11460	1	3857005	3859268	+	3	1	1	1	2	7	0.125675	0.185323
AT1G11470	1	3859662	3860604	-	0	0	0	0	0	0	0	0
AT1G11475	1	3862399	3864030	+	182	184	170	222	175	349	24.3077	24.9442
AT1G11480	1	3864153	3866969	-	705	748	663	954	986	1143	24.8411	26.6858
AT1G11482	1	3867405	3868870	-	0	1	1	6	2	0	0.0453906	0.133868
AT1G11490	1	3868884	3870065	-	1	5	5	5	3	1	0.255333	0.154031
AT1G11500	1	3870833	3871570	+	6	2	5	3	2	6	0.596989	0.372449
AT1G11510	1	3871778	3872836	-	0	0	0	0	0	0	0	0
AT1G11520	1	3873029	3873619	+	0	0	0	0	0	0	0	0
AT1G11530	1	3874437	3875484	+	123	227	184	268	286	266	22.2749	25.2197
AT1G11540	1	3875442	3877155	-	6	1	1	3	1	4	0.154466	0.113889
AT1G11545	1	3878550	3880361	-	332	435	398	346	483	448	26.2298	21.1988
AT1G11550	1	3881529	3881608	+	0	1	0	0	0	0	0.318585	0
AT1G11560	1	3881788	3882819	+	0	0	0	0	0	1	0	0.0182091
AT1G11570	1	3883280	3883809	+	8	6	10	5	3	9	1.15412	0.602754
AT1G11572	1	3884356	3884952	+	0	1	1	0	1	0	0.085383	0.031477
AT1G11580	1	3888690	3890811	+	153	177	133	211	187	185	6.29019	5.83987
AT1G11590	1	3892580	3894677	+	0	0	0	1	2	1	0	0.044583
AT1G11592	1	3895268	3896934	-	77	78	93	139	151	131	5.89071	7.37309
AT1G11593	1	3898002	3898609	+	0	0	0	0	0	0	0	0
AT1G11595	1	3898631	3899699	+	0	0	0	0	0	0	0	0
AT1G11600	1	3902012	3903782	+	306	346	347	566	439	575	14.3768	16.7651
AT1G11608	1	3905579	3906818	+	0	0	0	0	0	0	0	0
AT1G11610	1	3907461	3909291	-	0	0	0	0	0	0	0	0
AT1G11620	1	3910833	3911924	+	0	0	0	0	0	2	0	0.0344171
AT1G11630	1	3912902	3914407	-	103	83	90	134	113	148	4.67089	4.92878
AT1G11640	1	3914629	3914700	-	0	1	0	0	0	0	0.353984	0
AT1G11650	1	3914774	3918176	+	2944	2808	2891	3968	3883	4177	139.862	143.509
AT1G11655	1	3919272	3919774	+	0	0	0	0	0	0	0	0
AT1G11660	1	3920543	3924555	+	477	571	572	756	806	914	15.7771	17.7793
AT1G11670	1	3928162	3931576	-	163	167	179	210	176	204	6.60529	5.64518
AT1G11680	1	3938501	3940754	+	998	1167	1204	1538	1523	1786	46.8696	49.7181
AT1G11684	1	3941103	3941300	-	0	0	0	0	0	0	0	0
AT1G11690	1	3941469	3942212	+	0	0	0	0	0	0	0	0
AT1G11700	1	3945737	3946613	+	51	50	50	61	48	62	4.38827	3.66407
AT1G11710	1	3948714	3951359	+	25	23	41	54	45	55	0.857267	1.0937
AT1G11720	1	3951553	3957044	+	1036	1174	1377	1645	1550	1786	25.3315	25.9356
AT1G11730	1	3957473	3960113	+	29	40	27	58	40	41	2.11839	2.26152
AT1G11735	1	3961348	3961464	-	2	4	4	6	0	8	2.17836	2.24859
AT1G11740	1	3963054	3966824	-	29	49	22	29	37	23	1.15955	0.760903
AT1G11750	1	3967476	3969854	+	1665	1702	1794	2587	2441	2584	103.736	112.81
AT1G11755	1	3969681	3971840	-	118	131	136	175	190	216	7.37222	8.20286
AT1G11760	1	3972032	3973286	-	56	69	66	87	95	95	5.74733	6.14559
AT1G11765	1	3973875	3974509	+	0	0	0	0	0	0	0	0
AT1G11770	1	3975679	3977379	+	0	0	0	0	1	0	0	0.0110475
AT1G11780	1	3976839	3979195	-	117	106	120	183	176	187	4.77443	5.60366
AT1G11785	1	3979862	3980956	-	0	1	0	1	2	2	0.0529872	0.19534
AT1G11790	1	3981248	3985215	+	375	381	361	493	472	533	17.1499	16.9579
AT1G11800	1	3985225	3987290	-	79	85	105	95	116	107	4.16017	3.62608
AT1G11803	1	3987755	3988030	-	0	0	0	0	0	0	0	0
AT1G11806	1	3988346	3989398	+	0	0	0	0	0	0	0	0
AT1G11810	1	3989763	3991066	+	9	19	11	10	13	14	0.76226	0.533201
AT1G11820	1	3991040	3993525	-	1010	1010	1040	1212	1299	1508	49.6118	48.0433
AT1G11840	1	3995402	3997864	+	1891	1973	1911	3212	2347	3366	113.57	129.411
AT1G11850	1	3999202	3999828	+	244	325	260	317	163	399	36.3034	28.3813
AT1G11860	1	4001280	4003442	+	12555	13504	13467	15576	15502	16954	629.62	564.128
AT1G11870	1	4003846	4006738	+	569	571	601	767	801	809	25.0693	25.2361
AT1G11880	1	4007705	4010433	-	83	118	88	112	109	128	4.13803	3.68445
AT1G11890	1	4010779	4013125	+	291	337	346	431	413	521	22.6912	23.4467
AT1G11900	1	4013121	4014681	-	21	27	52	59	41	57	2.1239	2.45859
AT1G11905	1	4014847	4016540	+	64	101	114	128	115	134	6.49391	6.46985
AT1G11910	1	4016784	4020983	-	4048	4090	4348	6292	5188	6378	161.537	170.347
AT1G11915	1	4021825	4023292	+	1	3	11	10	14	12	0.317791	0.562347
AT1G11920	1	4023667	4025097	-	0	0	0	0	0	0	0	0
AT1G11925	1	4025930	4026732	-	0	0	0	0	0	1	0	0.0234019
AT1G11930	1	4028692	4030535	+	525	674	603	811	729	860	41.6763	40.9258
AT1G11940	1	4031574	4034078	-	55	66	68	104	97	98	3.25914	3.80158
AT1G11950	1	4034587	4038758	-	110	108	80	145	114	163	2.57025	2.68363
AT1G11960	1	4039711	4043880	-	151	151	169	175	199	249	4.51289	4.40122
AT1G11970	1	4044370	4044669	+	0	0	0	0	0	0	0	0
AT1G11980	1	4045619	4045855	+	0	0	0	0	0	0	0	0
AT1G11990	1	4046246	4049060	-	5	6	4	22	3	9	0.215625	0.360361
AT1G12000	1	4049896	4053835	-	912	911	1031	1331	1251	1573	35.1059	37.6833
AT1G12010	1	4056207	4057933	+	80	94	71	89	81	115	4.82929	4.14203
AT1G12013	1	4058287	4058416	+	0	0	0	1	0	0	0	0.144552
AT1G12015	1	4058487	4058576	+	0	0	0	0	0	0	0	0
AT1G12020	1	4062462	4063337	-	117	135	121	159	153	197	10.8523	10.9189
AT1G12030	1	4064667	4066341	-	24	25	39	24	14	61	2.25638	1.87161
AT1G12040	1	4070124	4072567	+	1	0	0	0	1	0	0.0104283	0.00768893
AT1G12050	1	4072752	4076207	+	583	626	594	980	811	1035	27.4345	31.7048
AT1G12060	1	4076334	4076981	+	34	50	59	57	49	53	5.62441	4.61094
AT1G12064	1	4077498	4078095	-	2	1	0	1	0	0	0.12786	0.0314243
AT1G12070	1	4078913	4080106	-	2	5	6	5	5	4	0.493049	0.391495
AT1G12080	1	4084162	4085036	+	82	128	105	116	126	129	13.6074	11.8165
AT1G12090	1	4089847	4090725	-	11714	14022	12615	17519	14960	18866	1112	1097.68
AT1G12100	1	4095246	4095845	+	28	7	20	25	22	28	3.51322	3.53228
AT1G12110	1	4105233	4109545	+	644	662	824	651	1031	853	25.4152	22.302
AT1G12120	1	4114771	4117594	-	912	968	982	1169	1324	1385	37.3112	37.2759
AT1G12130	1	4118594	4120871	+	1	1	0	4	1	3	0.0360748	0.106393
AT1G12140	1	4121369	4124595	+	302	290	350	418	356	390	11.1876	10.1927
AT1G12150	1	4123530	4125648	-	7	10	13	23	15	17	0.434682	0.587576
AT1G12160	1	4126066	4128310	+	1	7	2	6	3	8	0.156457	0.196108
AT1G12170	1	4128607	4129701	-	0	0	0	0	0	1	0	0.0171614
AT1G12180	1	4130421	4131137	+	0	0	0	0	0	0	0	0
AT1G12190	1	4132967	4134094	-	0	0	0	0	0	0	0	0
AT1G12200	1	4137533	4140028	+	103	75	80	149	91	113	3.90243	3.93679
AT1G12210	1	4140948	4143605	+	33	40	48	74	56	87	1.16024	1.53416
AT1G12211	1	4143866	4144114	-	0	0	0	0	0	0	0	0
AT1G12220	1	4144935	4147817	+	96	138	149	203	206	197	3.38587	3.94998
AT1G12230	1	4148033	4151025	+	1355	1466	1294	1867	1759	1958	67.5762	67.6115
AT1G12240	1	4153652	4157644	+	1829	2030	2047	2531	2687	2529	67.5304	65.3116
AT1G12244	1	4157654	4159046	+	98	126	93	158	163	183	8.21905	9.63483
AT1G12250	1	4159265	4161455	+	646	684	674	947	847	1017	48.5972	50.2603
AT1G12260	1	4162832	4165852	-	18	17	25	33	38	23	0.817322	0.944107
AT1G12270	1	4172075	4174775	+	744	714	794	1014	981	1157	29.4491	30.3908
AT1G12280	1	4174875	4177559	-	97	113	126	161	141	159	3.18941	3.22644
AT1G12290	1	4178359	4181247	-	17	45	31	54	33	59	0.820448	0.949669
AT1G12294	1	4182132	4182299	-	0	0	0	0	0	0	0	0
AT1G12300	1	4183066	4186124	-	78	106	88	92	88	83	2.26624	1.61564
AT1G12310	1	4187165	4188056	-	612	688	575	800	755	938	53.5738	52.52
AT1G12320	1	4189355	4190342	+	58	72	36	77	78	104	5.03069	5.78723
AT1G12330	1	4194658	4196749	+	233	245	241	399	381	383	11.0725	13.2053
AT1G12340	1	4197396	4198310	+	5	4	8	6	4	1	0.648617	0.309445
AT1G12350	1	4198413	4200802	+	188	207	194	256	228	276	11.7371	11.1663
AT1G12360	1	4200876	4206404	+	658	688	677	902	965	991	20.1642	21.0038
AT1G12370	1	4206415	4208951	-	72	92	88	102	73	108	3.85284	3.1902
AT1G12380	1	4214262	4217132	-	78	112	95	129	138	170	2.53004	2.86033
AT1G12390	1	4220100	4221774	+	148	185	136	243	243	230	12.5297	14.1037
AT1G12400	1	4221863	4222837	+	41	47	44	53	55	53	5.54244	4.9843
AT1G12410	1	4223030	4225124	+	2035	2057	1984	2861	2724	2868	143.52	147.217
AT1G12411	1	4225321	4225482	-	0	0	0	0	0	0	0	0
AT1G12420	1	4226362	4229138	-	105	84	118	160	164	132	4.21123	4.61197
AT1G12423	1	4231027	4231146	-	0	0	0	0	0	0	0	0
AT1G12430	1	4233873	4238759	-	453	475	469	619	638	782	11.0712	11.9143
AT1G12440	1	4241592	4243008	-	845	961	791	1315	1218	1344	68.3068	75.1864
AT1G12450	1	4244308	4245993	+	199	224	250	281	257	245	13.3484	11.4505
AT1G12451	1	4246109	4246291	-	0	0	1	0	0	1	0.139272	0.102687
AT1G12460	1	4247249	4250630	+	259	333	308	339	370	421	6.9742	6.45627
AT1G12470	1	4251032	4257392	+	520	527	558	760	747	794	12.641	13.3621
AT1G12480	1	4257268	4259300	-	67	59	87	111	101	99	2.88607	3.10698
AT1G12490	1	4260783	4261869	+	7	5	2	2	2	4	0.336936	0.141958
AT1G12500	1	4263150	4265044	-	666	657	703	823	889	913	32.9945	31.5197
AT1G12510	1	4266988	4267061	-	0	1	0	0	0	0	0.344417	0
AT1G12520	1	4267106	4268926	-	221	199	204	360	314	367	13.7102	16.864
AT1G12530	1	4268986	4270787	-	146	160	133	171	166	220	15.2435	14.2602
AT1G12540	1	4272960	4274206	+	0	0	0	0	0	0	0	0
AT1G12550	1	4274594	4275981	+	61	48	41	57	72	61	3.24811	3.0335
AT1G12560	1	4276519	4277899	+	0	0	0	0	0	0	0	0
AT1G12570	1	4277993	4280862	-	76	126	75	153	94	138	3.48291	3.56923
AT1G12580	1	4282899	4285829	+	594	569	574	727	770	782	22.4496	21.7172
AT1G12590	1	4285887	4285958	-	0	0	0	0	0	0	0	0
AT1G12600	1	4286204	4288878	-	3	3	4	0	2	8	0.199272	0.146925
AT1G12610	1	4289944	4291017	-	2	0	3	0	3	0	0.118654	0.0524909
AT1G12620	1	4294594	4297084	-	78	96	81	97	122	166	2.7001	3.00574
AT1G12630	1	4298889	4299475	+	0	1	4	1	4	1	0.217094	0.192079
AT1G12640	1	4303312	4305798	-	331	333	314	503	476	440	13.8864	14.8554
AT1G12650	1	4306059	4308005	+	179	160	179	230	223	284	10.9744	11.5125
AT1G12660	1	4308943	4309583	+	0	0	0	0	0	0	0	0
AT1G12663	1	4310969	4311457	+	0	0	0	0	0	0	0	0
AT1G12665	1	4312331	4312935	+	0	1	0	1	0	0	0.0491076	0.0362076
AT1G12667	1	4313858	4314204	+	0	0	0	0	0	0	0	0
AT1G12669	1	4315466	4315987	+	0	0	0	0	0	0	0	0
AT1G12670	1	4316701	4317005	+	5	0	0	0	0	0	0.417817	0
AT1G12672	1	4318426	4319035	+	0	0	0	0	0	0	0	0
AT1G12680	1	4319886	4322945	-	209	217	235	285	309	328	8.71536	8.96326
AT1G12700	1	4323556	4326333	-	78	74	86	119	112	115	2.44591	2.62175
AT1G12710	1	4326739	4328481	-	240	248	330	431	435	433	16.3644	19.1605
AT1G12720	1	4331062	4333220	+	0	0	0	0	0	0	0	0
AT1G12725	1	4333383	4334033	-	0	0	0	0	0	0	0	0
AT1G12730	1	4334615	4337844	+	144	157	207	269	249	269	7.52751	8.59832
AT1G12740	1	4342282	4344857	+	0	2	1	3	0	2	0.0405196	0.0497927
AT1G12750	1	4344985	4348327	-	212	208	169	226	219	241	11.087	9.52078
AT1G12760	1	4348498	4350867	+	458	417	436	664	671	730	18.44	21.4155
AT1G12770	1	4351064	4353685	+	893	925	898	1287	1319	1342	33.4569	35.8578
AT1G12775	1	4353906	4355929	+	40	66	76	84	62	90	2.2918	2.19113
AT1G12780	1	4355926	4358328	-	1308	1553	1513	2064	2289	2260	76.2513	84.9999
AT1G12790	1	4359151	4361272	-	64	80	79	125	156	119	4.84946	6.41357
AT1G12800	1	4361551	4365331	-	4595	4166	4862	5925	5267	6166	129.894	122.03
AT1G12805	1	4366597	4367119	+	0	0	1	1	2	2	0.048732	0.179653
AT1G12810	1	4367256	4368822	+	126	103	124	198	203	153	11.7147	13.5555
AT1G12820	1	4368760	4371293	-	464	541	519	678	636	709	17.4257	17.055
AT1G12830	1	4374250	4375170	-	111	103	110	186	138	198	8.96605	10.6507
AT1G12840	1	4375515	4378514	+	1694	1828	1750	2404	2129	2681	90.1184	90.9213
AT1G12845	1	4378939	4379516	-	184	247	170	284	207	264	26.501	24.5463
AT1G12850	1	4379707	4381612	-	493	570	567	738	799	750	26.4946	27.4086
AT1G12855	1	4382160	4383611	+	4	4	7	4	9	10	0.263294	0.297665
AT1G12860	1	4384353	4386610	+	1042	1037	1070	1407	1478	1496	40.6164	41.6633
AT1G12870	1	4387129	4389110	-	0	0	1	0	0	1	0.0203732	0.0150214
AT1G12880	1	4389751	4391151	+	65	51	76	77	70	115	4.8837	4.91361
AT1G12890	1	4391734	4392393	+	0	0	1	1	5	0	0.0386164	0.170834
AT1G12900	1	4392450	4394400	-	21391	20608	20729	26152	24214	26613	1065.12	963.737
AT1G12910	1	4394897	4396291	-	332	344	367	507	549	561	19.0557	21.7823
AT1G12920	1	4396348	4398193	-	911	937	1087	1238	1228	1416	45.1714	44.0517
AT1G12930	1	4398375	4405605	-	323	359	423	606	556	641	8.4295	10.1411
AT1G12935	1	4406318	4406746	-	0	0	0	0	0	0	0	0
AT1G12938	1	4412887	4413057	+	0	0	0	0	0	0	0	0
AT1G12940	1	4416405	4418590	+	1	1	1	1	5	0	0.0433942	0.0639901
AT1G12950	1	4419770	4422638	+	1	4	2	3	9	1	0.0978113	0.133932
AT1G12960	1	4422707	4423155	-	0	0	0	0	0	0	0	0
AT1G12970	1	4423640	4425789	+	109	119	98	147	169	200	5.06938	5.91613
AT1G12980	1	4429718	4430965	+	3	5	8	3	1	7	0.326754	0.165632
AT1G12990	1	4433640	4436075	+	506	577	549	599	665	628	20.4396	17.4712
AT1G13000	1	4436105	4439464	-	216	257	217	325	352	320	9.25088	9.85553
AT1G13010	1	4440214	4440286	+	0	0	0	0	0	0	0	0
AT1G13020	1	4440544	4443684	-	368	380	416	476	420	587	13.5033	12.6846
AT1G13030	1	4444043	4447406	-	176	182	161	239	212	334	6.02353	6.71745
AT1G13040	1	4447647	4449200	+	51	59	85	56	72	109	3.19815	2.86592
AT1G13050	1	4450382	4451742	+	18	35	33	50	30	37	1.61048	1.61546
AT1G13060	1	4452271	4454874	+	969	1035	1054	1334	1285	1571	67.9501	68.6464
AT1G13070	1	4455477	4457099	+	1	0	0	1	0	0	0.0157035	0.0115784
AT1G13080	1	4459187	4460940	+	329	238	183	313	210	260	11.4668	8.8266
AT1G13090	1	4461806	4463543	+	449	513	539	712	652	655	23.1013	22.911
AT1G13100	1	4463924	4465538	+	120	139	126	198	151	190	6.40498	6.61146
AT1G13110	1	4467220	4469033	+	1138	1108	1151	1864	1405	1743	49.6723	54.0357
AT1G13120	1	4469181	4473213	-	277	261	293	354	388	404	8.72664	8.87324
AT1G13130	1	4474720	4477941	+	8	12	3	6	13	17	0.328218	0.378781
AT1G13140	1	4478491	4480325	-	6	8	11	12	11	20	0.347232	0.440352
AT1G13145	1	4480860	4481334	+	26	32	28	32	46	50	4.61446	5.06388
AT1G13150	1	4481875	4483696	-	23	17	38	30	27	32	1.09109	0.917928
AT1G13160	1	4484584	4488577	+	368	330	360	387	429	508	10.1602	9.37463
AT1G13170	1	4488625	4492581	-	427	382	465	512	555	653	10.9882	10.938
AT1G13180	1	4495028	4498469	+	119	149	164	223	221	258	5.74951	6.88867
AT1G13190	1	4498881	4501613	+	529	583	611	873	813	916	20.1532	22.4397
AT1G13195	1	4501581	4503591	-	62	61	58	93	105	103	3.76889	4.62117
AT1G13200	1	4507221	4508528	-	0	0	0	0	1	0	0	0.0143668
AT1G13210	1	4508963	4513938	-	630	655	621	884	863	883	11.9503	12.158
AT1G13220	1	4515606	4517534	+	486	490	534	641	674	870	28.5286	30.4373
AT1G13230	1	4520631	4522544	+	0	6	5	3	4	1	0.196327	0.105276
AT1G13240	1	4522709	4522782	-	0	0	0	1	0	0	0	0.253943
AT1G13245	1	4525486	4526064	-	807	1010	814	1087	1174	1352	115.813	117.262
AT1G13250	1	4528623	4530063	-	198	255	223	326	332	307	11.9563	12.5843
AT1G13260	1	4542168	4543742	+	806	882	770	750	1009	812	39.7756	30.6753
AT1G13270	1	4544953	4547312	+	708	705	836	1181	1053	1145	43.6557	48.3605
AT1G13280	1	4547454	4548875	+	313	304	291	440	351	510	18.3959	19.4341
AT1G13290	1	4550153	4551620	-	0	0	0	0	0	0	0	0
AT1G13300	1	4556892	4558708	+	8	12	5	32	7	8	0.515094	0.713995
AT1G13310	1	4561068	4563061	-	2	0	1	0	0	0	0.0543816	0
AT1G13320	1	4563476	4567750	-	774	759	830	974	1025	1041	29.0944	27.5975
AT1G13330	1	4567935	4570598	+	34	25	32	43	42	58	2.27383	2.63453
AT1G13340	1	4569448	4571118	-	46	17	16	36	31	25	1.36137	1.16893
AT1G13350	1	4572419	4576632	-	462	463	539	657	656	807	15.2049	16.2341
AT1G13360	1	4576957	4577893	-	236	249	241	395	363	432	19.7475	23.8657
AT1G13370	1	4587780	4588613	-	7	2	1	0	0	0	0.393315	0
AT1G13380	1	4589071	4590423	-	402	429	323	496	522	534	37.9507	37.632
AT1G13390	1	4592829	4593683	-	174	230	228	315	294	347	24.2221	27.0149
AT1G13400	1	4597627	4598911	+	7	17	8	8	6	3	1.04427	0.409039
AT1G13410	1	4601261	4603298	+	24	30	35	43	32	49	1.25046	1.28455
AT1G13420	1	4604841	4606053	+	2	2	2	3	0	1	0.126068	0.0619678
AT1G13430	1	4606500	4607747	+	2	2	4	3	2	5	0.163377	0.150575
AT1G13440	1	4608196	4610647	-	10820	11286	11421	14585	12691	16430	593.813	570.752
AT1G13448	1	4612243	4612929	+	42	40	28	66	38	62	4.73573	5.26931
AT1G13450	1	4612731	4615205	-	371	405	410	600	640	591	19.1434	21.7908
AT1G13460	1	4615813	4618329	+	103	152	151	201	198	211	5.5335	6.12993
AT1G13470	1	4620228	4621580	-	11	4	4	11	14	6	0.3807	0.457975
AT1G13480	1	4622634	4624070	-	5	3	0	11	5	1	0.15216	0.238403
AT1G13485	1	4624171	4624344	-	0	0	0	0	0	0	0	0
AT1G13490	1	4624715	4626064	-	0	0	0	0	0	0	0	0
AT1G13500	1	4627789	4629169	-	0	0	0	0	1	0	0	0.0161858
AT1G13510	1	4629203	4630821	-	1	0	2	0	0	0	0.0498764	0
AT1G13520	1	4631778	4633248	-	3	0	4	51	0	1	0.1407	0.770639
AT1G13530	1	4633740	4635129	-	4	2	9	9	2	5	0.33014	0.259644
AT1G13540	1	4635463	4636805	-	7	8	12	7	4	6	0.54876	0.254753
AT1G13550	1	4636984	4638330	-	2	2	0	4	1	0	0.0802735	0.0739833
AT1G13560	1	4638514	4642104	-	832	803	911	1216	1224	1212	38.9493	41.193
AT1G13570	1	4642346	4644422	-	256	243	219	360	355	376	11.338	12.7025
AT1G13580	1	4644700	4646853	-	91	96	110	126	145	190	5.39529	6.17462
AT1G13590	1	4647949	4648740	+	0	0	0	0	0	0	0	0
AT1G13600	1	4650787	4651469	-	15	31	31	37	18	39	2.87333	2.58627
AT1G13605	1	4658538	4659106	+	0	0	0	0	0	0	0	0
AT1G13607	1	4660778	4661218	+	8	1	6	1	0	15	1.12774	0.886926
AT1G13608	1	4661682	4662029	+	2	14	18	9	3	26	3.65634	3.01302
AT1G13609	1	4662721	4663192	+	198	466	460	136	163	974	75.3874	62.9524
AT1G13610	1	4663831	4666017	-	5	7	4	0	0	5	0.314652	0.072499
AT1G13620	1	4668443	4669471	+	0	0	0	0	0	1	0	0.0299709
AT1G13630	1	4669784	4672826	-	72	41	50	74	71	54	1.71597	1.54463
AT1G13635	1	4674247	4675851	+	1	5	3	6	5	7	0.228468	0.336904
AT1G13640	1	4677027	4679812	-	439	467	532	687	731	672	14.7248	15.7793
AT1G13650	1	4680432	4682196	-	608	414	465	711	307	494	32.2819	24.202
AT1G13660	1	4683171	4685640	+	2	2	2	2	1	0	0.0619113	0.022824
AT1G13670	1	4688156	4688966	+	60	73	65	82	87	100	6.22243	6.23302
AT1G13680	1	4690409	4692841	+	0	3	2	1	2	6	0.107995	0.143327
AT1G13690	1	4693289	4694410	+	266	275	245	316	291	347	23.4026	20.9431
AT1G13700	1	4694372	4696023	-	279	311	341	422	404	405	23.3087	22.7236
AT1G13710	1	4702725	4704657	-	97	140	136	242	179	244	5.20624	6.84365
AT1G13720	1	4709635	4709706	+	0	0	0	0	0	0	0	0
AT1G13730	1	4709824	4712550	+	340	352	431	522	393	506	16.1431	15.061
AT1G13740	1	4713674	4715407	+	103	110	117	153	132	180	5.28639	5.49225
AT1G13750	1	4715394	4718235	-	82	70	79	142	72	109	2.82779	2.91534
AT1G13755	1	4718673	4719354	-	0	0	0	0	0	0	0	0
AT1G13760	1	4720243	4721342	-	0	0	0	0	1	0	0	0.0334969
AT1G13770	1	4721695	4724510	+	182	181	194	283	268	304	9.40143	10.6404
AT1G13780	1	4724608	4726499	+	99	94	95	145	103	176	4.50596	4.89116
AT1G13790	1	4727438	4730425	+	140	136	166	240	217	243	4.68017	5.46499
AT1G13800	1	4731056	4733707	-	25	22	38	33	28	54	0.816886	0.814876
AT1G13810	1	4734036	4735389	+	53	69	74	79	61	80	4.20136	3.47703
AT1G13820	1	4735547	4737808	+	708	833	805	1058	858	1013	46.4946	42.8002
AT1G13830	1	4739873	4741038	-	6	5	3	5	2	4	0.428865	0.248449
AT1G13840	1	4741999	4742071	+	0	0	0	0	0	0	0	0
AT1G13850	1	4743095	4743167	+	0	0	1	1	0	0	0.349135	0.257421
AT1G13860	1	4743309	4746956	-	190	228	242	315	274	373	5.96712	6.41279
AT1G13870	1	4747265	4748642	-	117	163	149	188	180	213	9.52426	9.51046
AT1G13880	1	4748873	4751212	+	314	321	324	383	459	434	14.3354	14.0635
AT1G13890	1	4751581	4752844	+	0	0	0	0	0	0	0	0
AT1G13900	1	4753145	4755580	-	312	309	329	465	386	504	10.3208	10.8537
AT1G13910	1	4755784	4757991	+	49	53	57	76	63	92	3.02193	3.23706
AT1G13920	1	4758188	4759754	+	72	81	63	122	89	108	5.30362	5.77511
AT1G13930	1	4761042	4761725	+	3981	4978	3426	6231	4392	5824	461.483	451.854
AT1G13940	1	4762703	4766749	-	266	231	343	363	383	421	6.34527	6.49969
AT1G13950	1	4773576	4774867	+	65	61	69	114	89	95	6.79881	7.66066
AT1G13960	1	4776605	4779400	+	198	200	207	332	361	338	8.03519	10.096
AT1G13970	1	4779523	4782542	-	12	22	24	46	30	35	0.721091	1.0175
AT1G13980	1	4788559	4794654	+	805	895	926	1176	1248	1423	13.8425	14.9518
AT1G13990	1	4794756	4796597	+	264	303	266	444	350	433	21.0412	22.8518
AT1G14000	1	4797358	4800283	+	580	620	673	862	842	904	26.447	27.1517
AT1G14010	1	4800169	4801850	-	165	191	176	294	238	312	14.8186	17.3336
AT1G14020	1	4802720	4805375	+	248	254	253	334	307	391	9.748	9.82426
AT1G14030	1	4805306	4807517	-	714	747	813	975	884	1076	33.8337	32.1972
AT1G14040	1	4810488	4814543	+	70	89	71	112	118	146	2.40048	2.89341
AT1G14048	1	4815683	4815988	-	0	0	0	0	0	0	0	0
AT1G14060	1	4817144	4818020	-	123	120	105	157	136	202	10.1134	10.6065
AT1G14070	1	4818548	4820150	+	71	76	96	115	87	111	4.04791	3.84432
AT1G14071	1	4820405	4820499	-	9	8	18	11	12	15	9.38989	7.5167
AT1G14080	1	4822528	4824414	+	0	0	0	1	0	2	0	0.031181
AT1G14090	1	4824433	4827436	-	58	72	96	86	102	105	1.91745	1.83288
AT1G14100	1	4827961	4829587	+	6	0	0	1	7	6	0.0985951	0.169622
AT1G14110	1	4830297	4831915	+	0	0	0	0	0	0	0	0
AT1G14120	1	4833518	4835089	-	41	40	54	52	74	56	2.89136	2.87403
AT1G14130	1	4835724	4837616	-	58	54	48	63	81	67	2.91278	2.83218
AT1G14140	1	4837927	4839633	-	117	157	160	202	193	193	9.59348	9.5833
AT1G14150	1	4839853	4840751	+	739	709	848	1092	1114	1057	80.8256	84.6926
AT1G14160	1	4840697	4841848	-	10	5	14	17	12	12	0.804263	0.83837
AT1G14170	1	4843234	4845810	-	89	127	116	194	175	157	4.863	5.68072
AT1G14180	1	4847162	4849207	+	127	103	130	168	179	181	5.69538	6.15893
AT1G14182	1	4849448	4849826	-	1	0	0	1	0	0	0.0888043	0.0654765
AT1G14185	1	4850274	4852096	+	14	29	22	17	22	46	0.95594	0.921696
AT1G14190	1	4852802	4854307	+	26	37	28	52	54	42	1.54004	1.84673
AT1G14200	1	4854384	4855200	-	38	65	72	148	125	161	5.45924	9.9824
AT1G14205	1	4855533	4856930	+	130	108	147	182	179	188	17.0651	17.942
AT1G14210	1	4856778	4857964	-	257	230	243	250	314	312	20.8815	18.4754
AT1G14220	1	4858642	4859601	-	0	0	2	1	1	0	0.0741975	0.0547067
AT1G14225	1	4860515	4860649	-	0	0	0	0	0	0	0	0
AT1G14230	1	4861266	4864094	+	154	154	192	249	257	242	6.90326	7.61442
AT1G14240	1	4865005	4868000	+	2	8	4	3	4	9	0.208542	0.175726
AT1G14250	1	4868452	4871488	+	264	216	305	446	302	425	10.8381	11.9408
AT1G14260	1	4872856	4874907	+	6	17	22	23	35	37	0.832299	1.29551
AT1G14270	1	4874875	4877248	-	916	936	950	1179	1116	1190	53.3339	48.9091
AT1G14280	1	4877627	4879149	+	1160	1360	1154	1472	1412	1599	61.483	55.3141
AT1G14290	1	4880051	4881964	-	699	808	684	1034	1226	1078	45.9224	51.5846
AT1G14300	1	4882376	4884791	-	217	169	209	218	275	331	10.8087	11.0366
AT1G14310	1	4885044	4886793	+	154	129	129	203	200	209	11.7852	12.9075
AT1G14315	1	4886768	4887439	-	4	3	1	10	1	5	0.303415	0.447423
AT1G14320	1	4888214	4889661	+	5264	5501	5239	6770	6317	8178	419.641	411.118
AT1G14330	1	4890118	4892251	-	206	249	248	250	287	277	8.39608	7.16799
AT1G14340	1	4897346	4898961	+	103	116	93	148	114	163	7.65341	7.68671
AT1G14345	1	4899145	4899979	+	1008	1035	842	1159	1079	1271	88.0593	78.9703
AT1G14350	1	4908255	4911168	+	233	230	234	311	308	341	8.86443	9.00203
AT1G14360	1	4911093	4913152	-	259	215	259	330	286	375	13.4595	13.4169
AT1G14370	1	4915576	4918138	+	92	118	107	123	103	112	4.6353	3.64407
AT1G14380	1	4918010	4921596	-	545	610	644	782	813	907	18.8222	19.3009
AT1G14390	1	4924277	4926794	+	20	11	17	31	22	29	0.545173	0.686686
AT1G14400	1	4927011	4928690	-	1040	1055	1010	1530	1443	1652	79.5343	87.3486
AT1G14410	1	4929123	4930904	-	422	420	474	587	491	715	30.0813	30.2185
AT1G14420	1	4931566	4933515	-	0	2	2	7	4	0	0.0576625	0.116917
AT1G14430	1	4934120	4936100	+	122	149	133	159	178	157	5.19772	4.68608
AT1G14440	1	4938824	4940903	-	334	362	425	501	447	553	18.1171	17.8861
AT1G14450	1	4946218	4947576	-	378	397	304	478	339	618	51.4024	50.404
AT1G14455	1	4947819	4948400	-	0	0	2	0	0	0	0.0875836	0
AT1G14460	1	4948748	4952927	-	371	425	412	438	520	596	8.22771	7.80395
AT1G14470	1	4954080	4955702	+	45	30	40	52	55	60	1.80591	1.93359
AT1G14480	1	4956257	4957971	+	22	26	36	45	55	61	1.3759	1.94439
AT1G14490	1	4958514	4959325	-	18	13	13	26	21	26	1.38106	1.68941
AT1G14500	1	4960375	4961780	+	0	0	0	0	0	0	0	0
AT1G14510	1	4961886	4964428	-	595	574	547	742	742	826	33.1832	32.9355
AT1G14518	1	4966810	4967493	-	0	0	0	0	0	0	0	0
AT1G14520	1	4968142	4970311	-	99	112	84	90	111	137	5.26883	4.45102
AT1G14530	1	4970858	4973726	-	51	76	63	69	89	107	3.33047	3.42491
AT1G14540	1	4974067	4975705	-	8	10	7	35	3	8	0.5227	0.709123
AT1G14549	1	4978794	4978907	-	0	0	0	0	0	0	0	0
AT1G14550	1	4979028	4980324	+	0	0	0	7	1	0	0	0.155625
AT1G14560	1	4980672	4983284	+	128	173	152	235	188	228	6.32286	6.69958
AT1G14570	1	4983535	4987375	+	662	735	726	1036	918	1132	31.2947	33.5404
AT1G14580	1	4989563	4992732	+	328	294	289	417	434	477	11.9069	12.7977
AT1G14590	1	4998816	5000643	-	94	70	94	136	135	144	4.95151	5.87242
AT1G14600	1	5001011	5003370	-	33	46	49	39	59	40	3.46318	2.75293
AT1G14610	1	5008244	5014533	-	1793	1718	1995	2351	2587	2735	38.6373	39.6996
AT1G14620	1	5014753	5016604	-	219	189	198	259	270	277	15.445	15.1461
AT1G14630	1	5019955	5021537	+	26	18	46	60	59	71	2.82142	4.39168
AT1G14640	1	5023656	5025955	+	60	54	70	89	105	118	2.1239	2.65536
AT1G14642	1	5026364	5026585	+	3	5	3	6	2	12	2.1239	2.84723
AT1G14650	1	5027662	5030792	+	896	936	1025	1391	1380	1471	26.1082	28.5818
AT1G14660	1	5031972	5036448	-	100	110	107	165	148	172	3.26966	3.68838
AT1G14670	1	5037612	5040528	+	1420	1593	1583	2166	2029	2361	54.1051	56.9047
AT1G14680	1	5040861	5041733	+	12	20	25	47	36	30	1.66409	2.43238
AT1G14685	1	5042323	5044294	+	679	646	620	996	934	1008	34.1169	37.9974
AT1G14686	1	5045781	5046800	-	0	0	0	0	0	0	0	0
AT1G14687	1	5047803	5048612	+	16	14	15	18	25	24	1.41594	1.55438
AT1G14688	1	5049526	5050983	-	0	0	2	0	0	0	0.0795221	0
AT1G14690	1	5051760	5055252	-	440	547	622	697	670	845	16.6836	16.911
AT1G14700	1	5058680	5061136	+	515	545	559	805	664	773	33.037	33.7319
AT1G14710	1	5061866	5065178	-	967	877	977	1271	1219	1448	29.6	30.466
AT1G14720	1	5066636	5068645	-	815	872	1026	1416	1196	1386	51.2951	55.734
AT1G14730	1	5073105	5074779	+	12	17	19	25	16	16	1.19353	1.045
AT1G14740	1	5075213	5077791	-	939	1114	1062	1342	1412	1489	31.782	31.9189
AT1G14750	1	5079407	5082520	-	9	14	31	29	22	30	0.655064	0.72448
AT1G14755	1	5083742	5084342	+	0	1	0	1	0	0	0.0505691	0.0372852
AT1G14760	1	5084688	5085213	-	8	7	6	9	7	9	1.24761	1.09509
AT1G14770	1	5086626	5088846	-	106	97	111	157	127	176	4.75795	5.13924
AT1G14780	1	5090990	5094152	+	18	11	9	8	19	12	0.441632	0.33419
AT1G14790	1	5093961	5098032	-	171	182	185	246	308	326	3.60176	4.34377
AT1G14800	1	5099572	5102558	+	4	2	10	6	5	11	0.353064	0.357938
AT1G14810	1	5102424	5104695	-	1175	969	1174	1496	1469	1608	58.3209	59.2653
AT1G14820	1	5105127	5106949	-	190	239	162	242	248	252	13.2711	12.285
AT1G14830	1	5107421	5111670	-	931	1043	950	1398	1262	1442	32.0807	33.1828
AT1G14840	1	5112084	5115428	-	563	610	542	736	615	724	19.2131	17.1397
AT1G14850	1	5116696	5123259	-	461	529	594	677	715	854	8.73834	9.13555
AT1G14860	1	5124742	5126151	+	12	8	28	20	20	19	1.08455	0.982902
AT1G14870	1	5128375	5129523	-	42	35	37	144	39	34	3.92635	5.51055
AT1G14880	1	5132535	5133716	-	36	56	3	66	8	9	3.16503	2.03884
AT1G14890	1	5137014	5137957	+	152	166	180	287	263	293	13.4454	16.7812
AT1G14900	1	5138334	5139432	-	326	277	327	522	428	545	23.1246	27.4085
AT1G14910	1	5139712	5143689	-	483	575	511	802	821	925	16.5722	19.8431
AT1G14920	1	5149226	5151354	+	807	961	870	1047	1242	1245	31.5802	31.1931
AT1G14930	1	5152263	5153084	-	0	0	1	1	0	1	0.0354476	0.0522719
AT1G14940	1	5154537	5155563	-	0	0	0	0	0	0	0	0
AT1G14950	1	5157336	5158269	-	0	0	0	1	0	0	0	0.0222388
AT1G14960	1	5159199	5160083	-	0	1	0	0	0	0	0.0370448	0
AT1G14970	1	5161949	5164917	-	145	167	189	227	191	261	6.99666	6.99156
AT1G14980	1	5165628	5166745	-	666	704	659	1017	876	1136	74.9461	82.493
AT1G14990	1	5167147	5168243	-	70	84	100	110	109	98	9.6911	8.91764
AT1G15000	1	5168596	5170066	+	168	168	177	329	227	308	8.88834	11.0374
AT1G15002	1	5169940	5170435	-	10	4	3	9	5	7	0.873541	0.795618
AT1G15010	1	5171207	5171742	+	14	10	3	24	20	16	1.28385	2.10355
AT1G15015	1	5172081	5172923	+	1	0	0	1	0	1	0.0302335	0.044583
AT1G15020	1	5173097	5176220	-	175	161	194	311	297	312	7.61874	9.75093
AT1G15030	1	5177529	5180049	+	428	516	419	607	589	642	21.1177	20.9965
AT1G15040	1	5179887	5181389	-	59	55	31	90	56	44	2.61542	2.52684
AT1G15045	1	5181857	5181964	+	0	0	0	0	0	0	0	0
AT1G15050	1	5182256	5183243	-	7	6	5	3	2	3	0.822156	0.269416
AT1G15060	1	5183607	5186974	-	362	401	419	505	520	559	13.0923	12.9362
AT1G15080	1	5187626	5189673	+	50	77	75	110	100	96	4.03791	4.51002
AT1G15090	1	5189687	5189760	-	0	1	2	0	0	0	1.03325	0
AT1G15100	1	5193426	5194203	-	61	60	40	89	76	64	5.27427	5.53125
AT1G15110	1	5199018	5202175	+	67	75	95	135	120	142	3.31889	4.09908
AT1G15120	1	5202854	5204193	+	750	859	700	1041	793	1032	98.2456	89.9118
AT1G15125	1	5204625	5205912	+	310	414	373	470	622	351	26.4764	25.6785
AT1G15130	1	5206002	5209915	-	733	794	753	1205	1124	1152	20.5845	23.1718
AT1G15140	1	5210206	5212349	-	1183	1143	1081	1566	1347	1521	66.9496	64.2426
AT1G15150	1	5212615	5214858	+	15	11	8	13	15	20	0.522649	0.544031
AT1G15160	1	5215475	5217545	+	60	64	53	76	68	68	3.0814	2.72121
AT1G15165	1	5217719	5220113	-	58	87	76	111	68	110	5.43686	5.2421
AT1G15170	1	5220641	5222973	+	115	152	161	158	166	195	6.37171	5.6968
AT1G15175	1	5222913	5224121	-	67	109	60	143	134	162	7.2556	9.95124
AT1G15180	1	5224385	5226702	+	753	819	851	1114	1147	1298	36.6062	39.6442
AT1G15190	1	5227053	5228202	+	1	3	7	8	4	12	0.243787	0.392176
AT1G15200	1	5228300	5231184	-	660	705	681	926	911	1133	32.2686	34.5368
AT1G15210	1	5231348	5236573	-	15	32	14	15	20	25	0.342973	0.248733
AT1G15215	1	5238102	5240033	+	97	87	77	120	120	133	6.40854	6.75272
AT1G15220	1	5240199	5241538	-	61	77	82	120	109	112	4.78014	5.4629
AT1G15230	1	5242198	5243227	-	176	176	132	245	205	299	11.9763	13.6651
AT1G15240	1	5243450	5246671	+	628	611	644	800	866	936	18.1375	18.4793
AT1G15250	1	5248664	5249474	-	168	158	131	195	159	233	21.4898	20.3519
AT1G15260	1	5249760	5250573	+	451	427	382	558	421	656	39.4514	37.7451
AT1G15270	1	5250650	5252121	-	579	646	528	830	529	946	93.2744	90.4279
AT1G15280	1	5252315	5256753	+	747	717	857	1157	1078	1281	25.6749	28.677
AT1G15290	1	5257046	5264942	-	2766	2721	3133	3421	3283	3787	42.701	38.3176
AT1G15300	1	5265726	5268602	-	37	25	42	48	46	36	0.99349	0.91564
AT1G15310	1	5269019	5272058	-	56	68	73	80	78	102	2.94481	2.8656
AT1G15320	1	5272256	5274013	-	0	1	0	2	0	3	0.0175771	0.0647991
AT1G15330	1	5274346	5275602	+	0	3	0	10	10	4	0.0645781	0.380914
AT1G15340	1	5275677	5277689	-	2120	2350	2123	2664	2861	3117	105.815	102.266
AT1G15350	1	5278260	5279877	-	215	244	249	338	376	320	18.4317	19.8475
AT1G15360	1	5283538	5284673	+	2	2	3	1	0	3	0.212897	0.0896981
AT1G15370	1	5287047	5288577	+	307	310	288	465	409	524	31.4245	35.7914
AT1G15380	1	5290745	5292535	+	5	36	47	31	75	48	2.28163	2.94398
AT1G15385	1	5292756	5293265	-	0	0	1	0	0	0	0.0499742	0
AT1G15390	1	5294629	5295797	+	336	343	368	476	412	560	26.5256	27.0482
AT1G15400	1	5295827	5296882	-	265	325	253	459	420	417	30.606	34.6925
AT1G15405	1	5297875	5298166	-	7	12	12	17	5	15	2.70579	2.38115
AT1G15410	1	5298324	5300927	+	214	304	320	340	377	417	9.26191	9.24104
AT1G15415	1	5300742	5301412	-	21	19	32	28	42	31	3.82302	3.9541
AT1G15420	1	5301613	5303390	-	185	190	203	300	248	328	13.2477	14.8036
AT1G15430	1	5304317	5306012	+	72	104	97	100	135	114	6.12492	5.77317
AT1G15440	1	5306061	5309514	-	338	315	398	426	434	506	9.38237	8.99108
AT1G15450	1	5309647	5309718	-	0	0	0	0	0	0	0	0
AT1G15460	1	5310001	5314094	-	2	0	0	0	0	0	0.0216725	0
AT1G15470	1	5315507	5317863	+	153	156	161	200	176	212	8.45961	7.80335
AT1G15480	1	5318011	5320594	+	198	200	250	267	291	403	7.93631	8.67798
AT1G15490	1	5320615	5323895	-	125	161	135	212	212	231	4.02776	4.62034
AT1G15500	1	5326290	5328874	+	3507	3689	4132	4754	5143	5427	132.499	132.155
AT1G15510	1	5329111	5331711	+	182	134	215	228	206	270	5.20319	5.08627
AT1G15520	1	5331858	5338326	-	41	38	44	94	62	70	0.687775	0.931754
AT1G15530	1	5339961	5341931	-	196	212	237	387	302	362	8.34044	10.0204
AT1G15540	1	5342587	5343705	+	0	0	0	0	0	0	0	0
AT1G15550	1	5344478	5346166	-	69	81	94	88	68	102	4.95126	3.86009
AT1G15560	1	5352655	5354314	-	0	0	0	0	0	0	0	0
AT1G15570	1	5362009	5365549	+	300	379	345	522	492	570	13.838	15.7827
AT1G15580	1	5365665	5366497	-	5	14	12	9	9	24	1.25811	1.25677
AT1G15590	1	5367374	5368670	+	0	0	0	0	0	0	0	0
AT1G15600	1	5368923	5370344	+	0	0	1	1	1	0	0.0204549	0.0301633
AT1G15610	1	5370757	5371679	+	0	1	0	0	0	0	0.033186	0
AT1G15620	1	5373504	5374575	+	0	0	0	1	0	2	0	0.0636289
AT1G15630	1	5376793	5378027	+	0	0	0	0	1	0	0	0.0175133
AT1G15640	1	5378886	5380139	+	0	0	0	0	1	0	0	0.017546
AT1G15650	1	5380907	5380988	+	0	0	1	0	0	0	0.310815	0
AT1G15660	1	5381170	5385254	+	321	318	367	503	483	602	10.7957	12.5648
AT1G15670	1	5389952	5391490	+	138	151	152	246	258	202	7.30324	8.62052
AT1G15680	1	5393407	5394639	+	0	0	0	0	0	0	0	0
AT1G15690	1	5398990	5402519	+	12010	13006	13056	16866	17182	18188	350.049	354.115
AT1G15700	1	5402569	5403818	-	68	67	85	112	102	135	4.48568	5.24666
AT1G15710	1	5404358	5405686	+	216	163	177	233	242	266	10.6627	10.4776
AT1G15720	1	5406025	5407486	+	54	21	47	50	47	60	2.12681	2.01799
AT1G15730	1	5407401	5409987	-	763	781	875	1012	1102	1159	40.2695	40.1733
AT1G15740	1	5410908	5414919	+	1040	1434	1518	2223	2323	2339	44.3327	56.3752
AT1G15750	1	5414817	5420630	-	1476	1655	1810	2188	2311	2574	32.8886	34.7125
AT1G15757	1	5424242	5424576	-	0	0	0	0	0	1	0	0.0745704
AT1G15760	1	5425714	5426322	+	14	21	13	14	15	29	2.00881	1.78969
AT1G15770	1	5426892	5428280	-	1	0	0	2	0	0	0.0269132	0.0396869
AT1G15772	1	5428520	5429561	-	0	0	0	0	0	0	0	0
AT1G15780	1	5430183	5436412	-	593	587	618	812	796	881	10.5637	10.7821
AT1G15790	1	5438299	5440030	-	28	17	15	36	22	32	1.98341	2.19359
AT1G15800	1	5441082	5443684	-	73	79	75	100	106	142	5.42222	6.12889
AT1G15810	1	5444418	5446564	+	843	843	770	1088	904	1121	38.3787	35.8668
AT1G15820	1	5446462	5447859	-	49778	58111	48000	63694	59436	68151	3358.51	3038.47
AT1G15825	1	5448149	5448529	-	83	67	78	116	81	109	15.252	15.0926
AT1G15830	1	5448726	5450177	+	210	233	236	374	337	378	11.9184	14.0938
AT1G15840	1	5451432	5452374	+	12	2	4	2	1	0	0.497035	0.0610783
AT1G15850	1	5453245	5454088	-	0	0	0	0	0	0	0	0
AT1G15860	1	5454785	5457022	+	280	332	301	436	376	439	21.6058	21.8277
AT1G15870	1	5457084	5458429	+	20	12	20	32	25	27	1.34961	1.60744
AT1G15880	1	5458535	5460333	-	287	329	255	435	439	459	20.1993	22.7929
AT1G15885	1	5460477	5461281	+	51	44	47	63	47	56	6.88048	5.93048
AT1G15890	1	5461317	5464223	+	46	42	76	73	58	55	1.43785	1.20236
AT1G15900	1	5464356	5464697	+	4	2	5	1	13	6	0.819752	1.09893
AT1G15910	1	5465336	5469125	+	366	458	478	671	610	730	13.5279	15.4057
AT1G15920	1	5469558	5470827	+	177	247	212	315	313	309	12.7635	13.8645
AT1G15930	1	5471519	5473014	+	1589	1857	1716	2300	2044	2707	147.658	148.71
AT1G15940	1	5473565	5478259	+	517	565	575	794	772	881	12.8403	13.981
AT1G15950	1	5478754	5482180	+	848	876	805	1130	912	1113	46.0073	42.3183
AT1G15960	1	5481665	5485082	-	521	502	495	667	515	657	18.1044	16.1713
AT1G15970	1	5486319	5488868	-	181	183	172	213	192	199	8.23941	6.84573
AT1G15980	1	5489298	5491363	+	3268	3396	3410	4091	4125	4128	163.956	148.126
AT1G15990	1	5491304	5493772	-	31	32	26	32	16	22	1.06494	0.617569
AT1G16000	1	5494533	5495359	+	113	142	128	124	122	217	18.9912	16.9272
AT1G16010	1	5495373	5497720	-	408	398	423	501	486	579	17.9606	16.8738
AT1G16020	1	5498165	5501358	+	223	242	252	272	301	313	8.68126	7.9095
AT1G16022	1	5501396	5501959	-	2	8	5	9	4	6	0.809963	0.756447
AT1G16025	1	5501505	5501959	+	2	7	5	6	2	8	1.04332	0.879146
AT1G16030	1	5502206	5504535	-	62	74	65	121	96	125	2.19865	2.75827
AT1G16040	1	5504735	5506611	+	106	94	88	130	143	137	8.65591	9.08563
AT1G16060	1	5508507	5511735	+	27	47	30	48	49	58	2.17265	2.38748
AT1G16070	1	5511873	5513896	-	32	46	34	53	70	71	2.13502	2.7267
AT1G16080	1	5514317	5516027	+	1561	1544	1475	2043	1925	2259	90.8402	91.0632
AT1G16090	1	5516259	5517822	+	53	39	39	30	58	52	2.54868	2.00828
AT1G16100	1	5518062	5518134	-	0	0	0	0	0	0	0	0
AT1G16110	1	5518373	5520891	+	109	161	129	173	180	142	4.31266	3.94483
AT1G16120	1	5522639	5524983	+	0	0	1	0	0	0	0.0116219	0
AT1G16130	1	5525491	5528212	+	59	65	63	29	75	58	1.86538	1.19149
AT1G16140	1	5528965	5531255	+	0	0	1	0	0	0	0.0121947	0
AT1G16150	1	5532415	5534877	+	5	6	12	19	9	12	0.250512	0.321226
AT1G16160	1	5535973	5538269	+	0	0	0	1	3	0	0	0.0351905
AT1G16170	1	5538732	5539821	-	202	293	171	302	276	340	24.3533	24.7501
AT1G16180	1	5540427	5542902	+	1175	1227	1410	1775	1673	1938	60.0468	62.554
AT1G16190	1	5543152	5546103	+	200	228	207	282	282	352	11.2939	12.012
AT1G16210	1	5546128	5547552	-	505	514	456	620	595	665	36.3569	34.1668
AT1G16220	1	5548653	5550553	+	57	61	62	102	81	103	3.10815	3.64122
AT1G16225	1	5551041	5552097	-	1	1	0	2	2	0	0.0761938	0.112357
AT1G16230	1	5553467	5554324	-	0	0	0	0	0	0	0	0
AT1G16240	1	5555007	5556841	-	559	608	613	824	890	865	41.6972	44.544
AT1G16250	1	5556989	5559520	+	179	134	167	225	228	200	6.70706	6.72753
AT1G16260	1	5559579	5562113	-	211	219	286	324	298	334	7.64498	7.52615
AT1G16270	1	5563087	5568368	+	537	450	585	724	660	766	10.1354	10.2207
AT1G16280	1	5568482	5570487	-	116	115	149	148	162	175	6.56165	6.17479
AT1G16290	1	5570753	5573538	-	0	0	1	0	0	0	0.0176379	0
AT1G16300	1	5574310	5577622	+	81	59	85	74	111	104	3.57961	3.39002
AT1G16310	1	5578431	5580693	+	27	16	25	44	23	26	1.23882	1.2492
AT1G16320	1	5580855	5582143	+	418	356	400	547	508	560	26.5027	26.881
AT1G16330	1	5582387	5587391	-	122	103	97	114	142	201	4.21508	4.4108
AT1G16340	1	5587893	5590633	-	194	190	209	280	264	339	12.8191	14.0739
AT1G16350	1	5590951	5593007	+	849	754	977	1178	1144	1367	39.9976	42.1671
AT1G16360	1	5593301	5595179	-	11	2	3	9	3	4	0.338977	0.249932
AT1G16370	1	5596694	5598447	+	10	8	4	10	18	9	0.319675	0.396405
AT1G16380	1	5598453	5601367	-	0	0	0	0	0	0	0	0
AT1G16390	1	5602873	5604663	+	284	304	315	268	432	344	12.8501	10.954
AT1G16400	1	5605159	5607473	+	130	98	95	138	144	103	4.38352	3.85241
AT1G16410	1	5608807	5611426	+	1664	1310	1447	2375	2112	2254	56.9077	63.9774
AT1G16420	1	5612150	5613867	-	0	0	0	1	0	1	0	0.0280893
AT1G16430	1	5614619	5615510	+	32	30	26	30	42	58	3.87365	4.21922
AT1G16440	1	5615815	5617672	+	0	0	1	1	0	1	0.0162751	0.0239997
AT1G16445	1	5617811	5619334	+	34	49	70	76	100	90	4.55547	5.83949
AT1G16450	1	5619471	5619543	-	0	0	0	0	0	0	0	0
AT1G16460	1	5619582	5622663	-	607	660	600	886	738	822	31.9999	30.911
AT1G16470	1	5622786	5625643	+	736	762	790	970	846	1182	55.065	53.1989
AT1G16480	1	5625843	5628656	-	30	38	31	41	53	43	0.896658	0.914879
AT1G16489	1	5629216	5630488	+	29	27	28	25	33	26	5.19634	3.83133
AT1G16490	1	5629655	5630995	-	36	29	27	26	41	29	1.98711	1.52882
AT1G16500	1	5639032	5640173	+	14	25	16	27	30	48	1.3948	1.96332
AT1G16510	1	5644572	5645443	-	11	9	5	14	16	23	0.7307	1.14216
AT1G16515	1	5647549	5647813	-	13	8	5	9	6	11	2.50059	1.84372
AT1G16520	1	5648760	5651167	+	196	186	197	301	253	286	11.4306	12.227
AT1G16530	1	5651370	5652883	-	5	7	11	2	10	5	0.91308	0.497601
AT1G16540	1	5659415	5665449	+	95	106	134	164	148	180	3.09575	3.35226
AT1G16550	1	5665907	5668209	+	27	52	39	77	68	85	1.30588	1.87673
AT1G16560	1	5668413	5670708	+	515	510	507	665	710	812	27.0026	28.4215
AT1G16570	1	5670577	5673600	-	177	225	211	306	270	283	9.54977	9.86682
AT1G16590	1	5673795	5675131	+	40	55	38	83	51	55	3.45893	3.62412
AT1G16600	1	5675169	5675433	+	0	0	0	0	1	0	0	0.0709123
AT1G16610	1	5675704	5678780	-	592	554	673	981	921	1075	29.7183	35.8609
AT1G16620	1	5679819	5681188	+	1	3	1	10	1	5	0.0930176	0.219466
AT1G16630	1	5682118	5684867	-	248	267	298	333	356	360	7.53483	7.1682
AT1G16635	1	5685503	5686368	-	3	2	0	1	2	0	0.147153	0.0650984
AT1G16640	1	5686603	5687715	+	9	6	12	22	26	31	0.921211	1.98735
AT1G16650	1	5687943	5691198	+	78	85	84	125	118	124	3.67284	4.02367
AT1G16660	1	5692024	5696458	+	0	0	0	0	0	0	0	0
AT1G16670	1	5697324	5699769	+	77	100	82	168	140	164	3.83784	5.1568
AT1G16680	1	5702753	5705838	+	237	263	263	380	314	396	9.07441	9.5581
AT1G16690	1	5705969	5709533	+	111	121	129	161	150	171	4.97876	4.90131
AT1G16700	1	5709725	5711902	+	467	510	499	673	631	725	35.4558	35.9363
AT1G16705	1	5712088	5713749	+	5	5	0	8	3	4	0.325087	0.359536
AT1G16710	1	5714289	5722366	+	438	518	612	673	745	890	6.71202	7.28441
AT1G16720	1	5723088	5726478	+	3135	3513	3423	3812	4172	4545	122.228	112.115
AT1G16730	1	5726368	5727312	-	68	84	69	85	72	97	6.56479	5.56306
AT1G16740	1	5727690	5729080	+	258	265	256	282	253	398	33.4246	29.5163
AT1G16750	1	5729097	5731870	-	118	141	118	175	166	177	5.07047	5.13674
AT1G16760	1	5734234	5737307	+	0	0	0	0	0	0	0	0
AT1G16770	1	5737878	5739377	+	7	4	6	15	13	20	0.342782	0.713611
AT1G16780	1	5739299	5744214	-	331	340	311	370	416	531	8.8158	8.71741
AT1G16790	1	5744553	5745209	+	121	120	139	181	134	208	14.7412	14.959
AT1G16800	1	5745523	5755263	-	104	142	174	176	216	224	1.67677	1.81324
AT1G16810	1	5755588	5756895	+	445	527	430	736	687	805	49.0832	57.511
AT1G16820	1	5756835	5758464	-	22	31	21	34	36	45	2.91954	3.34528
AT1G16825	1	5758855	5760501	+	42	40	58	56	57	66	5.48104	5.16701
AT1G16830	1	5760772	5762619	+	41	35	24	29	29	44	1.37916	1.03721
AT1G16840	1	5762694	5764073	-	357	371	325	592	549	583	31.2066	37.6709
AT1G16850	1	5764807	5765651	-	2	11	7	18	8	13	0.682378	0.981095
AT1G16858	1	5767300	5770602	+	0	0	0	0	0	0	0	0
AT1G16860	1	5767300	5770602	+	0	0	0	0	0	0	0	0
AT1G16870	1	5770732	5773251	-	385	401	453	583	519	600	17.8509	18.08
AT1G16880	1	5773592	5776308	+	4417	4373	4628	5659	5480	5841	271.415	253.241
AT1G16890	1	5776346	5778263	-	848	896	890	1305	1059	1315	83.4979	85.9886
AT1G16900	1	5779021	5782433	-	250	250	295	344	348	398	9.72266	9.8287
AT1G16905	1	5782455	5783840	-	0	0	0	1	1	0	0	0.0271165
AT1G16910	1	5785003	5785927	+	2	2	1	4	8	10	0.137767	0.446939
AT1G16916	1	5786560	5787112	-	31	53	38	73	42	42	6.68687	6.34474
AT1G16920	1	5787330	5789249	-	467	483	399	659	571	641	37.6993	38.5519
AT1G16930	1	5789987	5791534	+	61	58	53	79	92	73	3.24721	3.39643
AT1G16940	1	5791983	5793491	+	0	0	0	0	0	0	0	0
AT1G16950	1	5796009	5796559	+	0	0	0	0	0	0	0	0
AT1G16960	1	5799888	5800845	+	97	57	103	97	111	120	9.68952	9.11789
AT1G16970	1	5800767	5805799	-	180	178	232	285	265	307	6.44545	6.90293
AT1G16980	1	5807311	5811488	+	0	0	0	0	0	0	0	0
AT1G17000	1	5812728	5816662	+	0	0	0	0	0	0	0	0
AT1G17010	1	5817567	5819352	+	1	0	0	0	0	0	0.0188095	0
AT1G17020	1	5820206	5822013	+	11	2	2	27	6	5	0.272878	0.509698
AT1G17030	1	5822368	5824455	+	4	7	8	11	6	14	0.291893	0.351142
AT1G17040	1	5824848	5828233	+	73	82	102	154	137	157	2.77078	3.56121
AT1G17050	1	5829080	5831343	+	420	400	414	468	421	499	19.7679	16.3941
AT1G17060	1	5832097	5835456	-	98	143	143	195	213	173	5.38632	6.00881
AT1G17070	1	5837590	5840332	+	162	175	183	256	251	309	4.83163	5.59025
AT1G17080	1	5840269	5841606	-	270	328	260	452	363	450	30.204	32.8336
AT1G17090	1	5842216	5842882	-	10	13	17	24	20	24	1.52845	1.9158
AT1G17100	1	5844676	5845661	+	333	346	390	542	440	456	29.9072	29.6625
AT1G17110	1	5845675	5850889	-	718	714	866	978	1008	1127	17.6412	17.6201
AT1G17120	1	5851953	5853955	+	314	343	291	504	466	468	12.0627	13.491
AT1G17130	1	5854148	5856697	+	405	380	475	551	567	669	24.019	25.1166
AT1G17140	1	5856573	5858446	-	615	569	622	774	711	934	30.7476	30.3656
AT1G17145	1	5860119	5862682	-	302	303	297	509	415	503	16.1668	18.8578
AT1G17147	1	5863431	5864009	-	40	45	35	56	32	88	5.28224	5.71217
AT1G17150	1	5865707	5867495	+	0	0	0	0	1	0	0	0.0155432
AT1G17160	1	5867635	5869356	+	246	226	222	268	310	352	13.3594	13.1996
AT1G17170	1	5869846	5870840	+	8	4	6	17	2	22	0.536565	0.901125
AT1G17180	1	5872145	5873086	+	0	5	1	8	0	3	0.178438	0.241201
AT1G17190	1	5875350	5876545	+	62	54	64	68	92	105	4.90656	5.326
AT1G17200	1	5878412	5880041	+	683	818	741	1100	1106	1171	65.9832	73.2791
AT1G17210	1	5880130	5884756	-	955	971	975	1223	1226	1459	22.084	21.9349
AT1G17220	1	5885083	5890470	+	5824	5771	6535	7525	7260	7944	125.36	115.876
AT1G17230	1	5891324	5895075	+	262	248	253	279	383	363	5.43653	5.38483
AT1G17232	1	5892300	5893652	-	119	118	117	137	186	142	7.3412	7.10998
AT1G17235	1	5895351	5895710	+	3	1	1	2	1	5	0.353984	0.417594
AT1G17240	1	5896416	5898717	-	9	6	11	19	6	13	0.287862	0.310203
AT1G17250	1	5901169	5903439	-	45	31	34	52	57	43	1.2345	1.25775
AT1G17255	1	5899994	5903619	+	44	34	56	62	70	60	1.11173	1.17448
AT1G17260	1	5904058	5908898	+	29	13	14	21	32	15	0.50185	0.44931
AT1G17270	1	5909249	5911693	-	79	58	83	91	116	122	2.86369	3.15755
AT1G17275	1	5912053	5915313	+	0	0	0	0	0	0	0	0
AT1G17277	1	5915644	5916212	-	0	0	0	0	0	0	0	0
AT1G17280	1	5916871	5920089	-	364	399	407	475	514	553	26.2728	25.5303
AT1G17285	1	5920774	5921415	+	0	2	0	0	3	0	0.094923	0.104982
AT1G17290	1	5922630	5926400	+	2283	2262	2192	2772	2560	2682	82.5504	72.4024
AT1G17300	1	5926994	5927784	+	0	0	0	0	0	0	0	0
AT1G17310	1	5928014	5928667	-	0	0	0	0	0	0	0	0
AT1G17330	1	5929909	5931831	+	97	167	145	159	190	188	10.8359	10.4898
AT1G17340	1	5933870	5938761	+	365	396	422	549	537	599	10.094	10.6006
AT1G17345	1	5940423	5941210	+	8	25	17	15	13	16	1.61718	1.04929
AT1G17350	1	5941785	5944463	+	91	142	140	169	155	179	10.0386	9.98126
AT1G17360	1	5946764	5951473	+	774	770	784	818	815	931	16.8083	13.6493
AT1G17370	1	5951542	5955037	-	732	807	789	1062	957	1243	33.4838	34.5929
AT1G17380	1	5955488	5957212	-	9	4	5	13	11	12	0.40491	0.59709
AT1G17390	1	5958628	5959651	-	0	0	0	0	0	0	0	0
AT1G17400	1	5960481	5962481	-	3	2	4	3	7	11	0.155302	0.267181
AT1G17410	1	5968573	5969975	-	46	64	55	90	73	117	5.28972	6.61848
AT1G17420	1	5977411	5981480	+	129	118	93	177	178	157	2.93051	3.25376
AT1G17430	1	5982267	5984013	+	57	68	66	81	92	107	4.2852	4.63177
AT1G17440	1	5983984	5987784	-	384	425	379	612	645	594	12.1259	13.9301
AT1G17450	1	5988643	5996693	-	351	368	452	456	466	534	5.67181	5.19969
AT1G17455	1	5997180	5998475	+	63	114	63	139	117	129	7.55165	8.93188
AT1G17460	1	5998814	6002716	+	91	92	93	144	132	157	3.23568	3.74279
AT1G17470	1	6002912	6006405	+	996	923	1060	1381	1359	1373	48.2678	49.1357
AT1G17480	1	6006461	6008266	-	45	70	61	103	76	101	3.06399	3.59405
AT1G17490	1	6008589	6009420	+	81	85	70	83	88	102	10.571	9.01608
AT1G17495	1	6009570	6013742	-	0	0	0	0	0	0	0	0
AT1G17500	1	6018757	6023503	+	312	343	340	428	413	493	6.41523	6.34156
AT1G17510	1	6023504	6024309	-	68	70	50	102	83	116	7.18369	8.48023
AT1G17520	1	6024636	6027385	-	145	153	184	194	210	242	8.93429	8.8287
AT1G17530	1	6027631	6028506	+	175	184	175	233	247	273	15.5365	16.1532
AT1G17540	1	6029277	6032754	-	0	1	0	3	1	0	0.00990164	0.0292024
AT1G17545	1	6033109	6033908	+	0	0	0	0	0	0	0	0
AT1G17550	1	6034362	6037289	+	357	416	426	643	512	689	12.5189	14.1958
AT1G17560	1	6037464	6038692	-	86	112	107	116	149	166	8.8335	9.20369
AT1G17570	1	6038757	6038838	+	0	0	0	2	0	2	0	0.916671
AT1G17580	1	6039303	6049556	+	640	755	839	1111	1115	1282	11.4794	13.2906
AT1G17590	1	6050222	6052541	-	51	32	56	78	54	65	2.43986	2.54957
AT1G17600	1	6052936	6056664	-	48	54	82	60	70	81	1.40744	1.18999
AT1G17610	1	6056895	6058357	+	13	12	25	18	22	23	0.871047	0.809214
AT1G17615	1	6059441	6060667	+	0	0	0	0	0	0	0	0
AT1G17620	1	6062216	6063291	+	388	373	305	419	494	479	25.25	24.3105
AT1G17630	1	6064525	6066720	+	52	28	40	47	40	45	1.39272	1.12956
AT1G17640	1	6067394	6069098	-	93	74	96	102	127	120	6.03877	5.9084
AT1G17650	1	6069477	6072012	-	766	666	784	971	959	1035	45.4741	44.8611
AT1G17660	1	6075820	6075891	+	0	0	0	0	0	0	0	0
AT1G17665	1	6072253	6074484	-	46	33	49	50	58	60	2.72769	2.63964
AT1G17670	1	6075945	6076018	-	0	0	0	0	0	0	0	0
AT1G17680	1	6076077	6082334	+	250	377	364	459	447	531	7.9526	8.50244
AT1G17690	1	6082755	6088340	-	308	315	385	514	436	563	9.9925	11.0587
AT1G17700	1	6089517	6090323	+	37	56	43	74	39	42	4.29518	3.60932
AT1G17710	1	6090560	6092027	-	86	9	20	42	9	16	2.6767	1.14981
AT1G17720	1	6093208	6098383	-	660	851	812	1089	1022	1085	23.0822	23.4146
AT1G17730	1	6099089	6100315	+	243	246	223	339	348	390	20.2756	22.6131
AT1G17744	1	6100961	6101983	-	32	27	31	70	26	43	2.24224	2.55333
AT1G17745	1	6100964	6105265	+	90	89	70	222	82	145	2.69593	3.58432
AT1G17750	1	6106656	6110120	+	30	21	18	26	35	22	0.520447	0.461591
AT1G17760	1	6110107	6116617	-	271	304	376	392	422	400	9.13951	8.60226
AT1G17770	1	6120741	6122822	+	0	0	0	0	0	0	0	0
AT1G17780	1	6123715	6125264	+	140	138	180	175	227	214	8.00615	7.93945
AT1G17790	1	6125356	6127404	-	89	152	114	174	191	178	5.11755	5.77145
AT1G17800	1	6128823	6129508	+	0	0	0	0	0	0	0	0
AT1G17810	1	6130025	6131627	+	0	2	1	5	4	5	0.0651837	0.224283
AT1G17820	1	6131537	6135345	-	170	154	146	252	186	233	4.19426	4.41501
AT1G17830	1	6135803	6138432	-	20	33	13	29	20	12	1.05861	0.721395
AT1G17840	1	6142564	6146521	+	1463	1507	1668	1962	1971	2275	38.8203	38.3117
AT1G17850	1	6146074	6148850	-	705	692	769	993	938	980	31.2419	30.958
AT1G17860	1	6149301	6150038	+	140	156	126	239	129	199	14.5738	14.4376
AT1G17870	1	6149939	6152222	-	82	83	77	115	71	100	3.32318	2.89571
AT1G17880	1	6152409	6153982	-	1934	1695	1930	2627	2256	2907	182.11	188.159
AT1G17890	1	6154268	6155752	-	301	293	322	406	362	474	17.2549	17.2501
AT1G17900	1	6157368	6158130	-	0	0	0	0	0	0	0	0
AT1G17910	1	6159126	6161615	+	0	0	0	0	0	0	0	0
AT1G17920	1	6161872	6165382	-	166	136	179	195	215	269	4.44979	4.63143
AT1G17930	1	6166220	6168839	-	117	150	125	149	228	224	5.0281	5.68387
AT1G17940	1	6169341	6173222	-	178	191	217	303	336	337	8.6132	10.5771
AT1G17950	1	6177617	6179289	+	0	1	3	4	0	3	0.0907812	0.117135
AT1G17960	1	6180896	6183806	-	10	6	6	7	10	6	0.358281	0.276173
AT1G17970	1	6184904	6187472	+	398	386	365	478	508	512	19.4581	18.7043
AT1G17980	1	6187507	6191708	-	468	490	500	654	746	749	13.9332	15.1419
AT1G17990	1	6192071	6194093	-	1487	1504	1481	1789	1907	1684	74.3976	65.9919
AT1G18000	1	6194543	6196229	-	1240	1300	1034	1549	1310	1556	53.9952	49.1793
AT1G18010	1	6199898	6201484	+	1164	1257	990	1501	1258	1506	54.7798	50.5021
AT1G18020	1	6202249	6203918	+	1412	1431	1389	1671	1812	1566	91.4845	80.4746
AT1G18030	1	6204343	6206988	+	182	191	144	227	218	231	9.2598	8.92707
AT1G18040	1	6206871	6209500	-	145	164	192	227	201	231	7.81451	7.5788
AT1G18050	1	6209771	6211588	-	0	0	0	0	0	0	0	0
AT1G18060	1	6211873	6213444	-	1503	1520	1546	1783	1754	1985	116.101	103.458
AT1G18070	1	6213725	6218335	-	1654	1684	1942	2070	1995	2319	63.149	56.2959
AT1G18075	1	6220648	6220833	+	21	22	14	22	23	28	7.81048	7.37526
AT1G18080	1	6222201	6224151	+	4807	4523	4878	6264	6220	7119	266.655	271.263
AT1G18090	1	6224501	6227822	+	149	116	148	138	166	172	5.60195	4.76044
AT1G18100	1	6227217	6230188	-	58	36	43	52	52	69	2.43834	2.27023
AT1G18120	1	6232092	6233926	+	0	0	0	0	0	0	0	0
AT1G18130	1	6235895	6238799	+	0	0	0	0	0	0	0	0
AT1G18140	1	6238844	6241436	-	8	8	11	8	12	3	0.356367	0.223827
AT1G18150	1	6244384	6247769	-	643	673	703	894	758	892	24.0795	22.3707
AT1G18160	1	6248793	6254039	+	738	793	779	956	1063	1151	16.7448	16.9425
AT1G18170	1	6254229	6255690	+	402	495	436	563	537	652	34.3518	33.2893
AT1G18180	1	6255830	6257900	+	37	54	52	60	59	85	3.15825	3.32194
AT1G18190	1	6257851	6261457	-	275	317	307	373	329	408	10.1789	9.26648
AT1G18191	1	6262054	6262330	-	0	0	0	0	0	0	0	0
AT1G18200	1	6265416	6266937	-	10	3	13	15	8	3	0.777767	0.573457
AT1G18210	1	6267969	6268828	-	274	269	296	368	327	409	24.8645	24.1234
AT1G18220	1	6269670	6269807	-	0	0	0	0	0	0	0	0
AT1G18230	1	6272666	6273307	-	0	0	0	0	0	0	0	0
AT1G18240	1	6274286	6275594	-	1	3	1	10	1	5	0.0973523	0.229693
AT1G18250	1	6276788	6278045	-	383	408	477	561	481	663	32.0608	31.7856
AT1G18260	1	6278848	6282103	-	564	700	620	905	891	921	20.5994	21.9036
AT1G18265	1	6282252	6283293	-	45	48	57	55	50	74	3.66893	3.22814
AT1G18270	1	6283412	6293871	-	622	730	818	952	1252	1183	12.448	14.3254
AT1G18280	1	6294333	6295364	+	0	0	0	1	0	0	0	0.0244049
AT1G18290	1	6297364	6298328	+	0	3	4	0	0	4	0.184879	0.0778933
AT1G18300	1	6299687	6301086	+	55	65	65	77	84	79	4.42729	4.23476
AT1G18310	1	6301200	6303956	-	0	0	0	0	0	0	0	0
AT1G18320	1	6304360	6305689	+	16	14	28	43	20	32	2.11479	2.55396
AT1G18330	1	6305966	6308013	-	592	560	556	664	792	793	28.4706	27.6407
AT1G18335	1	6309041	6311326	-	89	95	93	155	134	158	6.34879	7.55388
AT1G18340	1	6311483	6313931	-	109	95	106	157	156	179	6.41308	7.5045
AT1G18350	1	6315651	6316738	+	1	7	1	3	6	1	0.210829	0.172718
AT1G18360	1	6316695	6319427	-	467	441	434	534	462	564	20.4443	17.5225
AT1G18370	1	6319650	6324222	-	639	678	819	933	1006	1070	17.4599	18.1348
AT1G18382	1	6326366	6326699	-	9	15	15	16	17	15	3.83779	3.48264
AT1G18390	1	6325642	6330079	+	56	80	91	118	105	106	2.48839	2.65913
AT1G18400	1	6331398	6333743	+	66	96	125	102	149	131	7.19953	7.0654
AT1G18410	1	6336528	6342460	-	8	4	2	7	4	3	0.104241	0.0768579
AT1G18415	1	6343096	6345662	-	111	122	109	161	159	186	3.98195	4.34382
AT1G18420	1	6343330	6345689	+	115	114	105	162	161	162	4.87549	5.21993
AT1G18430	1	6345764	6345835	+	0	0	0	0	0	0	0	0
AT1G18440	1	6345974	6347910	+	195	173	186	246	246	304	12.709	13.4638
AT1G18450	1	6348107	6351975	+	666	626	671	973	850	989	30.7502	32.4784
AT1G18460	1	6352470	6356113	+	798	860	1020	1113	1441	1351	27.7454	29.83
AT1G18470	1	6356131	6360192	-	546	572	565	766	710	818	23.6332	23.7511
[truncated: 31,324 more rows]

## Sheet: Differentially expressed genes
	baseMean	log2FoldChange(crwn1 vs. WT)	lfcSE	stat	pvalue	padj	comments
AT1G53480	189.986	-7.80616	0.608817	-12.8219	1.23701e-37	1.55319e-33
AT1G53490	220.038	-3.78346	0.46601	-8.11884	4.70667e-16	3.93979e-12
AT1G66090	107.975	-1.06335	0.247522	-4.29599	1.73917e-05	0.00704422
AT1G66160	135.348	-1.01533	0.225555	-4.50146	6.74886e-06	0.00331105
AT1G66270	8.15701	-6.71379	1.44908	-4.63315	3.60151e-06	0.0020098
AT1G67230	1520.62	-3.72034	0.102018	-36.4674	3.64894e-291	9.16322e-287	CRWN1
AT2G01422	15.0497	-7.59876	1.32442	-5.73744	9.61203e-09	1.85675e-05
AT3G25820	14.1145	-3.49395	0.776761	-4.4981	6.85627e-06	0.00331105
AT3G25830	13.6654	-4.18316	0.865276	-4.83448	1.33495e-06	0.000985979
AT4G26260	44.1447	1.74532	0.385263	4.53021	5.89255e-06	0.00297276
AT5G24780	61.9387	1.39215	0.348316	3.9968	6.42049e-05	0.0181159
AT5G41750	92.9283	-1.01492	0.265842	-3.81777	0.000134665	0.0341914
AT5G44120	11.6951	4.25523	1.12813	3.77193	0.000161992	0.0380181
AT5G45340	87.8858	-1.09143	0.259258	-4.20981	2.55584e-05	0.00882454
