# Supplementary material for: Plant lamin-like proteins mediate chromatin tethering at the nuclear periphery
Source: Genome Biol. 2019 Apr 30;20:87. doi: 10.1186/s13059-019-1694-3 (PMC6492433; doi:10.1186/s13059-019-1694-3)
Supplement: Supplementary file 7 — Table S6. Plant lamina-associated domains. (XLSX 64 kb) [file 13059_2019_1694_MOESM7_ESM.xlsx]

## Sheet: Sheet1
chromosome	start	end
1	3781001	3785000
1	6530001	6536500
1	7203501	7207000
1	7426501	7427000
1	7430001	7432500
1	7436001	7437500
1	7717501	7723000
1	7725001	7728000
1	7736001	7738500
1	7741501	7757000
1	7769001	7770000
1	7773501	7780500
1	7790501	7799500
1	7805501	7806000
1	7818001	7820500
1	7853501	7854500
1	7859501	7864500
1	7868001	7871500
1	8209001	8211000
1	8214001	8219500
1	8221501	8224500
1	8245001	8251500
1	8278501	8281000
1	8283001	8283500
1	8327501	8329000
1	8338501	8349500
1	8352001	8382000
1	8388501	8393500
1	8396501	8408000
1	8411001	8414500
1	8421501	8422500
1	8441501	8447500
1	8451501	8471000
1	8474501	8483500
1	8490501	8493500
1	8503001	8510000
1	8513001	8514000
1	8584001	8589500
1	8615001	8619500
1	8625501	8629500
1	8632001	8638500
1	8641001	8653500
1	8656501	8659500
1	8666501	8672500
1	8731001	8733500
1	8785001	8796500
1	8808001	8812000
1	8822501	8825500
1	9078501	9079500
1	9084001	9085500
1	9105501	9115500
1	9121501	9124500
1	9127501	9131000
1	9139001	9142500
1	9220001	9224500
1	9231501	9235000
1	9287001	9289000
1	9368501	9373500
1	9552001	9553500
1	9574501	9584000
1	9588001	9590500
1	9592501	9607500
1	9611501	9616500
1	9620001	9626500
1	9630001	9634500
1	9643001	9646500
1	9658501	9661000
1	9670001	9675000
1	9677501	9685500
1	9699001	9704500
1	9710001	9714500
1	9750001	9753000
1	9763501	9770500
1	9775001	9777000
1	9784001	9786500
1	9797001	9798500
1	9802001	9805500
1	9857001	9861500
1	9908001	9909500
1	9928501	9931500
1	10007501	10008000
1	10030501	10034500
1	10038001	10040500
1	10067501	10071000
1	10080001	10101500
1	10103501	10106000
1	10109001	10116000
1	10118001	10133000
1	10153501	10155000
1	10163001	10165000
1	10167001	10173000
1	10175001	10178500
1	10181001	10182500
1	10190501	10194500
1	10198001	10203000
1	10209001	10212000
1	10215501	10219000
1	10316001	10328500
1	10331001	10338000
1	10340501	10342500
1	10345001	10353000
1	10357501	10363000
1	10377001	10381500
1	10385001	10399000
1	10401001	10419500
1	10423501	10428000
1	10444501	10446500
1	10532001	10534500
1	10552001	10553000
1	10602001	10609000
1	10612501	10615000
1	10862001	10864500
1	10883001	10886000
1	10888501	10890000
1	10895501	10899500
1	10906001	10908500
1	10913501	10916500
1	10933001	10936000
1	10938501	10940500
1	10962501	10966000
1	10980501	10983500
1	10985501	10988500
1	10991501	10993000
1	10995001	11023000
1	11025001	11027500
1	11029501	11034000
1	11036001	11059000
1	11064501	11067000
1	11075501	11083000
1	11085501	11107000
1	11121001	11123500
1	11141501	11143500
1	11146001	11146500
1	11158501	11162500
1	11182501	11185000
1	11267001	11274500
1	11278001	11282000
1	11302501	11309000
1	11313501	11315000
1	11317501	11319500
1	11323001	11324500
1	11326501	11328500
1	11341001	11344500
1	11357501	11364500
1	11374501	11382500
1	11392501	11394500
1	11397501	11398000
1	11476001	11482500
1	11498501	11507500
1	11510001	11516000
1	11518001	11521000
1	11639501	11643000
1	11713001	11717000
1	11785001	11788000
1	11790501	11795500
1	11834501	11837000
1	11846501	11855000
1	11861501	11862500
1	11869001	11873500
1	11882001	11907500
1	11912001	11923000
1	11938001	11970500
1	11984501	11988000
1	11994501	11996000
1	11999001	12001000
1	12006501	12008500
1	12011501	12026000
1	12028001	12038000
1	12041001	12042500
1	12068501	12070000
1	12072501	12079000
1	12086001	12090500
1	12100001	12130500
1	12132501	12134500
1	12139501	12143000
1	12145501	12149000
1	12151001	12151500
1	12153501	12158000
1	12160001	12167000
1	12170501	12175500
1	12190501	12215000
1	12219501	12228500
1	12231001	12236500
1	12242501	12245500
1	12258001	12263500
1	12265501	12271000
1	12273001	12287500
1	12290001	12295000
1	12297001	12300000
1	12302001	12305000
1	12308001	12309500
1	12311501	12327000
1	12338501	12341000
1	12346501	12350500
1	12361501	12363500
1	12367501	12371500
1	12374501	12380500
1	12382501	12385000
1	12387001	12417000
1	12419001	12421500
1	12427501	12433500
1	12436501	12439000
1	12442001	12446000
1	12460001	12465000
1	12467001	12471500
1	12479001	12483500
1	12486501	12493500
1	12497501	12499500
1	12503501	12506000
1	12508501	12515500
1	12521001	12525500
1	12531501	12540000
1	12543501	12546000
1	12551001	12560000
1	12566001	12581000
1	12585001	12592500
1	12594501	12602000
1	12604501	12614000
1	12616001	12618500
1	12622001	12624500
1	12626501	12631000
1	12641001	12644000
1	12646001	12683000
1	12685501	12688000
1	12694501	12704000
1	12707501	12728500
1	12730501	12737500
1	12740001	12745000
1	12747001	12750000
1	12752001	12760500
1	12763501	12769000
1	12804001	12850000
1	12856001	12869000
1	12878001	12881000
1	12886001	12887500
1	12889501	12894000
1	12899501	12903500
1	12905501	12915000
1	12919501	12924500
1	12927001	12930500
1	12939001	12960500
1	12963001	12967000
1	12969501	12975500
1	12978501	12982500
1	12987001	12992500
1	12994501	13014500
1	13018501	13029000
1	13041001	13043500
1	13050501	13056500
1	13062001	13063000
1	13065501	13069000
1	13072001	13074000
1	13080001	13088000
1	13090501	13105000
1	13107501	13115000
1	13123001	13124500
1	13127001	13128000
1	13131501	13139000
1	13143501	13145000
1	13148501	13150500
1	13153501	13160000
1	13166501	13202000
1	13218001	13224000
1	13226001	13240500
1	13253001	13254500
1	13264001	13276000
1	13281501	13286000
1	13293001	13303000
1	13306501	13309000
1	13325001	13342000
1	13347501	13355500
1	13372501	13377000
1	13379001	13385500
1	13391501	13403500
1	13405501	13407500
1	13409501	13415000
1	13418001	13421000
1	13426501	13437000
1	13439501	13448500
1	13467001	13469500
1	13472001	13495000
1	13499001	13502000
1	13504001	13511500
1	13514001	13520500
1	13534001	13543500
1	13551001	13565000
1	13573501	13581500
1	13593001	13601500
1	13605001	13636500
1	13639001	13643000
1	13645001	13657500
1	13659501	13664000
1	13670001	13674000
1	13676501	13682500
1	13689501	13694500
1	13696501	13697000
1	13705001	13712500
1	13718501	13727500
1	13733501	13738000
1	13826001	13831000
1	13840001	13847000
1	13867501	13875500
1	13930001	13932500
1	13935501	13940500
1	13972501	13976500
1	14006001	14008500
1	14044501	14046000
1	14049001	14054000
1	14237501	14241500
1	14300501	14303000
1	14316001	14317500
1	14502501	14505000
1	14508501	14511500
1	14592001	14593000
1	14935001	14939000
1	15029001	15034000
1	15038501	15052500
1	15081501	15086000
1	15088501	15150500
1	15157501	15160500
1	15166501	15183000
1	15188501	15202000
1	15204001	15209000
1	15226001	15228500
1	15236501	15240500
1	15252001	15253500
1	15267001	15267500
1	15290501	15291500
1	15322501	15324500
1	15328501	15334500
1	15336501	15337500
1	15357501	15361500
1	15365001	15366000
1	15388501	15390000
1	15418001	15424500
1	15436501	15438500
1	15700001	15702000
1	15829501	15838500
1	15841001	15843500
1	15909001	15921500
1	15927501	15931000
1	15933001	15935000
1	15937501	15938500
1	15950501	15953500
1	15961501	15964500
1	15966501	15971000
1	16099001	16106500
1	16177501	16181500
1	16189001	16209000
1	16211501	16215000
1	16238001	16246000
1	16274001	16277500
1	16279501	16303000
1	16308501	16324500
1	16329501	16339000
1	16343501	16350000
1	16352001	16361000
1	16368501	16393500
1	16397001	16399000
1	16402001	16414500
1	16425001	16441500
1	16443501	16446000
1	16449001	16460000
1	16462501	16463500
1	16466001	16466500
1	16475501	16482500
1	16486001	16493000
1	16495001	16534500
1	16538501	16544500
1	16549001	16559000
1	16562001	16562500
1	16564501	16579500
1	16581501	16589500
1	16598001	16611500
1	16618001	16623000
1	16626001	16632000
1	16638501	16642500
1	16648001	16651000
1	16655001	16656500
1	16660001	16664000
1	16666001	16688500
1	16691501	16699000
1	16701001	16705500
1	16708001	16710500
1	16716001	16721000
1	16724001	16755000
1	16758001	16765500
1	16780001	16789000
1	16791001	16791500
1	16794001	16799000
1	16808001	16809500
1	16812001	16818000
1	16821001	16824000
1	16831001	16835000
1	16853501	16858000
1	16867501	16869500
1	16880001	16887000
1	16911001	16917000
1	16924001	16925000
1	16934001	16935500
1	16940501	16964000
1	16968501	16987000
1	16991001	16996000
1	17000001	17006500
1	17009501	17011500
1	17017501	17060000
1	17066001	17075500
1	17077501	17089500
1	17095501	17101500
1	17104501	17105000
1	17115501	17119000
1	17130501	17133000
1	17136001	17151000
1	17153501	17163500
1	17165501	17167000
1	17172001	17176000
1	17180001	17185000
1	17194001	17207000
1	17211501	17217000
1	17228501	17235000
1	17237001	17241000
1	17248001	17252000
1	17256001	17262500
1	17301501	17311000
1	17313001	17317500
1	17320501	17329500
1	17331501	17332000
1	17336501	17344500
1	17347001	17355500
1	17358501	17365500
1	17371001	17375500
1	17378501	17397000
1	17399501	17400500
1	17402501	17415500
1	17418501	17423000
1	17430501	17436500
1	17441001	17446500
1	17452501	17454500
1	17458501	17463000
1	17467501	17476000
1	17479501	17483500
1	17485501	17493500
1	17495501	17511500
1	17515501	17538500
1	17540501	17545000
1	17547001	17548000
1	17558501	17565000
1	17567501	17572000
1	17574001	17576000
1	17578501	17593000
1	17599001	17605000
1	17608001	17618500
1	17620501	17622500
1	17625001	17631000
1	17635501	17643000
1	17645501	17651000
1	17656501	17665000
1	17667001	17682000
1	17689501	17691500
1	17710001	17714500
1	17716501	17718500
1	17733001	17745500
1	17747501	17753000
1	17774501	17779000
1	17791501	17793000
1	17799501	17802000
1	17813001	17815000
1	17933001	17936500
1	17953501	17955500
1	17984501	17996500
1	17999001	18025000
1	18037001	18038500
1	18041001	18047000
1	18050001	18054500
1	18081501	18084000
1	18140501	18148000
1	18151501	18163500
1	18167001	18172000
1	18191501	18193500
1	18216501	18233000
1	18582501	18590000
1	18609001	18616000
1	18641001	18644500
1	18653001	18657000
1	18708001	18709500
1	18718001	18722000
1	18783001	18786500
1	18799001	18802000
1	18806501	18815500
1	18818501	18837000
1	18839501	18845000
1	18847001	18856000
1	18860501	18865500
1	18867501	18873000
1	18877501	18885000
1	18894001	18905000
1	18907501	18915500
1	18921001	18925500
1	18962001	18972000
1	18974501	18992000
1	18994001	19016000
1	19018501	19024000
1	19032001	19039000
1	19058501	19059500
1	19069001	19079500
1	19088501	19095000
1	19206001	19210000
1	19221001	19224000
1	19227001	19234000
1	19237501	19239000
1	19244001	19246000
1	19252001	19266500
1	19270001	19280500
1	19282501	19287500
1	19311001	19313000
1	19317501	19320000
1	19323001	19326500
1	19331001	19348000
1	19350501	19368000
1	19370001	19381000
1	19383001	19389500
1	19396001	19402000
1	19407501	19414000
1	19418501	19423500
1	19508001	19511000
1	19522001	19525500
1	19528501	19535500
1	19540501	19546000
1	19548001	19551000
1	19556001	19571500
1	19584001	19589500
1	19591501	19592500
1	19595501	19599500
1	19605001	19607000
1	19611501	19619000
1	19669001	19670000
1	19675501	19680500
1	19712001	19715500
1	19722501	19728500
1	19731501	19735500
1	19738001	19740000
1	19745001	19748500
1	19757001	19759000
1	19765501	19766500
1	20312001	20331500
1	20334001	20335000
1	20337001	20349000
1	20351001	20356500
1	20358501	20361500
1	20364501	20384000
1	20390001	20397000
1	20455001	20460500
1	20470001	20479500
1	20481501	20488000
1	20492501	20494500
1	20500501	20507500
1	20527501	20539000
1	20542501	20546500
1	20549001	20553500
1	20735001	20742000
1	20750501	20752500
1	20769501	20771000
1	20830001	20833000
1	20841501	20843000
1	20988001	20990500
1	20995001	20999000
1	21096001	21100000
1	21108501	21113500
1	21122501	21126500
1	21137501	21140000
1	21155501	21156500
1	21162001	21167000
1	21170001	21171500
1	21183501	21185500
1	21209001	21216500
1	21243501	21260000
1	21263501	21265000
1	21279501	21283500
1	21302501	21311000
1	21317001	21334500
1	21337501	21358000
1	21363001	21364000
1	21371501	21375000
1	21378001	21386000
1	21394001	21398500
1	21401501	21421000
1	21431501	21438000
1	21450501	21461500
1	21463501	21467500
1	21473001	21506000
1	21525501	21529500
1	21558501	21560000
1	21568001	21579000
1	21587501	21600500
1	21605501	21611500
1	21624001	21625000
1	21629501	21633500
1	21642501	21643500
1	21647501	21650500
1	21663501	21666500
1	21680001	21683000
1	21689501	21699000
1	21701501	21704000
1	21772501	21778500
1	21781001	21784000
1	21793001	21802000
1	21811001	21813000
1	21817001	21820500
1	21824001	21824500
1	21832501	21838000
1	21845001	21866000
1	21873501	21880500
1	21882501	21885500
1	21903001	21906000
1	21921001	21923000
1	21925001	21929000
1	21932001	21936000
1	21939501	21941000
1	21955501	21958500
1	21964501	21969500
1	21980501	21989500
1	21991501	21994500
1	22000501	22003000
1	22005501	22010000
1	22014001	22020000
1	22045501	22050500
1	22059501	22063000
1	22065001	22071500
1	22075501	22079000
1	22081501	22085500
1	22090501	22092000
1	22101001	22106000
1	22114001	22116000
1	22120501	22124000
1	22139501	22149000
1	22151001	22154000
1	22156501	22158500
1	22160501	22162000
1	22164001	22165000
1	22177501	22179500
1	22202001	22204000
1	22209001	22213500
1	22217501	22223500
1	22227001	22251000
1	22254501	22256500
1	22262501	22268500
1	22276501	22280000
1	22285501	22289500
1	22466501	22469000
1	22475001	22476000
1	22484001	22489500
1	22653001	22657000
1	22661501	22663000
1	22665001	22667500
1	22669501	22670500
1	22674001	22676500
1	22680501	22693000
1	22706001	22711500
1	22721001	22722500
1	22724501	22726000
1	22738001	22739500
1	22744501	22748500
1	22771001	22774000
1	22782501	22786000
1	22840501	22842000
1	22848501	22849500
1	22854501	22864000
1	22944501	22950000
1	22952501	22968000
1	22986001	22990500
1	22995001	22999000
1	23007501	23015000
1	23032001	23038500
1	23048001	23054000
1	23057501	23062000
1	23120001	23123000
1	23204501	23206000
1	23212001	23212500
1	23300001	23304500
1	23307001	23311500
1	23324001	23325500
1	23348001	23351000
1	23355001	23361000
1	23376001	23377500
1	23385501	23389000
1	23420001	23423000
1	23426501	23428500
1	23432001	23436000
1	23439501	23441000
1	23444001	23447500
1	23451001	23457500
1	23483001	23491500
1	23546001	23552500
1	23560001	23562000
1	23564001	23569500
1	23583001	23585000
1	23589001	23594500
1	24172501	24175500
1	24177501	24188000
1	24190501	24214000
1	24216501	24222000
1	24228001	24232000
1	24258001	24262500
1	24265001	24277500
1	24281501	24285500
1	24287501	24291000
1	24307001	24313000
1	24318001	24323000
1	24340001	24344000
1	24360001	24366000
1	24368001	24373000
1	24375501	24381000
1	24400001	24401000
1	24407501	24431500
1	24434001	24435500
1	24439501	24440500
1	24444501	24467500
1	24469501	24482500
1	24496001	24500500
1	24504501	24506500
1	24509001	24514500
1	24520501	24523000
1	24525501	24528500
1	24571001	24575500
1	24578001	24586000
1	24590501	24597500
1	24694001	24698000
1	24711001	24717500
1	24721001	24724500
1	24730001	24731500
1	24779001	24784000
1	24786501	24788000
1	24790001	24791500
1	24809501	24821000
1	24836001	24836500
1	24855501	24861000
1	24866501	24871000
1	24885001	24891000
1	24979501	24984500
1	25070001	25096500
1	25101501	25109000
1	25289501	25294500
2	1001	10500
2	43001	55500
2	58501	63500
2	458001	463000
2	524501	526500
2	530501	540500
2	547001	552000
2	554001	558000
2	561501	563000
2	565001	587000
2	590501	619000
2	622001	624500
2	661501	675000
2	677001	679000
2	684001	685000
2	687501	697500
2	702001	706500
2	709001	712500
2	717001	719500
2	723501	727500
2	730001	736500
2	739001	747500
2	750001	754500
2	770501	776500
2	789001	791000
2	802501	806500
2	819001	825500
2	828501	831500
2	886001	888000
2	902501	904000
2	911501	914500
2	926001	932500
2	938501	940000
2	942501	958500
2	969001	976000
2	986001	992000
2	994501	997500
2	1100501	1101500
2	1109001	1110000
2	1165501	1169000
2	1191501	1197000
2	1199001	1204000
2	1208001	1209000
2	1215001	1215500
2	1218501	1219500
2	1225501	1232500
2	1237001	1237500
2	1244501	1246500
2	1249501	1256500
2	1265001	1278000
2	1280001	1286000
2	1288001	1290500
2	1293001	1310500
2	1312501	1314500
2	1327001	1330000
2	1333501	1339000
2	1342001	1344000
2	1352501	1359000
2	1361001	1365500
2	1371001	1378500
2	1385501	1392500
2	1397501	1404000
2	1410501	1413500
2	1416001	1425500
2	1427501	1439000
2	1443501	1455000
2	1461501	1462500
2	1469001	1471500
2	1476001	1503500
2	1506001	1524000
2	1528001	1529500
2	1531501	1536000
2	1539501	1555500
2	1557501	1561500
2	1564001	1570000
2	1577501	1584000
2	1589501	1592000
2	1594001	1596000
2	1599001	1603500
2	1605501	1637500
2	1645501	1655500
2	1658001	1662500
2	1664501	1673500
2	1677501	1678500
2	1689501	1695000
2	1697001	1708500
2	1710501	1716500
2	1718501	1730000
2	1736501	1774500
2	1776501	1778500
2	1781501	1788000
2	1794001	1800000
2	1802001	1821000
2	1828001	1855000
2	1857501	1861000
2	1867001	1895500
2	1898001	1902000
2	1906001	1924000
2	1931501	1933000
2	1936001	1939500
2	1942501	1947500
2	1949501	1962000
2	1964001	1987500
2	1989501	1990500
2	1993001	2017000
2	2021001	2023000
2	2029501	2034000
2	2036001	2057000
2	2067501	2070000
2	2072501	2081000
2	2089501	2117000
2	2122501	2129000
2	2133501	2137000
2	2142001	2149000
2	2155001	2156500
2	2163001	2174000
2	2181501	2183500
2	2186001	2197000
2	2202001	2214000
2	2216001	2222500
2	2224501	2226000
2	2230001	2239000
2	2242501	2243500
2	2252001	2264500
2	2269501	2271500
2	2293501	2296000
2	2298001	2310000
2	2314001	2319500
2	2321501	2329000
2	2331001	2336000
2	2351001	2355000
2	2357001	2360000
2	2363001	2371000
2	2379501	2385000
2	2389501	2402000
2	2404501	2410000
2	2415001	2419000
2	2429001	2435500
2	2437501	2439000
2	2441001	2442000
2	2444001	2450000
2	2452001	2454000
2	2462501	2485500
2	2488001	2492000
2	2503001	2517500
2	2560501	2564000
2	2594501	2597500
2	2613501	2616000
2	2618001	2618500
2	2622001	2625000
2	2661001	2665500
2	2673001	2681000
2	2691501	2694500
2	2706001	2714500
2	2740001	2743500
2	2745501	2755500
2	2781001	2783500
2	2795001	2798500
2	2800501	2806000
2	2826501	2829500
2	2845001	2849500
2	2854501	2857500
2	2860001	2863000
2	2870501	2887500
2	2894001	2906500
2	2908501	2911500
2	2913501	2919000
2	2953501	2959000
2	2968001	2978500
2	3084001	3090500
2	3239001	3244500
2	3247001	3376000
2	3378501	3382500
2	3501501	3510000
2	3548001	3552500
2	3561501	3562500
2	3605501	3632000
2	3634501	3635500
2	3718001	3718500
2	3948501	3955500
2	3964501	3966500
2	4187001	4190500
2	4236501	4239000
2	4319001	4322000
2	4379501	4382500
2	4433501	4437000
2	4443001	4448000
2	4452001	4455500
2	4694501	4700000
2	4840501	4853500
2	4873001	4884000
2	4886001	4887000
2	4898501	4912000
2	4924001	4929000
2	4932001	4938000
2	4951001	4954500
2	4971001	4977500
2	4998001	5001500
2	5005501	5007000
2	5009501	5018000
2	5024001	5036500
2	5038501	5044000
2	5046001	5046500
2	5058001	5067000
2	5075001	5079500
2	5081501	5083000
2	5085001	5097000
2	5116001	5118500
2	5121501	5125000
2	5196501	5211500
2	5272001	5275500
2	5277501	5278000
2	5280501	5282000
2	5322001	5332000
2	5346001	5363500
2	5387501	5392000
2	5394501	5397000
2	5399001	5401500
2	5410501	5416500
2	5441501	5447500
2	5451001	5464500
2	5469501	5476500
2	5478501	5479000
2	5481001	5505500
2	5509501	5514500
2	5517501	5522000
2	5524001	5527000
2	5529001	5533000
2	5559501	5583500
2	5585501	5587500
2	5590001	5607000
2	5609501	5610500
2	5613001	5643500
2	5646501	5647500
2	5650001	5655000
2	5657001	5662500
2	5664501	5669500
2	5672001	5675500
2	5678001	5682500
2	5684501	5690000
2	5695001	5720000
2	5722001	5732500
2	5736501	5738000
2	5743001	5746500
2	5748501	5758000
2	5763501	5765500
2	5768501	5790500
2	5792501	5802500
2	5805001	5815000
2	5817001	5835500
2	5837501	5839500
2	5844001	5865000
2	5867001	5872500
2	5875001	5905500
2	5909501	5915000
2	5917001	5919000
2	5930501	5931000
2	5933501	5940000
2	5944001	5948500
2	5952501	5996500
2	5998501	6001500
2	6006001	6017000
2	6020501	6050000
2	6052001	6058000
2	6060001	6083500
2	6090001	6099500
2	6103001	6130500
2	6132501	6141500
2	6143501	6154000
2	6156001	6169000
2	6171001	6184000
2	6186001	6199500
2	6214001	6234000
2	6245001	6248000
2	6251501	6271500
2	6273501	6286000
2	6293501	6296000
2	6299001	6307000
2	6309501	6312500
2	6314501	6319000
2	6322501	6326000
2	6330001	6344000
2	6347501	6353500
2	6355501	6356500
2	6358501	6365500
2	6367501	6373000
2	6377001	6380500
2	6386501	6388500
2	6406501	6408000
2	6412501	6415500
2	6418501	6428500
2	6433501	6443000
2	6445001	6466500
2	6471501	6485000
2	6487001	6493000
2	6501501	6518000
2	6525001	6532500
2	6535501	6538500
2	6549001	6561000
2	6563501	6583500
2	6588001	6608000
2	6611501	6626500
2	6628501	6635500
2	6640501	6645000
2	6647501	6650500
2	6653501	6655500
2	6665001	6677500
2	6684001	6690000
2	6692001	6696000
2	6698001	6707000
2	6709501	6711000
2	6713001	6729000
2	6734001	6738500
2	6740501	6743500
2	6747001	6749000
2	6751001	6757000
2	6759001	6789500
2	6811001	6852000
2	6859501	6861000
2	6863001	6867000
2	6869501	6880000
2	6882001	6893000
2	6898001	6900500
2	6903001	6903500
2	6905501	6920000
2	6936501	6944000
2	6951001	6978000
2	6980501	6992500
2	6997001	7021500
2	7025001	7043000
2	7046001	7047500
2	7061501	7071000
2	7073001	7077000
2	7079001	7093000
2	7097501	7102500
2	7113501	7122000
2	7137001	7147000
2	7151001	7152500
2	7159001	7164500
2	7170001	7176500
2	7184501	7188500
2	7190501	7196500
2	7199001	7200000
2	7202001	7206500
2	7209501	7215000
2	7225501	7228500
2	7231001	7237000
2	7262001	7265000
2	7273001	7274500
2	7280001	7283000
2	7286001	7299500
2	7308501	7314000
2	7317001	7321000
2	7323501	7325500
2	7327501	7328500
2	7330501	7338500
2	7341501	7350000
2	7352501	7362000
2	7365001	7370000
2	7377501	7383500
2	7385501	7405000
2	7407501	7418000
2	7422001	7437500
2	7441001	7454000
2	7460001	7470500
2	7473501	7478500
2	7647501	7653000
2	7658001	7660000
2	7668001	7669500
2	7675001	7676500
2	7714501	7716500
2	7723501	7730000
2	7741501	7744500
2	7769501	7802000
2	7866001	7870000
2	7873001	7873500
2	7929001	7933500
2	7966501	7971000
2	8002501	8013500
2	8018001	8019000
2	8025501	8028000
2	8031501	8044500
2	8060001	8061000
2	8064001	8067500
2	8070501	8073500
2	8076001	8079000
2	8081501	8082500
2	8141001	8144000
2	8241001	8245500
2	8247501	8254000
2	8259501	8261500
2	8263501	8267500
2	8270001	8275500
2	8282501	8292000
2	8294001	8296500
2	8300501	8307500
2	8310501	8318000
2	8325001	8329500
2	8333001	8361000
2	8363001	8366500
2	8373501	8375000
2	8379501	8396500
2	8399501	8404000
2	8410001	8419500
2	8427001	8428500
2	8433501	8436000
2	8439501	8444500
2	8457001	8461000
2	8589001	8599500
2	8602001	8611500
2	8614001	8621000
2	8632501	8636000
2	8767501	8770000
2	8817501	8823000
2	8826501	8829500
2	9171001	9177000
2	9188001	9194500
2	9272001	9289500
2	9292001	9309500
2	9312001	9313000
2	9315501	9322000
2	9324001	9326000
2	9329001	9333500
2	9335501	9339000
2	9341001	9343000
2	9345001	9349000
2	9364001	9368500
2	9371501	9375000
2	9377001	9382000
2	9384001	9385500
2	9407501	9410000
2	9446501	9449000
2	9586501	9589000
2	9600501	9604000
2	9650001	9651000
2	9762001	9763500
2	10000001	10007500
2	10014501	10016500
2	10027001	10029000
2	10086501	10089000
2	10153501	10155000
2	10163501	10176500
2	10185001	10188500
2	10201001	10203000
2	10216501	10219000
2	10250001	10253500
2	10274501	10276000
2	10301501	10303500
2	10339501	10351000
2	10353001	10366000
2	10368001	10372500
2	10376501	10384000
2	10391501	10405000
2	10407501	10420000
2	10422501	10425000
2	10457501	10460500
2	10491501	10496000
2	10498001	10503000
2	10507501	10511000
2	10513001	10539500
2	10543001	10552500
2	10572001	10584500
2	10586501	10589000
2	10591001	10612500
2	10615001	10628000
2	10632001	10636000
2	10639501	10643500
2	10648501	10650500
2	10654001	10660000
2	10678001	10681500
2	10685001	10687500
2	10691001	10701500
2	10703501	10704000
2	10709001	10711000
2	10714501	10719000
2	10722501	10726000
2	10732501	10735500
2	10760501	10763500
2	10766501	10767500
2	10772001	10773500
2	10782001	10787500
2	10790501	10794000
2	10798001	10812000
2	10814501	10816000
2	10818001	10821000
2	10864001	10871000
2	10873501	10892500
2	10959501	10966000
2	11330501	11335500
2	11416001	11419000
2	11445001	11448000
2	11450501	11453000
2	11468001	11471500
2	11573501	11580000
2	11582501	11593500
2	11602501	11616500
2	11626501	11628000
2	11631001	11636500
2	11652001	11653000
2	11713001	11715500
2	12040001	12042000
2	12044501	12046500
2	12066501	12071000
2	12266001	12270000
2	12276001	12277000
2	12285001	12286500
2	12300501	12301500
2	12331501	12338000
2	12340001	12343500
2	12398001	12403000
2	12438501	12476000
2	12478501	12491500
2	12507001	12510000
2	12512001	12513500
2	12531501	12541500
2	12544501	12552500
2	12560001	12561500
2	12711501	12719000
2	12723001	12738500
2	12741001	12758000
2	12761001	12766500
2	13047001	13051500
2	13076501	13080000
2	13082501	13084000
2	13121501	13125000
2	13535001	13538000
2	13556001	13558500
2	13562001	13569500
2	13572001	13575500
2	13595001	13599500
2	13602001	13609000
2	14087001	14092500
2	14249501	14251500
2	14277001	14281500
2	14400501	14405500
2	14409001	14412000
2	14447001	14450000
2	14470501	14476500
2	14500501	14505500
2	14612501	14614500
3	4854001	4861000
3	4895001	4899500
3	5278001	5286500
3	5530501	5536000
3	6996001	6999500
3	7017001	7022000
3	7024001	7030000
3	7032501	7036500
3	7039001	7043500
3	7049001	7051000
3	7099001	7099500
3	7117501	7130000
3	7139001	7141500
3	7144001	7156000
3	7158501	7160000
3	7162001	7177000
3	7180001	7181000
3	7183001	7189500
3	7197001	7200500
3	7232001	7238500
3	7242001	7251000
3	7264501	7267000
3	7270001	7272000
3	7299001	7304500
3	7307001	7312000
3	7314001	7316000
3	7320001	7321500
3	7327001	7330000
3	7332501	7347500
3	7349501	7352000
3	7354501	7360500
3	7365001	7371500
3	7378501	7382500
3	7420501	7424500
3	7427001	7434000
3	7458501	7462000
3	7484001	7487500
3	7523501	7535500
3	7545001	7552500
3	7555001	7559000
3	7561001	7584000
3	7587001	7590000
3	7601501	7603000
3	7653001	7655500
3	7686501	7691000
3	7706501	7708000
3	7714501	7721500
3	7723501	7734500
3	7737501	7752500
3	7755501	7765500
3	7875501	7878000
3	7888001	7890000
3	7893001	7895000
3	7900501	7902500
3	8006001	8010000
3	8026501	8029500
3	8031501	8034000
3	8046001	8058000
3	8090501	8096000
3	8222501	8224500
3	8233001	8234000
3	8242501	8246000
3	8255501	8257500
3	8271001	8278500
3	8312501	8315000
3	8317501	8319500
3	8340501	8342500
3	8351501	8355500
3	8358501	8361500
3	8371501	8377000
3	8384501	8391500
3	8409001	8415000
3	8502501	8509000
3	8520001	8529500
3	8535001	8543500
3	8568001	8573500
3	8575501	8581000
3	8716001	8717500
3	8724001	8725500
3	8735501	8738500
3	8745501	8751000
3	8754001	8755500
3	8764001	8769500
3	8773001	8784500
3	8786501	8787500
3	8789501	8804000
3	8806001	8807500
3	8818501	8835500
3	8838001	8865000
3	8869001	8872000
3	8876001	8878000
3	8885001	8892000
3	8972001	8978000
3	8980501	8986000
3	8988501	8991000
3	8997501	9000000
3	9004501	9007000
3	9011501	9024000
3	9026001	9030000
3	9032001	9033500
3	9099001	9101500
3	9137501	9143000
3	9152501	9161500
3	9166001	9171500
3	9174501	9178000
3	9181001	9186500
3	9188501	9194500
3	9197001	9210500
3	9214001	9216000
3	9222001	9243000
3	9245001	9254500
3	9261501	9270000
3	9331501	9332000
3	9388001	9394500
3	9433001	9438000
3	9441501	9446500
3	9448501	9456500
3	9609001	9609500
3	9612001	9625500
3	9849501	9853000
3	9860501	9863500
3	9874501	9876500
3	9881501	9885000
3	9893501	9897000
3	9899501	9902000
3	9969001	9972000
3	9998501	10010500
3	10026001	10029500
3	10039501	10042000
3	10096001	10102500
3	10106501	10111000
3	10113001	10117500
3	10153501	10161000
3	10163501	10170500
3	10174001	10175500
3	10178001	10180000
3	10182001	10185000
3	10223501	10228000
3	10233501	10235500
3	10246001	10253000
3	10258001	10261000
3	10269501	10283000
3	10300501	10302500
3	10329501	10335000
3	10340501	10345500
3	10370001	10374500
3	10379001	10382000
3	10394001	10397000
3	10404001	10405000
3	10417501	10419500
3	10425001	10429500
3	10478001	10491000
3	10496001	10499500
3	10525001	10535500
3	10539001	10542000
3	10551501	10553500
3	10559001	10562500
3	10564501	10567000
3	10569001	10571000
3	10578001	10583500
3	10594001	10599000
3	10603501	10607000
3	10609001	10615000
3	10617501	10642000
3	10644001	10662000
3	10667501	10680500
3	10683001	10696000
3	10698501	10705500
3	10710501	10712000
3	10715001	10717000
3	10720001	10721000
3	10723001	10732500
3	10735501	10740500
3	10744501	10751000
3	10756001	10757500
3	10760001	10762000
3	10783501	10799500
3	10802001	10804000
3	10806001	10819000
3	10821501	10835000
3	10839001	10840500
3	10847001	10850000
3	10853501	10855000
3	10870001	10874500
3	10883001	10897500
3	10902001	10907000
3	10917501	10925500
3	10927501	10933500
3	10953001	10954500
3	10958001	10968500
3	10970501	10976000
3	10978501	10986000
3	10988001	10996000
3	11007001	11009000
3	11016001	11031500
3	11037501	11040500
3	11045001	11052500
3	11055001	11063000
3	11065501	11071500
3	11074501	11077000
3	11084501	11086500
3	11098501	11105000
3	11112501	11113000
3	11115501	11120500
3	11126001	11130500
3	11142501	11151500
3	11155501	11161500
3	11163501	11166000
3	11171001	11183000
3	11185501	11187500
3	11189501	11192500
3	11196501	11200500
3	11203001	11206500
3	11209001	11218500
3	11224001	11228000
3	11230001	11243000
3	11250501	11251500
3	11281001	11283500
3	11290001	11294500
3	11297501	11299000
3	11310501	11313000
3	11321501	11344500
3	11348501	11357500
3	11363501	11372500
3	11377501	11379500
3	11389001	11394000
3	11401001	11438500
3	11441501	11445000
3	11448001	11464000
3	11466501	11481000
3	11484001	11500000
3	11505001	11509500
3	11512001	11526000
3	11528001	11531000
3	11542001	11585000
3	11590001	11602000
3	11604501	11614500
3	11617001	11625500
3	11628001	11639000
3	11643501	11645500
3	11656001	11672000
3	11674501	11693500
3	11696001	11715500
3	11717501	11724000
3	11729001	11730500
3	11732501	11740500
3	11743501	11744000
3	11752001	11755500
3	11758001	11760000
3	11767501	11784500
3	11794001	11797000
3	11800501	11801000
3	11829001	11834500
3	11838501	11847500
3	11852001	11857500
3	11865001	11885500
3	11888501	11897500
3	11900001	11905000
3	11909001	11915500
3	11921501	11923500
3	11931501	11950500
3	11964501	11966000
3	11998501	12013500
3	12019501	12025000
3	12027001	12036000
3	12038501	12050000
3	12052001	12054500
3	12056501	12061000
3	12072001	12081500
3	12083501	12089500
3	12094001	12102500
3	12106501	12121000
3	12152501	12157000
3	12160501	12164500
3	12170501	12179500
3	12182001	12188000
3	12202001	12206000
3	12208001	12216000
3	12219501	12223500
3	12244001	12255500
3	12271501	12274000
3	12283001	12287000
3	12308001	12308500
3	12329001	12332000
3	12362001	12364500
3	12379001	12383500
3	12386001	12388000
3	12390501	12397500
3	12399501	12401500
3	12405001	12409000
3	12413501	12422000
3	12424001	12431500
3	12461001	12465500
3	12473501	12479000
3	12498501	12518500
3	12522501	12529000
3	12533001	12538000
3	12542501	12553000
3	12563501	12572000
3	12577501	12584500
3	12586501	12588500
3	13186501	13194500
3	13549001	13551000
3	13586501	13604000
3	13690001	13694500
3	13698001	13701000
3	13703001	13730000
3	13734501	13738000
3	13746001	13748000
3	13750001	13752000
3	13768501	13791000
3	13793001	13796000
3	13808001	13823000
3	13835001	13841000
3	13845001	13872000
3	14171501	14225500
3	14311001	14315500
3	14475501	14477000
3	14697501	14702500
3	14705001	14709000
3	14724501	14728000
3	14739001	14747500
3	14752001	14760000
3	14762501	14764500
3	14770501	14779000
3	14786001	14801000
3	14805001	14806500
3	14813501	14817000
3	14825001	14827000
3	14829001	14831500
3	14833501	14838000
3	14840501	14843500
3	14849001	14852500
3	14855001	14859000
3	14861501	14870000
3	14872001	14876000
3	14897001	14900500
3	14915501	14916500
3	14925001	14927000
3	14933001	14941000
3	14943001	14947500
3	14950501	14952000
3	14954501	14959000
3	14963001	14968000
3	14970501	14971000
3	14980001	14981500
3	14983501	14987500
3	14998501	15006500
3	15016001	15018000
3	15059501	15069500
3	15094501	15105000
3	15107001	15117500
3	15125001	15129000
3	15134501	15145000
3	15162001	15171500
3	15174001	15182500
3	15192001	15195500
3	15206001	15214000
3	15218001	15223000
3	15230001	15242500
3	15248501	15270000
3	15280501	15293000
3	15296001	15319000
3	15321001	15338000
3	15350001	15353000
3	15360001	15366000
3	15368001	15370000
3	15372001	15396000
3	15398501	15401500
3	15404001	15405000
3	15407001	15436000
3	15440001	15447500
3	15455001	15468000
3	15470001	15474000
3	15476501	15482500
3	15487501	15500000
3	15506501	15509000
3	15511001	15563000
3	15568501	15604000
3	15619001	15637000
3	15639501	15642500
3	15644501	15653000
3	15656001	15658500
3	15661001	15666000
3	15668501	15669500
3	15672501	15679500
3	15687501	15697500
3	15700501	15702500
3	15705501	15730500
3	15732501	15743500
3	15749501	15775000
3	15777001	15779000
3	15781001	15802500
3	15804501	15826500
3	15828501	15833000
3	15835001	15841000
3	15846501	15854500
3	15857001	15866500
3	15869001	15872500
3	15878001	15885500
3	15888501	15891500
3	15894501	15896500
3	15898501	15905000
3	15908001	15924000
3	15928001	15936500
3	15943501	15945000
3	15948001	15951000
3	15954501	15970500
3	15973001	15974500
3	15994501	16001500
3	16017001	16020000
3	16030501	16033500
3	16039001	16041000
3	16045001	16060000
3	16064001	16065000
3	16078501	16079500
3	16083501	16087500
3	16091501	16099000
3	16101001	16106000
3	16108001	16111000
3	16116501	16121500
3	16125501	16131000
3	16151001	16155500
3	16159001	16169000
3	16173501	16180500
3	16197001	16201000
3	16218001	16222500
3	16226501	16234000
3	16244001	16258000
3	16260501	16265000
3	16286501	16290500
3	16293501	16341500
3	16344501	16364000
3	16366501	16378500
3	16384501	16404500
3	16408501	16409500
3	16428001	16442000
3	16455001	16459000
3	16477001	16479500
3	16489001	16493500
3	16498001	16502000
3	16505501	16507000
3	16511501	16516000
3	16526001	16529000
3	16535501	16537500
3	16542001	16550000
3	16590501	16594000
3	16601501	16603000
3	16621501	16624500
3	16629001	16630000
3	16632501	16650000
3	16652001	16677000
3	16679001	16684500
3	16687001	16698000
3	16701501	16703500
3	16706501	16713000
3	16719001	16723000
3	16758001	16788000
3	16791501	16797000
3	16799001	16799500
3	16828501	16831500
3	16835501	16838000
3	16840001	16850000
3	16855501	16861000
3	16867501	16870500
3	16872501	16878000
3	16887001	16890500
3	16949001	16963000
3	16965001	16991500
3	16996001	17005000
3	17007001	17015500
3	17021001	17043500
3	17052501	17060000
3	17063501	17068500
3	17071001	17085500
3	17088501	17091000
3	17093001	17097000
3	17100001	17101000
3	17104501	17126000
3	17189501	17198500
3	17200501	17201500
3	17211001	17223000
3	17257001	17259500
3	17262001	17267000
3	17278001	17284500
3	17290001	17297500
3	17302001	17305000
3	17313001	17314500
3	17317001	17318500
3	17320501	17336500
3	17341501	17361000
3	17363001	17366000
3	17368001	17370500
3	17373001	17379000
3	17386001	17395000
3	17403001	17407500
3	17409501	17417000
3	17432001	17437000
3	17582501	17586000
3	17594001	17598500
3	17601001	17605000
3	17607001	17623000
3	17625501	17633000
3	17653001	17658000
3	17663501	17673000
3	17675501	17676000
3	17678001	17680500
3	17798001	17800500
3	17802501	17827000
3	17829001	17836000
3	17850001	17853000
3	17864001	17866500
3	17880001	17884000
3	17953001	17956500
3	18104001	18106500
3	18320001	18322500
3	18581001	18582500
3	18644001	18647000
3	18691001	18692000
3	18695501	18699000
3	20445501	20451500
3	21564501	21565500
3	21568001	21568500
3	21574001	21577000
3	21579001	21606000
3	21609001	21615500
3	21623501	21625500
3	21886001	21891000
3	21895001	21899500
3	21901501	21908000
3	21957001	21962000
3	21998001	22005000
3	22010001	22012500
3	22025001	22027000
3	22040501	22042500
3	22059001	22065500
3	22067501	22068500
3	22070501	22074500
3	22697501	22700000
4	398001	400500
4	631001	636500
4	643501	648500
4	664501	668000
4	802501	804500
4	828001	830500
4	859501	864500
4	866501	868000
4	908001	912500
4	1018001	1021500
4	1158001	1173500
4	1181001	1184000
4	1189001	1196500
4	1209001	1214000
4	1217501	1219500
4	1221501	1223000
4	1230501	1232500
4	1449001	1453500
4	1456001	1462000
4	1465001	1469000
4	1524501	1528000
4	1533501	1539500
4	1542501	1552500
4	1566001	1567500
4	1574501	1579000
4	1600501	1603000
4	1605501	1610000
4	1612501	1614000
4	1616501	1620500
4	1636501	1639000
4	1643001	1645000
4	1648001	1658000
4	1661501	1669500
4	1683001	1687000
4	1702501	1707500
4	1710001	1718500
4	1721501	1738500
4	1742501	1748000
4	1751501	1755000
4	1759501	1766000
4	1784501	1790500
4	1792501	1802500
4	1811001	1818000
4	1820001	1826000
4	1828501	1861000
4	1865001	1866500
4	1869001	1872500
4	1878001	1881500
4	1891001	1895500
4	1897501	1931000
4	1933001	1934500
4	1936501	1945000
4	1948001	1955000
4	1961001	2023500
4	2036501	2050000
4	2056001	2071000
4	2073501	2077500
4	2079501	2083000
4	2085501	2087500
4	2090001	2096500
4	2099001	2111000
4	2114501	2116500
4	2124001	2126500
4	2129501	2168000
4	2171501	2179500
4	2184001	2204000
4	2206501	2215000
4	2219501	2221000
4	2225001	2257500
4	2260001	2278000
4	2280001	2288000
4	2296001	2310500
4	2326001	2329000
4	2335001	2336500
4	2339501	2340000
4	2342501	2344500
4	2348001	2351500
4	2353501	2374500
4	2379501	2387000
4	2394001	2396500
4	2401501	2410000
4	2420501	2422000
4	2425001	2438500
4	2443501	2445500
4	2454001	2457500
4	2474001	2477000
4	2490501	2495000
4	2503001	2504000
4	2510001	2519000
4	2521001	2524500
4	2534001	2535000
4	2538501	2548000
4	2556501	2561000
4	2563001	2564500
4	2579501	2585500
4	2597001	2604000
4	2610501	2614500
4	2624501	2628000
4	2630501	2640000
4	2642001	2652500
4	2654501	2656500
4	2663501	2666500
4	2676001	2686000
4	2688501	2713500
4	2725001	2726500
4	2728501	2733000
4	2735001	2740000
4	2743001	2745000
4	2747501	2752000
4	2763001	2768000
4	2770001	2772500
4	2775501	2793500
4	2803001	2803500
4	2805501	2807500
4	2919501	2936500
4	2938501	2960000
4	2962001	2965000
4	3038501	3041500
4	3044001	3051500
4	3054001	3061500
4	3180001	3182000
4	3734501	3738500
4	3747001	3753500
4	3838501	3843500
4	3849001	3852500
4	3865001	3877000
4	3950001	3958000
4	3963501	4012000
4	4459501	4461000
4	4671501	4675500
4	4762501	4767000
4	4777001	4782000
4	4808501	4818000
4	4821001	4827500
4	4830001	4842000
4	4852001	4867500
4	4877001	4880000
4	4896001	4903500
4	4923501	4933000
4	4958501	4961500
4	4964501	4969000
4	4973501	4978000
4	4981001	4985000
4	4987501	4990500
4	4993001	4994500
4	4997501	5007000
4	5009501	5010500
4	5012501	5019000
4	5021501	5036000
4	5038001	5046000
4	5048501	5064000
4	5078501	5081500
4	5083501	5089000
4	5092001	5110000
4	5116501	5122500
4	5127501	5141500
4	5145001	5150500
4	5160501	5176000
4	5179501	5180500
4	5183001	5187500
4	5195501	5211500
4	5213501	5224000
4	5231001	5233000
4	5235001	5242500
4	5247001	5251500
4	5253501	5256000
4	5258001	5272500
4	5285001	5297500
4	5302001	5325500
4	5329001	5331500
4	5334501	5341000
4	5343001	5352000
4	5356001	5357500
4	5361001	5368000
4	5370001	5372500
4	5374501	5379500
4	5384501	5390500
4	5396501	5406500
[truncated: 898 more rows]
