# Supplementary material for: Plant lamin-like proteins mediate chromatin tethering at the nuclear periphery
Source: Genome Biol. 2019 Apr 30;20:87. doi: 10.1186/s13059-019-1694-3 (PMC6492433; doi:10.1186/s13059-019-1694-3)
Supplement: Supplementary file 8 — Table S7. Oligos used for ChIP-qPCR. (XLSX 18 kb) [file 13059_2019_1694_MOESM8_ESM.xlsx]

## Sheet: Chip qPCR
Primer sequences
Primer Name	Primer Sequence (5' to 3')
TUB_F	AAGAACCATGCACTCATCAGC
TUB_R	ATCCGTGAAGAGTACCCAGAT
Chip-negative control-F	TAGGATTGTCATAGTTGTAA
Chip-negative control-R	AGTCTTAGTAATATGTGACG
Chip-At1G65750-F	TGACCAACTATCCCGGACCT
Chip-At1G65750-R	TCTTAGCCGCTCTGACTCCT
Chip-At3G59720-F	CGTCGAACAAGTCCTCAATATG
Chip-At3G59720-R	TGTTGTCTTCATGTGGCCTC
Chip-At3G29767-F	GCCAATGGTTTTGGACCAACGG
Chip-At3G29767-R	TGAGTAACGGTAATGGCGGAGG
Chip-At5G07215-F	GATATGCCGTCTAGGGGTGC
Chip-At5G07215-R	ACGCATCACTCCAATGCTCA
Chip-At5G07505-F	TTGTCTGCCTAAGCGGGAAG
Chip-At5G07505-R	CCCGGAGAACTTGTGTCCAA

## Sheet: Sheet1
rep1	enrichment-WT	enrichment-OE
Positive Control	4.63554	13.9469
Negative Control	0.451433	0.594433
At1G65750	1.03858	16.2381
At3G59720	1.99426	12.5676
At3G29767	1.18968	10.3237
At5G07215	1.95061	11.2616
At5G07505	0.892068	4.65292
rep2	enrichment-WT	enrichment-OE
Positive Control	5.49074	15.1199
Negative Control	0.655971	1.00999
At1G65750	1.07457	17.1648
At3G59720	2.75879	13.7882
At3G29767	1.31378	14.2821
At5G07215	2.48707	13.6627
At5G07505	1.52024	6.81269
averge	Col-0	gCRWN1_780_2HA	stdev
Positive Control	5.06314	14.5334	0.302359	0.414724
Negative Control	0.553702	0.802213	0.072315	0.146922
At1G65750	1.05657	16.7014	0.0127248	0.327643
At3G59720	2.37652	13.1779	0.270301	0.43153
At3G29767	1.25173	12.3029	0.0438758	1.39949
At5G07215	2.21884	12.4622	0.189667	0.848907
At5G07505	1.20615	5.73281	0.222092	0.763596
